# Supplementary material for: CTCF-mediated chromatin loops enclose inducible gene regulatory domains
Source: BMC Genomics. 2016 Mar 22;17:252. doi: 10.1186/s12864-016-2516-6 (PMC4804521; doi:10.1186/s12864-016-2516-6)
Supplement: Additional file 2: Table S1. — Gene Ontology term overrepresentation for genes located within and flanking ChIA-PET CTCF loops in K562 and MCF-7 cell lines. (XLSX 11854 kb) [file 12864_2016_2516_MOESM2_ESM.xlsx]

## Sheet: goterms_clusters_BP
TermPos	Cluster	TermID	MinDepth	MaxDepth	TermName	Overrep_Pval	Underrep_Pval	Overrep_Qval	Underrep_Qval	Clust_Freq	Clust_Prop	BG_Freq	BG_Prop	FoldChange	Genes
28700	K562.loops	GO:0050896	2	2	response to stimulus	2.05059e-20	1	2.50274e-16	1	1559	0.356587	6063	0.299481	1.191	AAAS,AANAT,AATK,ABCA2,ABCB6,ABCC8,ABCF1,ABHD12,ABI1,ACD,ACKR4,ACO1,ACP5,ACTB,ACTR5,ACVRL1,ADAMTS13,ADCY6,ADCYAP1,ADCYAP1R1,ADIPOR1,ADIPOR2,ADM,ADORA1,ADORA3,ADRA2B,ADRBK1,AES,AGER,AGO2,AGRN,AGRP,AIFM1,AIP,AIRE,AKAP4,AKAP5,AKR1B1,AKR1B10,AKT1,AKT1S1,ALB,ALDOC,ALKBH2,ALOX12,ALOXE3,ALPL,AMH,AMHR2,AMOTL2,ANGPT2,ANGPTL4,ANP32A,ANXA1,ANXA11,ANXA2,AOC1,AOC3,AP1S1,AP2A2,AP5S1,APBB1,APC2,APH1A,APITD1,APLN…
29572	K562.loops	GO:0042221	3	3	response to chemical	1.95994e-17	1	1.19606e-13	1	741	0.169488	2640	0.130403	1.3	AAAS,AANAT,ABCA2,ABCB6,ACKR4,ACO1,ACP5,ACVRL1,ADAMTS13,ADCY6,ADCYAP1,ADCYAP1R1,ADIPOR1,ADIPOR2,ADM,ADRBK1,AES,AGO2,AGRP,AKT1,AKT1S1,ALB,ALDOC,ALOX12,ALPL,AMH,AMHR2,ANGPT2,ANXA1,ANXA11,ANXA2,AOC1,AOC3,AP2A2,APH1A,APOA2,APOC2,APOE,AQP1,AQP10,AQP2,AQP3,AQP7,ARHGEF1,ARHGEF16,ARHGEF17,ARHGEF2,ARRB2,ARSA,ASIC3,ATF3,ATF4,ATP1A1,ATP1A2,ATP4A,ATP6V1B1,ATP6V1E2,ATP6V1F,ATP6V1G1,AVP,AVPR1A,AXL,AZGP1,AZU1,B2…
30550	K562.loops	GO:0065007	2	2	biological regulation	1.25597e-15	1	5.10969e-12	1	2197	0.502516	9102	0.449592	1.118	AAAS,AANAT,AATK,ABCA2,ABCB6,ABCC8,ABCF1,ABI1,ABI3,ABRA,ACD,ACE,ACIN1,ACKR4,ACO1,ACOX1,ACP5,ACPP,ACTB,ACTL6B,ACTR5,ACVRL1,ADAMTS13,ADAMTSL4,ADCY6,ADCYAP1,ADCYAP1R1,ADIPOR1,ADIPOR2,ADM,ADNP,ADORA1,ADORA3,ADRA2B,ADRBK1,ADRM1,AES,AGER,AGO2,AGPAT1,AGPAT9,AGRN,AGRP,AHNAK,AIFM1,AIFM3,AIMP2,AIP,AIRE,AK1,AKAP4,AKAP5,AKR1B1,AKR1B10,AKT1,AKT1S1,ALB,ALDH2,ALKBH2,ALOX12,ALOX15B,ALOXE3,ALX3,AMH,AMHR2,AMIGO1,AM…
29646	K562.loops	GO:0010033	4	4	response to organic substance	1.72819e-15	1	5.27313e-12	1	598	0.13678	2097	0.103581	1.321	AAAS,AANAT,ABCA2,ACKR4,ACP5,ACVRL1,ADAMTS13,ADCY6,ADCYAP1,ADCYAP1R1,ADIPOR1,ADIPOR2,ADM,ADRBK1,AES,AGO2,AGRP,AKT1,AKT1S1,ALB,ALDOC,ALOX12,ALPL,AMH,AMHR2,ANGPT2,ANXA1,AOC1,AP2A2,APH1A,APOA2,APOE,AQP1,AQP2,AQP3,ARHGEF1,ARHGEF16,ARHGEF17,ARHGEF2,ARRB2,ARSA,ATF3,ATF4,ATP1A2,ATP6V1B1,ATP6V1E2,ATP6V1F,ATP6V1G1,AVP,AVPR1A,AXL,B2M,BAD,BAX,BCAR1,BCL2L1,BDKRB1,BECN1,BHMT,BIRC2,BTG2,C5AR1,CA9,CALCOCO2,CALR,…
23604	K562.loops	GO:0051716	3	3	cellular response to stimulus	1.16497e-14	1	2.8437e-11	1	1213	0.277447	4727	0.23349	1.188	AAAS,AANAT,AATK,ABCC8,ABI1,ACD,ACKR4,ACTB,ACTR5,ACVRL1,ADAMTS13,ADCY6,ADCYAP1,ADCYAP1R1,ADIPOR1,ADIPOR2,ADM,ADORA1,ADORA3,ADRA2B,ADRBK1,AES,AGER,AGO2,AGRN,AGRP,AIFM1,AIP,AKAP4,AKAP5,AKR1B10,AKT1,AKT1S1,ALB,ALKBH2,ALOX12,ALOXE3,ALPL,AMHR2,AMOTL2,ANGPT2,ANP32A,ANXA1,ANXA2,AOC1,AP2A2,AP5S1,APBB1,APC2,APH1A,APITD1,APLN,APLNR,APOA2,APOC2,APOE,AQP1,AQP2,ARAP1,AREG,ARF3,ARFIP2,ARHGAP33,ARHGAP5,ARHGDIB,A…
19626	K562.loops	GO:0009987	2	2	cellular process	7.94354e-14	1	1.47184e-10	1	2905	0.664456	12483	0.616597	1.078	A3GALT2,A4GALT,AAAS,AANAT,AARS2,AATK,ABCA2,ABCB6,ABCB8,ABCC10,ABCC8,ABCD1,ABCF1,ABCG4,ABHD12,ABI1,ABI3,ABRA,ACD,ACE,ACIN1,ACKR4,ACO1,ACO2,ACOT7,ACOT8,ACOX1,ACP2,ACP5,ACPP,ACSBG2,ACSF2,ACSS1,ACTB,ACTL6B,ACTR1A,ACTR5,ACVRL1,ACYP1,ADAM15,ADAM30,ADAMTS13,ADAMTSL4,ADCY6,ADCYAP1,ADCYAP1R1,ADIPOR1,ADIPOR2,ADM,ADNP,ADORA1,ADORA3,ADRA2B,ADRBK1,ADRM1,AES,AFMID,AGBL5,AGER,AGO2,AGPAT1,AGPAT9,AGRN,AGRP,AIFM1,…
27634	K562.loops	GO:0044699	2	2	single-organism process	8.44153e-14	1	1.47184e-10	1	2461	0.5629	10396	0.51351	1.096	A3GALT2,A4GALT,AAAS,AANAT,AARS2,AATK,ABCA2,ABCB6,ABCB8,ABCC10,ABCC8,ABCD1,ABCG4,ABHD12,ABHD4,ABI1,ABI3,ABRA,ACBD3,ACD,ACE,ACIN1,ACO1,ACO2,ACOT7,ACOT8,ACOX1,ACP5,ACPP,ACSBG2,ACSF2,ACSS1,ACTB,ACTR1A,ACTR5,ACVRL1,ADAM15,ADAM30,ADAMTS13,ADAMTSL4,ADCY6,ADCYAP1,ADCYAP1R1,ADIPOR1,ADIPOR2,ADM,ADORA1,ADORA3,ADRA2B,ADRBK1,AES,AFMID,AGER,AGO2,AGPAT1,AGPAT9,AGRN,AGRP,AHNAK2,AIFM1,AIFM3,AIMP2,AIP,AK1,AKAP4,AK…
30551	K562.loops	GO:0050789	3	3	regulation of biological process	1.15629e-13	1	1.76406e-10	1	2077	0.475069	8630	0.426278	1.114	AAAS,AATK,ABCA2,ABCC8,ABCF1,ABI1,ABI3,ABRA,ACD,ACE,ACIN1,ACKR4,ACO1,ACOX1,ACP5,ACPP,ACTB,ACTL6B,ACTR5,ACVRL1,ADAMTS13,ADAMTSL4,ADCY6,ADCYAP1,ADCYAP1R1,ADIPOR1,ADIPOR2,ADM,ADNP,ADORA1,ADORA3,ADRA2B,ADRBK1,ADRM1,AES,AGER,AGO2,AGPAT1,AGPAT9,AGRN,AGRP,AHNAK,AIFM1,AIFM3,AIMP2,AIP,AIRE,AK1,AKAP4,AKAP5,AKR1B10,AKT1,AKT1S1,ALB,ALKBH2,ALOX12,ALOX15B,ALOXE3,ALX3,AMH,AMHR2,AMIGO1,AMOTL2,ANAPC15,ANAPC2,ANGPT…
28701	K562.loops	GO:0006950	3	3	response to stress	4.4443e-13	1	6.02697e-10	1	689	0.157594	2532	0.125068	1.26	ABCB6,ABCF1,ABI1,ACD,ACP5,ACTB,ACTR5,ADCY6,ADCYAP1,ADCYAP1R1,ADM,ADORA1,ADORA3,ADRBK1,AGER,AGO2,AIFM1,AKR1B1,AKT1,AKT1S1,ALB,ALDOC,ALKBH2,ANGPT2,ANGPTL4,ANXA1,AOC1,AOC3,AP5S1,APBB1,APITD1,APOA2,APOE,AQP1,AQP2,ARHGEF19,ARHGEF2,ASCL2,ASIC3,ATF3,ATF4,ATG9A,ATP2A1,ATRIP,AVP,AVPR1A,AXL,AZU1,B2M,B4GALT1,BABAM1,BAD,BAX,BBC3,BCL2A1,BCL2L1,BCL2L10,BCL3,BDKRB1,BDKRB2,BECN1,BIRC2,BMP10,BNC1,BPIFB3,BRCC3,BTG…
24254	K562.loops	GO:0070887	4	4	cellular response to chemical stimulus	1.89283e-12	1	2.3102e-09	1	500	0.114364	1766	0.0872314	1.311	AAAS,AANAT,ACKR4,ACVRL1,ADCY6,ADCYAP1,ADCYAP1R1,ADIPOR1,ADIPOR2,ADRBK1,AGO2,AGRP,AKT1,AKT1S1,ALOX12,ALPL,AMHR2,ANGPT2,ANXA1,ANXA2,AOC1,AP2A2,APH1A,APOE,AQP1,AQP2,ARHGEF1,ARHGEF16,ARHGEF17,ARHGEF2,ARRB2,ATF3,ATF4,ATP6V1B1,ATP6V1E2,ATP6V1F,ATP6V1G1,AVPR1A,AXL,AZU1,B2M,BAD,BAX,BBC3,BCAR1,BCL2L1,BECN1,BIN2,C5AR1,CA9,CALR,CAMK2A,CASP2,CASQ2,CAT,CBS,CCL11,CCL13,CCL16,CCL17,CCL18,CCL19,CCL2,CCL22,CCL23,…
23605	K562.loops	GO:0007165	4	5	signal transduction	1.07647e-11	1	1.1944e-08	1	978	0.223696	3806	0.187997	1.19	AAAS,AATK,ABCC8,ABI1,ACKR4,ACTB,ACVRL1,ADAMTS13,ADCY6,ADCYAP1,ADCYAP1R1,ADIPOR1,ADIPOR2,ADM,ADORA1,ADORA3,ADRA2B,ADRBK1,AES,AGER,AGO2,AGRN,AGRP,AIFM1,AIP,AKAP4,AKAP5,AKR1B10,AKT1,AKT1S1,ALOXE3,AMHR2,AMOTL2,ANGPT2,ANP32A,ANXA1,AP2A2,APBB1,APC2,APH1A,APLN,APLNR,APOA2,APOC2,APOE,ARAP1,AREG,ARF3,ARFIP2,ARHGAP33,ARHGAP5,ARHGDIB,ARHGEF1,ARHGEF16,ARHGEF17,ARHGEF2,ARID1A,ARL2,ARL4D,ARL5C,ARRB2,ARRDC2,ASB…
28915	K562.loops	GO:0009605	3	3	response to external stimulus	1.97662e-11	1	2.01039e-08	1	366	0.0837145	1247	0.0615955	1.359	ABHD12,ACKR4,ACP5,ADCYAP1,ADIPOR2,ADM,ADORA1,AES,AGRN,AKR1B10,AKT1,ALB,ALPL,ANGPT2,AOC1,AP1S1,APOA2,APOC2,APOE,AQP1,AQP2,AQP3,ARHGEF16,ARRB2,ARSA,ASIC3,ATP1A1,ATP1A2,AVPR1A,AXL,AZU1,B2M,BAD,BANF1,BATF3,BCAR1,BCL2L1,BCL3,BDKRB1,BECN1,BEST1,BIN2,BTBD17,BTG2,C3AR1,C5AR1,C5AR2,CABP4,CASP2,CAT,CBS,CCL11,CCL13,CCL16,CCL17,CCL18,CCL19,CCL2,CCL22,CCL23,CCL3,CCL4,CCL7,CCL8,CCR10,CCR4,CCR9,CD14,CD180,CD207…
38006	K562.loops	GO:0050794	4	4	regulation of cellular process	3.68292e-11	1	3.45769e-08	1	1955	0.447164	8181	0.4041	1.107	AAAS,AATK,ABCA2,ABCC8,ABCF1,ABI1,ABI3,ABRA,ACD,ACE,ACIN1,ACKR4,ACO1,ACP5,ACPP,ACTB,ACTL6B,ACTR5,ACVRL1,ADAMTS13,ADAMTSL4,ADCY6,ADCYAP1,ADCYAP1R1,ADIPOR1,ADIPOR2,ADM,ADNP,ADORA1,ADORA3,ADRA2B,ADRBK1,AES,AGER,AGO2,AGPAT1,AGPAT9,AGRN,AGRP,AHNAK,AIFM1,AIFM3,AIMP2,AIP,AIRE,AK1,AKAP4,AKAP5,AKR1B10,AKT1,AKT1S1,ALB,ALOX12,ALOX15B,ALOXE3,ALX3,AMH,AMHR2,AMIGO1,AMOTL2,ANAPC15,ANAPC2,ANGPT2,ANGPTL4,ANKRD2,AN…
36855	K562.loops	GO:0048519	4	4	negative regulation of biological process	2.31211e-10	1	2.01567e-07	1	881	0.20151	3433	0.169573	1.188	AATK,ABI1,ACD,ACIN1,ACP5,ACVRL1,ADCYAP1,ADCYAP1R1,ADIPOR1,ADIPOR2,ADM,ADNP,ADORA1,ADRA2B,ADRBK1,AES,AGO2,AIMP2,AK1,AKT1,AKT1S1,ALB,ALOX12,ALOX15B,ANAPC2,ANGPT2,ANGPTL4,ANKRD2,ANP32B,ANXA1,ANXA2,AP1AR,AP2A2,APBB1,APC2,API5,APLN,APOA2,APOC1,APOC2,APOE,AQP1,ARAP1,AREL1,ARHGDIB,ARHGEF1,ARHGEF2,ARID1A,ARRB2,ARRDC3,ASB1,ASCL2,ASTL,ATF3,ATF4,ATN1,ATP1A1,ATP1A2,ATP2A1,AVIL,AVP,AVPR1A,AXL,AZGP1,AZU1,B4GAL…
36181	K562.loops	GO:0048518	4	4	positive regulation of biological process	2.62757e-10	1	2.13796e-07	1	996	0.227813	3934	0.19432	1.172	ABCF1,ABI1,ABRA,ACIN1,ACOX1,ACPP,ACTB,ACVRL1,ADAMTSL4,ADCY6,ADCYAP1,ADCYAP1R1,ADIPOR1,ADIPOR2,ADM,ADORA1,ADORA3,ADRA2B,ADRBK1,AES,AGER,AGO2,AGPAT1,AGRN,AGRP,AIFM1,AIMP2,AIRE,AKAP5,AKT1,ALB,ALOX12,ALOX15B,AMH,AMIGO1,ANAPC2,ANGPT2,ANGPTL4,ANKRD49,ANKRD54,ANP32B,ANXA1,ANXA2,APBB1,APH1A,APITD1,APLN,APOA2,APOC1,APOC2,APOE,AQP1,AQP2,AQP3,ARAP1,AREG,ARHGAP5,ARHGEF16,ARHGEF17,ARHGEF2,ARID1A,ARID3A,ARID3C…
20136	K562.loops	GO:0044763	3	3	single-organism cellular process	3.08894e-10	1	2.35628e-07	1	2071	0.473696	8755	0.432452	1.095	A3GALT2,A4GALT,AAAS,AARS2,AATK,ABCA2,ABCB6,ABCB8,ABCC10,ABCC8,ABCD1,ABCG4,ABHD12,ABI1,ABI3,ACD,ACE,ACIN1,ACO1,ACO2,ACOT7,ACOT8,ACOX1,ACP5,ACPP,ACSBG2,ACSF2,ACSS1,ACTB,ACTR1A,ACTR5,ACVRL1,ADAM15,ADAM30,ADAMTS13,ADAMTSL4,ADCY6,ADCYAP1,ADCYAP1R1,ADIPOR1,ADIPOR2,ADM,ADORA1,ADORA3,ADRA2B,ADRBK1,AES,AFMID,AGER,AGO2,AGPAT1,AGPAT9,AGRN,AIFM1,AIFM3,AIMP2,AK1,AKAP4,AKAP5,AKR1A1,AKR1B1,AKR1B10,AKT1,AKT1S1,A…
29764	K562.loops	GO:0010035	4	4	response to inorganic substance	4.37872e-10	1	3.14366e-07	1	126	0.0288198	351	0.0173376	1.662	AANAT,ABCB6,ACO1,ALB,ANXA1,ANXA11,AOC1,AQP1,AQP2,AQP3,AVPR1A,AXL,B2M,BAD,BECN1,CACNA1G,CALR,CASQ2,CAT,CCL19,CCS,CD14,CD9,CEBPA,COL1A1,CRHBP,CRIP1,CUTA,CYB5A,CYP1A1,CYP1A2,CYP2R1,DMTN,DPEP1,DUSP1,FABP1,FGA,FGB,FGG,FKBP1B,FOS,FOSB,FOSL1,FSTL3,GATM,GDI1,GIP,GPX1,GPX3,GRIN1,GSS,HBA1,HBB,ICAM1,ID2,IGFBP2,IL18BP,IL1A,IL6,ITPR3,JUNB,JUND,KCNK3,KCNMB1,KLF2,KRT10,KRT14,KRT16,KRT8,LCK,MAPK7,MAPK9,MT1A,MT1B…
38245	K562.loops	GO:0051239	4	4	regulation of multicellular organismal process	5.97515e-10	1	4.05148e-07	1	534	0.122141	1970	0.097308	1.255	AATK,ACE,ACIN1,ACP5,ACPP,ACVRL1,ADCYAP1,ADM,ADORA1,ADORA3,ADRA2B,ADRBK1,AGPAT1,AGRN,AKT1,ALB,ALOX12,ALOX15B,AMIGO1,ANAPC2,ANGPT2,ANGPTL4,ANKRD2,ANKRD54,ANXA2,ANXA6,APBB1,APLN,APOA2,APOC1,APOC2,APOE,AQP1,AQP3,ARHGEF1,ARHGEF2,ARRB2,ARRDC3,ASB1,ASCL2,ASTL,ATP1A1,ATP1A2,ATP2A1,AVIL,AVP,AVPR1A,AXL,AZU1,B4GALT1,BAD,BAI2,BAX,BCAR1,BCL3,BDKRB2,BHLHE23,BMP10,BOC,BTN2A2,C1QTNF1,C3AR1,C5AR2,CACNA1G,CALR,CAP…
29697	K562.loops	GO:0033993	5	5	response to lipid	6.67415e-10	1	4.09071e-07	1	196	0.0448307	611	0.0301803	1.485	AANAT,ABCA2,ACP5,ADCY6,ADCYAP1,ADCYAP1R1,ADM,ALOX12,ALPL,ANXA1,APOA2,APOE,AQP1,AQP2,AQP3,ARSA,AVP,AVPR1A,AXL,BAD,BDKRB1,C5AR1,CA9,CALR,CCL19,CCL2,CCL3,CD14,CD180,CD40,CDKN1A,CDKN2D,CEBPA,CEBPE,CITED4,CLK2,CMPK2,CNP,COL1A1,CRHBP,CRIPAK,CSF2,CSF2RB,CSF3,CX3CR1,CXCL10,CYP17A1,CYP1A1,CYP1A2,CYP24A1,CYP27B1,DHH,DRD4,DUSP1,EGR1,ELANE,ENG,EPO,F2R,FABP3,FADS1,FOS,FOSB,FOSL1,GBA,GIP,GPER1,GPR83,GPX1,GSTM3…
28708	K562.loops	GO:0006952	4	4	defense response	6.70334e-10	1	4.09071e-07	1	333	0.0761665	1147	0.056656	1.344	ABCF1,ABI1,ACP5,ACTB,ADCY6,ADCYAP1,ADORA1,ADORA3,ADRBK1,AGER,AGO2,AKT1,AKT1S1,ANXA1,AOC3,APOA2,ARHGEF2,ATG9A,AXL,AZU1,B2M,B4GALT1,BAD,BCL2L1,BCL3,BDKRB1,BDKRB2,BECN1,BIRC2,BPIFB3,C3AR1,C5AR1,C8A,C8B,CAMLG,CCK,CCL11,CCL13,CCL16,CCL17,CCL18,CCL19,CCL2,CCL22,CCL23,CCL3,CCL4,CCL7,CCL8,CCR4,CCR9,CD14,CD180,CD19,CD207,CD247,CD300LB,CD4,CD40,CD46,CD74,CD84,CDKN1A,CEBPA,CEBPE,CEBPG,CFD,CFI,CFL1,CHI3L1,CH…
13221	K562.loops	GO:0002376	2	2	immune system process	1.1487e-09	1	6.67615e-07	1	442	0.101098	1596	0.0788343	1.282	ABI1,ACKR4,ACTB,ACTR1A,ACTR1B,ADCY6,ADRBK1,AGER,AGO2,AIRE,AKT1,AKT1S1,ANGPT2,ANXA1,AP1S1,AP2A2,APLN,ARHGDIB,ARHGEF2,ATG9A,ATP1B2,AXL,AZGP1,AZU1,B2M,B4GALT1,BAD,BATF3,BAX,BCAP31,BCAR1,BCL2L1,BCL3,BECN1,BIRC2,BPIFB3,BTN3A1,BTN3A2,BTN3A3,C3AR1,C5AR1,C8A,C8B,CALR,CBFB,CCL11,CCL13,CCL14,CCL16,CCL17,CCL18,CCL19,CCL2,CCL22,CCL23,CCL3,CCL4,CCL7,CCL8,CCNB2,CCR10,CCR4,CCR9,CD14,CD164,CD180,CD19,CD2,CD207,C…
23632	K562.loops	GO:0007166	5	6	cell surface receptor signaling pathway	1.48306e-09	1	8.22763e-07	1	583	0.133349	2187	0.108027	1.234	AAAS,ABI1,ACKR4,ACTB,ACVRL1,ADAMTS13,ADCY6,ADCYAP1,ADCYAP1R1,ADIPOR1,ADIPOR2,ADORA1,ADRA2B,ADRBK1,AES,AGER,AGO2,AGRN,AGRP,AKAP4,AKT1,AKT1S1,AMHR2,AMOTL2,ANGPT2,ANXA1,AP2A2,APC2,APH1A,APLNR,APOE,AREG,ARHGEF1,ARHGEF16,ARHGEF17,ARHGEF2,ARRB2,ASGR2,ATF4,ATP6V1B1,ATP6V1E2,ATP6V1F,ATP6V1G1,AVPR1A,AXL,AZU1,B2M,B4GALT1,BAD,BAI2,BAX,BCAR1,BCL2A1,BCL2L1,BCL2L10,BCL9,BDKRB1,BDKRB2,BIRC2,BMP10,BOC,BTN3A1,C3A…
24342	K562.loops	GO:0071310	5	5	cellular response to organic substance	1.62341e-09	1	8.61467e-07	1	417	0.0953797	1497	0.0739442	1.29	AAAS,AANAT,ACKR4,ACVRL1,ADCY6,ADCYAP1,ADCYAP1R1,ADIPOR1,ADIPOR2,ADRBK1,AGO2,AGRP,AKT1,AKT1S1,ALOX12,ALPL,AMHR2,ANGPT2,ANXA1,AOC1,AP2A2,APH1A,APOE,AQP1,ARHGEF1,ARHGEF16,ARHGEF17,ARHGEF2,ARRB2,ATF3,ATF4,ATP6V1B1,ATP6V1E2,ATP6V1F,ATP6V1G1,AXL,B2M,BAD,BAX,BCAR1,BCL2L1,BECN1,CALR,CAMK2A,CASP2,CASQ2,CAT,CCL2,CCL3,CCL7,CCR4,CCR9,CD14,CD180,CD19,CD40,CD74,CDIP1,CDK9,CDKN1A,CEBPA,CEBPE,CERS1,CHI3L1,CIB1,C…
29409	K562.loops	GO:0009719	3	3	response to endogenous stimulus	1.91116e-09	1	9.71905e-07	1	336	0.0768527	1169	0.0577427	1.331	AANAT,ABCA2,ACVRL1,ADCY6,ADCYAP1,ADCYAP1R1,ADIPOR1,ADIPOR2,ADM,ADRBK1,AGO2,AGRP,AKT1,AKT1S1,ALDOC,ALPL,AMHR2,ANXA1,AOC1,APOA2,APOE,AQP1,AQP2,ARHGEF2,ARRB2,ARSA,ATP1A2,ATP6V1B1,ATP6V1E2,ATP6V1F,ATP6V1G1,AVP,AVPR1A,BAD,BCAR1,BCL2L1,BECN1,BHMT,BIRC2,BTG2,C5AR1,CA9,CALR,CASQ2,CBS,CCL19,CCL2,CD19,CDK5,CDK9,CDKN1A,CEBPA,CFL1,CHRNA4,CHRNB4,CIB1,CITED4,COL16A1,COL1A1,CPEB4,CRHBP,CRIPAK,CRK,CSK,CTSB,CTSL,…
29701	K562.loops	GO:0034097	5	5	response to cytokine	5.52938e-09	1	2.69944e-06	1	173	0.03957	538	0.0265745	1.489	AAAS,AANAT,ACKR4,ACP5,ADAMTS13,ADIPOR1,ADIPOR2,AES,ANXA1,APOE,ARHGEF2,AXL,B2M,BAD,BCL2L1,CALCOCO2,CAMK2A,CCL11,CCL2,CCL3,CCR4,CCR9,CD14,CD74,CDIP1,CDK9,CEBPA,CHI3L1,CIB1,CLCF1,CNTF,CNTFR,COMMD7,CRHBP,CSF2RB,CSF3,CX3CL1,CX3CR1,CXCL10,CXCL11,CXCL16,CYBA,CYP17A1,CYP27B1,DARC,DCSTAMP,DDOST,EGR1,ENDOG,EPO,EPOR,FASN,FGB,FOS,FOSL1,GBA,GPD1,GPER1,GSK3A,GSS,HAX1,HLA-A,HLA-B,HLA-C,HLA-DPA1,HLA-DPB1,HLA-E,H…
29824	K562.loops	GO:1901700	4	4	response to oxygen-containing compound	8.57912e-09	1	4.02724e-06	1	317	0.0725069	1107	0.0546802	1.326	AANAT,ACP5,ADCY6,ADCYAP1,ADCYAP1R1,ADM,AGRP,AKT1,ALPL,ANGPT2,ANXA1,AOC1,APOA2,APOE,AQP1,AQP2,AQP3,ARHGEF2,ARSA,ATP6V1B1,ATP6V1E2,ATP6V1F,ATP6V1G1,AVP,AVPR1A,AXL,BAD,BCAR1,BCL2L1,BDKRB1,BECN1,BIRC2,BTG2,C5AR1,CA9,CALR,CAT,CBS,CCL19,CCL2,CCL3,CCL7,CCS,CD14,CD180,CD27,CD40,CD9,CDK5,CDKN1A,CDKN2D,CEBPE,CERS1,CFL1,CLK2,CMPK2,CNP,COL16A1,COL1A1,CPEB4,CRHBP,CRK,CSF2,CSF2RB,CSF3,CSK,CX3CR1,CXCL10,CYBA,CY…
36184	K562.loops	GO:0048522	5	5	positive regulation of cellular process	1.22481e-08	1	5.53658e-06	1	888	0.203111	3528	0.174265	1.166	ABCF1,ABRA,ACIN1,ACPP,ACVRL1,ADAMTSL4,ADCY6,ADCYAP1,ADCYAP1R1,ADIPOR1,ADM,ADORA1,ADORA3,ADRA2B,ADRBK1,AES,AGO2,AGPAT1,AGRN,AIFM1,AIMP2,AIRE,AKAP5,AKT1,ALOX12,ALOX15B,AMIGO1,ANAPC2,ANKRD49,ANKRD54,ANXA1,ANXA2,APBB1,APH1A,APITD1,APLN,APOA2,APOC1,APOC2,APOE,AQP1,ARAP1,AREG,ARHGAP5,ARHGEF16,ARHGEF17,ARHGEF2,ARID1A,ARID3A,ARID3C,ARL2,ARRB2,ARRDC3,ARRDC4,ATF3,ATF4,AVIL,AVP,AVPI1,AVPR1A,AXL,AZU1,B4GALT1…
29765	K562.loops	GO:0010038	5	5	response to metal ion	2.73943e-08	1	1.1941e-05	1	91	0.0208143	247	0.0122005	1.706	AANAT,ABCB6,ACO1,ALB,ANXA11,AOC1,AQP1,AQP2,AQP3,B2M,BAD,BECN1,CACNA1G,CALR,CASQ2,CD14,CEBPA,CRHBP,CRIP1,CUTA,CYB5A,CYP1A1,CYP1A2,CYP2R1,DMTN,DPEP1,DUSP1,FGA,FGB,FGG,FOS,FOSB,FSTL3,GATM,GDI1,GRIN1,GSS,ICAM1,ID2,IGFBP2,IL1A,IL6,ITPR3,JUNB,JUND,KCNK3,KCNMB1,KRT10,KRT14,KRT16,LCK,MAPK9,MT1A,MT1B,MT1E,MT1F,MT1G,MT1H,MT1M,MT1X,MT2A,MT3,MYOG,NEUROD2,NFATC3,NFATC4,NPC1,NPTX1,PCNA,PDX1,PEF1,PKLR,PRNP,PTGE…
37550	K562.loops	GO:0048583	4	4	regulation of response to stimulus	3.5682e-08	1	1.50172e-05	1	698	0.159652	2723	0.134502	1.187	ABI1,ABRA,ACP5,ACPP,ACTB,ACVRL1,ADCYAP1,ADIPOR1,ADORA1,ADORA3,ADRA2B,ADRBK1,AES,AGER,AGO2,AGPAT1,AGPAT9,AGRP,AIP,AKAP5,AKT1,AKT1S1,ALB,ALOX12,ALOX15B,ANGPT2,ANKRD54,ANXA1,ANXA2,AP1S1,AP2A2,APBB1,APC2,APOA2,APOE,ARAP1,ARHGAP33,ARHGAP5,ARHGDIB,ARHGEF1,ARHGEF16,ARHGEF17,ARHGEF2,ARRB2,ARRDC3,AVP,AVPI1,AXL,AZGP1,AZU1,B2M,BABAM1,BAD,BAX,BBC3,BCAP31,BCAR1,BCDIN3D,BCL2A1,BCL2L1,BCL2L10,BCL3,BCL9,BDKRB2,B…
29410	K562.loops	GO:0009725	4	5	response to hormone	4.16265e-08	1	1.69351e-05	1	213	0.0487191	707	0.0349222	1.395	AANAT,ABCA2,ADCY6,ADCYAP1,ADCYAP1R1,ADIPOR1,ADIPOR2,ADM,AGRP,AKT1,ALPL,ANXA1,APOA2,APOE,AQP1,AQP2,ARSA,ATP6V1B1,ATP6V1E2,ATP6V1F,ATP6V1G1,AVP,AVPR1A,BAD,BCAR1,BTG2,CA9,CALR,CCL19,CCL2,CDKN1A,CEBPA,CITED4,COL1A1,CRHBP,CRIPAK,CRK,CSK,CTSB,CTSL,CYP17A1,CYP1A2,CYP27B1,DHH,DOK1,DRD4,DUSP1,EEF2K,EGR1,EGR3,EIF2B2,EIF2B4,EIF4EBP2,ENG,EPO,FABP3,FADS1,FGB,FGF17,FGF18,FGF19,FGF23,FGF3,FGF4,FGF6,FGF8,FGFR3,F…
36858	K562.loops	GO:0048523	5	5	negative regulation of cellular process	4.65891e-08	1	1.83426e-05	1	796	0.182068	3151	0.155643	1.17	AATK,ABI1,ACD,ACIN1,ACP5,ACVRL1,ADCYAP1,ADCYAP1R1,ADIPOR1,ADIPOR2,ADM,ADNP,ADORA1,ADRA2B,ADRBK1,AES,AGO2,AIMP2,AK1,AKT1,AKT1S1,ALB,ALOX12,ALOX15B,ANAPC2,ANGPT2,ANGPTL4,ANKRD2,ANP32B,ANXA1,AP1AR,AP2A2,APBB1,APC2,API5,APOA2,APOC1,APOE,AQP1,ARAP1,AREL1,ARHGDIB,ARHGEF1,ARHGEF2,ARID1A,ARRB2,ASB1,ASCL2,ASTL,ATF3,ATN1,ATP1A1,AVIL,AVP,AVPR1A,AXL,AZGP1,AZU1,B4GALT1,BAD,BAX,BCDIN3D,BCL2A1,BCL2L1,BCL2L10,BC…
29311	K562.loops	GO:0009607	3	3	response to biotic stimulus	4.98174e-08	1	1.90006e-05	1	188	0.0430009	611	0.0301803	1.425	ACP5,ADM,ALPL,AP1S1,AQP2,AXL,AZU1,B2M,BAD,BANF1,BATF3,BCL2L1,BCL3,BDKRB1,BECN1,BTBD17,C5AR1,CCL11,CCL18,CCL19,CCL2,CCL22,CCL3,CCL4,CCL8,CCR4,CD14,CD180,CD207,CD4,CD40,CEBPE,CFL1,CHIA,CMPK2,CNP,COTL1,CSF2,CSF2RB,CSF3,CST11,CX3CR1,CXCL10,CXCL9,CYP17A1,CYP1A1,CYP1A2,CYP27B1,DCD,DDX58,DEFB129,DEFB132,DHX58,ELANE,EPO,EXOSC4,F2R,FCER1G,FGR,FOS,FOSL1,FZD5,GNLY,GPX1,GPX2,HIST1H2BK,HLA-A,HLA-B,HMGA1,HMGB2…
28774	K562.loops	GO:0009611	4	4	response to wounding	6.35796e-08	1	2.35148e-05	1	161	0.0368253	509	0.025142	1.465	ABCF1,ADM,ADORA1,ADORA3,AGER,AKT1,ANXA1,AOC3,APOA2,APOE,ARHGEF19,AXL,AZU1,B4GALT1,BAX,BDKRB1,BDKRB2,BNC1,C3AR1,C5AR1,CCL11,CCL13,CCL16,CCL17,CCL18,CCL19,CCL2,CCL22,CCL23,CCL3,CCL4,CCL7,CCL8,CCR4,CD14,CD180,CD40,CEBPA,CELSR1,CHI3L1,CHST4,CORO1B,CRHBP,CSF1,CSPG5,CX3CR1,CXCL10,CXCL11,CXCL9,CXCR6,CYBA,CYBB,CYP1A1,DARC,ECM1,ELANE,ELF3,ENG,EPHX2,EPO,ERBB2,F12,F2R,F2RL2,F2RL3,FGFR1OP2,FGFR3,FOS,FPR2,GGT…
13421	K562.loops	GO:0006955	3	3	immune response	7.41293e-08	1	2.66102e-05	1	281	0.0642726	983	0.0485552	1.324	ABI1,ACKR4,ACTB,ADCY6,ADRBK1,AGER,AGO2,AIRE,AKT1,AKT1S1,APLN,ARHGDIB,ARHGEF2,ATG9A,AXL,AZGP1,B2M,BAD,BCAP31,BCL2L1,BCL3,BIRC2,BPIFB3,BTN3A2,BTN3A3,C5AR1,C8A,C8B,CCL11,CCL13,CCL14,CCL16,CCL17,CCL18,CCL19,CCL2,CCL22,CCL23,CCL4,CCL7,CCL8,CCR10,CCR4,CCR9,CD14,CD164,CD180,CD19,CD247,CD27,CD274,CD300LB,CD4,CD46,CD7,CD70,CD74,CD79B,CDKN1A,CEBPG,CFD,CFI,CFL1,CHIA,CHST4,CLEC10A,CLEC4C,CREBBP,CRIP1,CRK,CSF…
29446	K562.loops	GO:0048545	5	6	response to steroid hormone	1.17509e-07	1	4.09769e-05	1	105	0.0240165	304	0.0150161	1.599	AANAT,ABCA2,ADCYAP1,ADCYAP1R1,ADM,ALPL,ANXA1,APOA2,AQP1,ARSA,AVP,AVPR1A,BAD,CA9,CALR,CCL2,CDKN1A,CEBPA,CITED4,COL1A1,CRHBP,CRIPAK,CYP17A1,CYP1A2,CYP27B1,DHH,DRD4,DUSP1,EGR1,ENG,EPO,FOS,FOSB,FOSL1,GBA,GPER1,GPR83,GPX1,GSTM3,HMGB2,HNMT,HOXB13,HSD11B2,HTR6,IDH1,IGF2,IGFBP2,IHH,IL10,IL1RN,IL22,IL4R,IL6,JUNB,KCNJ11,KRT19,MAPK1,MDK,MGARP,MMP14,MYOD1,MYOG,NCF2,NKX3-1,NPC1,NR1H3,OCSTAMP,OXT,PDGFB,PDX1,PL…
30552	K562.loops	GO:0002682	4	4	regulation of immune system process	2.30421e-07	1	7.81191e-05	1	301	0.0688472	1076	0.0531489	1.295	ABI1,ACIN1,ACTB,ADCYAP1,ADORA1,ADORA3,AGO2,AKT1,AKT1S1,ANKRD54,ANXA1,AP1S1,AP2A2,APOA2,AQP3,ARRB2,AXL,AZGP1,B2M,BAD,BAX,BCAR1,BDKRB1,BIRC2,BTN2A2,BTN3A1,C3AR1,C5AR1,C5AR2,C8A,C8B,CALR,CCL19,CCL2,CCL3,CCL4,CCL7,CD14,CD19,CD2,CD247,CD27,CD274,CD300A,CD34,CD4,CD40,CD46,CD74,CD79A,CD79B,CD81,CDKN1A,CFD,CFI,CFL1,CIB1,CLCF1,CRK,CSF1,CSK,CTSB,CTSL,CXCL10,CYLD,DAK,DCSTAMP,DDX58,DHX58,DTX1,DUSP3,DUSP7,ECM…
36567	K562.loops	GO:0048584	5	5	positive regulation of response to stimulus	2.69099e-07	1	8.87663e-05	1	376	0.0860018	1387	0.0685107	1.255	ABI1,ABRA,ACPP,ACTB,ACVRL1,ADCYAP1,ADIPOR1,ADORA1,ADORA3,ADRA2B,AGER,AGPAT1,AGRP,AKAP5,ALB,ALOX15B,APBB1,ARRB2,ARRDC3,AVPI1,AXL,AZGP1,AZU1,B2M,BABAM1,BAD,BAX,BBC3,BCAP31,BCAR1,BCL2L1,BECN1,BIRC2,BMF,BMP10,BRCC3,BTN3A1,C1QTNF1,C1QTNF2,C3AR1,C5AR1,C8A,C8B,CALR,CASP2,CAT,CC2D1A,CCL19,CCL2,CCL3,CCL4,CCL7,CCR4,CD14,CD180,CD19,CD247,CD27,CD4,CD40,CD46,CD74,CD79A,CD79B,CD81,CEBPG,CFD,CFI,CFL1,CHI3L1,CIB…
24391	K562.loops	GO:0071345	6	6	cellular response to cytokine stimulus	4.1399e-07	1	0.000132967	1	140	0.032022	442	0.0218326	1.467	AAAS,ACKR4,ADIPOR1,ADIPOR2,APOE,ARHGEF2,AXL,B2M,BAD,CAMK2A,CCL2,CCL3,CCR4,CCR9,CD74,CDIP1,CDK9,CEBPA,CHI3L1,CIB1,CLCF1,CNTF,CNTFR,COMMD7,CRHBP,CSF2RB,CSF3,CX3CL1,CX3CR1,CXCL10,CXCL11,CYBA,DARC,DCSTAMP,EGR1,EPOR,FASN,FGB,GBA,GPD1,GPER1,GSK3A,HAX1,HLA-A,HLA-B,HLA-C,HLA-DPA1,HLA-DPB1,HLA-E,HLA-F,HLA-G,HSP90AB1,HYAL1,HYAL2,HYAL3,ICAM1,IFI27,IFI30,IFIT2,IFIT3,IFITM1,IFITM2,IFITM3,IFNAR1,IFNAR2,IFNGR1,…
28971	K562.loops	GO:0043207	4	4	response to external biotic stimulus	4.79828e-07	1	0.000150162	1	177	0.0404849	586	0.0289454	1.399	ACP5,ADM,ALPL,AP1S1,AQP2,AXL,AZU1,B2M,BAD,BANF1,BATF3,BCL2L1,BCL3,BDKRB1,BECN1,BTBD17,C5AR1,CCL11,CCL19,CCL2,CCL22,CCL3,CCL4,CCL8,CCR4,CD14,CD180,CD207,CD4,CD40,CEBPE,CFL1,CHIA,CMPK2,CNP,COTL1,CSF2,CSF2RB,CSF3,CST11,CX3CR1,CXCL10,CXCL9,CYP17A1,CYP1A1,CYP1A2,CYP27B1,DCD,DDX58,DEFB129,DEFB132,DHX58,ELANE,EPO,EXOSC4,F2R,FCER1G,FGR,FOS,FOSL1,FZD5,GNLY,GPX1,GPX2,HIST1H2BK,HLA-A,HLA-B,HMGA1,HMGB2,HNRNP…
29662	K562.loops	GO:0014070	5	5	response to organic cyclic compound	6.75388e-07	1	0.000206078	1	189	0.0432296	636	0.0314152	1.376	AANAT,ABCA2,ADCY6,ADCYAP1,ADCYAP1R1,ADM,ALDOC,ALPL,AMH,ANGPT2,ANXA1,AOC1,APOA2,APOE,AQP1,AQP3,ARSA,ATP1A2,AVP,AVPR1A,BAD,BCL2L1,BECN1,BIRC2,BTG2,CA9,CALR,CASQ2,CAT,CBS,CCL19,CCL2,CCL3,CDK5,CDKN1A,CDKN2D,CEBPA,CHRNA4,CHRNB4,CITED4,COL1A1,CRHBP,CRIPAK,CXCL10,CYBA,CYP17A1,CYP1A1,CYP1A2,CYP24A1,CYP27B1,DDX58,DHH,DMTN,DRD4,DUSP1,EGR1,EGR3,ENG,EPHX1,EPO,FADS1,FGF8,FGL1,FKBP1B,FOS,FOSB,FOSL1,GBA,GIP,GPD…
28947	K562.loops	GO:0009991	4	4	response to extracellular stimulus	7.06239e-07	1	0.000210235	1	96	0.0219579	281	0.01388	1.582	ADCYAP1,ADIPOR2,ADM,AES,AKT1,ALB,ALPL,AOC1,AQP2,AQP3,ARSA,AVPR1A,AXL,BECN1,CAT,CBS,CCL2,CDKN1A,CDKN2D,CEBPA,CHMP1A,CHSY1,COL1A1,CPEB4,CXCL10,CYBA,CYBB,CYP17A1,CYP1A1,CYP24A1,CYP27B1,DAD1,EGR1,EPO,ERCC1,FADS1,FKBP1B,FOS,FOSL1,FOXA3,GALP,GATM,GCGR,GIP,GNAI2,GPX1,GSDMD,GSS,HFE,HMGCL,HSD11B2,ICAM1,IGF2,IGFBP2,IL6,ITGA2,LTA,MYOD1,NOD2,NTRK1,NUAK2,OXT,PDK4,PDX1,PICK1,PKLR,POR,PPARD,PRKAA1,PSPH,RASGRP4,…
38014	K562.loops	GO:0010646	5	5	regulation of cell communication	1.11478e-06	0.999999	0.000323817	1	591	0.135178	2319	0.114547	1.18	ABCC8,ABRA,ACPP,ACVRL1,ADCYAP1,ADIPOR1,ADORA1,ADORA3,ADRA2B,ADRBK1,AES,AGPAT1,AGPAT9,AIP,AKAP5,AKT1,AKT1S1,ALOX15B,ANAPC2,ANKRD54,AP2A2,APC2,APLN,APOE,ARAP1,ARHGAP33,ARHGAP5,ARHGDIB,ARHGEF1,ARHGEF16,ARHGEF17,ARHGEF2,ARRB2,ARRDC3,AVP,AVPI1,AVPR1A,AXL,BAD,BAX,BBC3,BCAP31,BCL2A1,BCL2L1,BCL2L10,BCL3,BCL9,BDKRB2,BECN1,BIRC2,BMF,BMP10,C1QTNF1,C1QTNF2,C3orf33,C5AR1,CABP1,CACNG5,CACNG7,CACNG8,CALR,CAMK2A…
29339	K562.loops	GO:0009628	3	3	response to abiotic stimulus	1.15831e-06	0.999999	0.000323817	1	257	0.0587832	914	0.0451469	1.302	AANAT,ABHD12,ADM,ADORA1,AGRN,AGRP,AKR1B10,AKT1,ALDOC,ANGPT2,ANGPTL4,ANXA1,APBB1,APOA2,APOC2,APOE,AQP1,AQP2,ARHGEF2,ARRB2,ARSA,ASCL2,ASIC3,ATP1A1,ATP1A2,AVP,AVPR1A,BABAM1,BAD,BAX,BBC3,BCL2L1,BCL3,BDKRB1,BDKRB2,BECN1,BEST1,BIRC2,BRAT1,BRCC3,BTG2,CA9,CABP4,CASP2,CASQ1,CAT,CBS,CCL11,CCL2,CCL7,CCR4,CD14,CD40,CD9,CDK5,CDKN1A,CDKN2D,CERS1,CHI3L1,CHRNA4,CLCA1,CLK2,CLPB,CNGA1,COL1A1,CPEB4,CREBBP,CRIP1,CSR…
33996	K562.loops	GO:0009966	5	6	regulation of signal transduction	1.16739e-06	0.999999	0.000323817	1	530	0.121226	2058	0.101655	1.193	ABRA,ACPP,ACVRL1,ADCYAP1,ADIPOR1,ADORA1,ADORA3,ADRA2B,ADRBK1,AES,AGPAT1,AGPAT9,AIP,AKAP5,AKT1,AKT1S1,ALOX15B,ANKRD54,AP2A2,APC2,APOE,ARAP1,ARHGAP33,ARHGAP5,ARHGDIB,ARHGEF1,ARHGEF16,ARHGEF17,ARHGEF2,ARRB2,ARRDC3,AVP,AVPI1,AXL,BAD,BAX,BBC3,BCAP31,BCL2A1,BCL2L1,BCL2L10,BCL3,BCL9,BDKRB2,BIRC2,BMF,BMP10,C1QTNF1,C1QTNF2,C3orf33,C5AR1,CACNG5,CACNG7,CACNG8,CALR,CASP2,CAT,CBLC,CBS,CC2D1A,CCL19,CCL3,CCL4,C…
34473	K562.loops	GO:1902531	6	7	regulation of intracellular signal transduction	1.87876e-06	0.999999	0.000509563	1	323	0.0738792	1191	0.0588293	1.256	ABRA,ADCYAP1,ADIPOR1,ADORA1,ADORA3,ADRA2B,AGPAT9,AIP,AKAP5,AKT1,AKT1S1,ANKRD54,APOE,ARAP1,ARHGAP33,ARHGAP5,ARHGDIB,ARHGEF16,ARHGEF17,ARHGEF2,ARRB2,AVPI1,AXL,BAD,BAX,BBC3,BCAP31,BCL2A1,BCL2L1,BCL2L10,BCL3,BDKRB2,BIRC2,BMF,C1QTNF1,C1QTNF2,C3orf33,C5AR1,CAT,CBLC,CBS,CC2D1A,CCL19,CCL3,CCL4,CD27,CD300A,CD4,CD40,CD74,CD81,CDKN2D,CHI3L1,CIB1,CLCF1,CNTF,CRK,CRKL,CSF1,CSF2,CSF3,CSK,CTH,CXCL10,CXCL11,CXCL9…
28713	K562.loops	GO:0006954	5	5	inflammatory response	2.18028e-06	0.999999	0.000569129	1	117	0.0267612	366	0.0180785	1.48	ABCF1,ADORA1,ADORA3,AGER,AKT1,ANXA1,AOC3,APOA2,AXL,AZU1,B4GALT1,BDKRB1,BDKRB2,C3AR1,C5AR1,CCL11,CCL13,CCL16,CCL17,CCL18,CCL19,CCL2,CCL22,CCL23,CCL3,CCL4,CCL7,CCL8,CCR4,CD14,CD180,CD40,CEBPA,CHI3L1,CHST4,CRHBP,CSF1,CXCL10,CXCL11,CXCL9,CXCR6,CYBA,CYBB,DARC,ECM1,ELANE,ELF3,EPHX2,F12,F2R,FOS,FPR2,GGT5,GPER1,GPR68,HNRNPA0,HRH4,HYAL1,HYAL3,IGFBP4,IL10,IL10RB,IL17C,IL17F,IL1A,IL1B,IL1RN,IL22,IL23A,IL25,…
33995	K562.loops	GO:0023051	4	4	regulation of signaling	2.19165e-06	0.999998	0.000569129	1	586	0.134035	2309	0.114053	1.175	ABCC8,ABRA,ACPP,ACVRL1,ADCYAP1,ADIPOR1,ADORA1,ADORA3,ADRA2B,ADRBK1,AES,AGPAT1,AGPAT9,AIP,AKAP5,AKT1,AKT1S1,ALOX15B,ANAPC2,ANKRD54,AP1AR,AP2A2,APC2,APLN,APOE,ARAP1,ARHGAP33,ARHGAP5,ARHGDIB,ARHGEF1,ARHGEF16,ARHGEF17,ARHGEF2,ARRB2,ARRDC3,AVP,AVPI1,AVPR1A,AXL,BAD,BAX,BBC3,BCAP31,BCL2A1,BCL2L1,BCL2L10,BCL3,BCL9,BDKRB2,BIRC2,BMF,BMP10,C1QTNF1,C1QTNF2,C3orf33,C5AR1,CACNG5,CACNG7,CACNG8,CALR,CAMK2A,CASP2…
23906	K562.loops	GO:0019221	6	7	cytokine-mediated signaling pathway	2.5123e-06	0.999999	0.000638806	1	104	0.0237877	318	0.0157076	1.514	AAAS,ACKR4,ADIPOR1,ADIPOR2,B2M,BAD,CAMK2A,CCL2,CCR4,CCR9,CD74,CDIP1,CEBPA,CIB1,CLCF1,CNTF,CNTFR,COMMD7,CSF2RB,CSF3,CX3CL1,CX3CR1,CXCL10,CXCL11,DARC,EGR1,EPOR,HLA-A,HLA-B,HLA-C,HLA-DPA1,HLA-DPB1,HLA-E,HLA-F,HLA-G,ICAM1,IFI27,IFI30,IFIT2,IFIT3,IFITM1,IFITM2,IFITM3,IFNAR1,IFNAR2,IFNGR1,IL10RA,IL10RB,IL1A,IL1B,IL22RA1,IL22RA2,IL2RG,IL4R,IL6,IL7R,IRF1,IRF3,IRF5,IRF7,IRF8,ISG15,JAK3,KPNA3,KRT18,KRT8,MT…
34540	K562.loops	GO:0023056	5	5	positive regulation of signaling	4.38832e-06	0.999997	0.00109305	1	285	0.0651876	1044	0.0515683	1.264	ABRA,ACPP,ACVRL1,ADCYAP1,ADIPOR1,ADORA1,ADORA3,ADRA2B,AGPAT1,AKAP5,ALOX15B,ARAP1,ARRB2,ARRDC3,AVPI1,AXL,BAD,BAX,BBC3,BCAP31,BCL2L1,BIRC2,BMF,BMP10,C1QTNF1,C1QTNF2,C5AR1,CASP2,CAT,CC2D1A,CCL19,CCL2,CCL3,CCL4,CD180,CD27,CD4,CD40,CD74,CD81,CHI3L1,CIB1,CLCF1,CNTF,CNTNAP1,COL1A1,CRB2,CRKL,CSF1,CSF2,CSF3,CSK,CSNK1D,CTH,CXCL10,CXCL11,CXCL9,CXXC5,CYLD,CYP27B1,CYSLTR2,DAXX,DEDD2,DHX58,DIRAS1,DMTN,DRD4,ECM…
28948	K562.loops	GO:0031667	5	5	response to nutrient levels	4.95965e-06	0.999997	0.00121065	1	87	0.0198994	259	0.0127933	1.555	ADCYAP1,ADIPOR2,ADM,AKT1,ALB,ALPL,AOC1,AQP2,AQP3,ARSA,BECN1,CAT,CBS,CCL2,CDKN2D,CEBPA,CHMP1A,CHSY1,COL1A1,CPEB4,CXCL10,CYBA,CYBB,CYP17A1,CYP1A1,CYP24A1,CYP27B1,DAD1,EGR1,EPO,ERCC1,FADS1,FKBP1B,FOXA3,GALP,GATM,GCGR,GIP,GNAI2,GPX1,GSS,HFE,HMGCL,HSD11B2,ICAM1,IGF2,IGFBP2,IL6,ITGA2,LTA,MYOD1,NOD2,NTRK1,NUAK2,OXT,PDK4,PDX1,PICK1,PKLR,POR,PPARD,PRKAA1,PSPH,RELA,RRP8,SFTPC,SLC18A2,SLC25A25,SLC27A4,SLC2A…
13505	K562.loops	GO:0042590	6	6	antigen processing and presentation of exogenous peptide antigen via MHC class I	5.24384e-06	0.999998	0.00125492	1	35	0.00800549	79	0.0039022	2.052	B2M,CALR,CD207,CYBA,CYBB,FCER1G,HLA-A,HLA-B,HLA-C,HLA-E,HLA-F,HLA-G,IFI30,ITGB5,NCF2,NCF4,PSMA7,PSMB10,PSMB11,PSMB2,PSMB5,PSMB6,PSMB8,PSMB9,PSMC2,PSMC3,PSMD5,PSMD8,PSME3,PSMF1,TAP1,TAPBP,UBA52,UBB,UBC
38246	K562.loops	GO:0001817	5	5	regulation of cytokine production	5.92534e-06	0.999996	0.00139075	1	138	0.0315645	454	0.0224253	1.408	ACP5,ADCYAP1,AGPAT1,ALOX15B,APOA2,ARHGEF2,ARRB2,ASB1,AXL,AZU1,BCL3,BTN2A2,C3AR1,C5AR2,CCL19,CCL2,CCL3,CD14,CD2,CD274,CD34,CD4,CD40,CD46,CD74,CEBPG,CHIA,CREBBP,CSF2,CSK,CX3CL1,CYLD,DARC,DDX58,DHX58,ELANE,F2R,FCER1G,FGR,FOXJ1,FZD5,GBA,GDF2,HDAC7,HILPDA,HLA-A,HLA-B,HLA-G,HSPB1,HYAL2,ICOSLG,IFNAR1,IFNL1,IL10,IL12A,IL17C,IL17F,IL1A,IL1B,IL21,IL23A,IL27RA,IL4R,IL6,IL9,INHA,IRF1,IRF3,IRF5,IRF7,IRF8,ISG1…
34527	K562.loops	GO:2001233	6	8	regulation of apoptotic signaling pathway	6.05841e-06	0.999997	0.00139515	1	107	0.0244739	335	0.0165473	1.479	AKT1,ARHGEF2,ARRB2,AVP,BAD,BAX,BBC3,BCAP31,BCL2A1,BCL2L1,BCL2L10,BDKRB2,BMF,CASP2,CD74,CDKN2D,CSF2,CTH,CX3CL1,CX3CR1,CYLD,DAXX,DBH,DEDD2,EPO,FIS1,G0S2,GCLC,GPER1,GPX1,GSK3A,GZMB,HMGB2,HSPA1A,HSPB1,HTRA2,HYAL2,IL19,IL1A,IL1B,ITM2C,ITPRIP,JAK3,KDM1A,LCK,LGALS3,MADD,MAL,MAPK7,MAPK8IP1,MAPK9,MCL1,MLLT11,MNT,MUC1,NACC2,NFATC4,NGFR,NKX3-1,NOG,NOS3,OSM,PEA15,PINK1,PLEKHF1,PML,PPP1CA,PPP2R1B,PPP3CC,PRKCD…
38404	K562.loops	GO:0065008	3	3	regulation of biological quality	7.25117e-06	0.999994	0.0016389	1	606	0.138609	2417	0.119388	1.161	AANAT,ABCA2,ABCB6,ACD,ACE,ACO1,ACOX1,ACP5,ACTB,ACVRL1,ADCYAP1,ADM,ADORA1,ADORA3,ADRA2B,ADRBK1,AIFM1,AIFM3,AKR1B1,AKT1,AKT1S1,ALB,ALDH2,ALOX12,ALOXE3,AMPD2,ANAPC2,ANGPT2,ANGPTL4,ANPEP,ANXA1,ANXA2,APLN,APLNR,APOA2,APOC2,APOE,AQP1,AQP2,AQP5,ARAP1,ARHGAP5,ARL2,ARMS2,ARRB2,ARRDC3,ASGR2,ASPSCR1,ATP1A1,ATP1A2,ATP1A4,ATP1B2,ATP2A1,ATP2A3,ATP4A,ATP6V1B1,ATP6V1E2,ATP6V1F,ATP6V1G1,AVIL,AVP,AVPR1A,AXL,AZGP1,…
35759	K562.loops	GO:0045926	5	5	negative regulation of growth	8.12803e-06	0.999996	0.00175785	1	72	0.0164684	207	0.0102247	1.611	AATK,ACVRL1,ADIPOR1,ADIPOR2,ALOX15B,APBB1,BBC3,BDKRB1,BMP10,CCDC85B,CDA,CDK5,CDKN1A,CDKN2C,CDKN2D,CGREF1,CYP27B1,DACT3,DCSTAMP,DNAJB2,DNAJC2,ELANE,FGFR3,GDF2,GDF9,GSK3A,HSPA1A,HYAL1,HYAL2,IL10,IRF8,LBP,LGMN,LTA,MT1A,MT1B,MT1E,MT1F,MT1G,MT1H,MT1M,MT1X,MT2A,MT3,NAIF1,NDRG3,NME6,NOD2,NPPA,NPPB,NPR1,OSGIN1,PLAC8,PLXNA3,PML,PPARD,PPP1R9B,PPP2CA,PSRC1,SEMA3F,SERTAD3,SIPA1,STC2,STK11,TNF,TP53,TP53TG5,TR…
28987	K562.loops	GO:0032496	5	6	response to lipopolysaccharide	8.33921e-06	0.999996	0.00175785	1	75	0.0171546	218	0.0107681	1.593	ACP5,ADM,ALPL,AQP2,AXL,BDKRB1,C5AR1,CCL2,CCL3,CD14,CD180,CD40,CEBPE,CMPK2,CNP,CSF2,CSF2RB,CSF3,CX3CR1,CXCL10,CYP17A1,CYP1A1,CYP1A2,CYP27B1,ELANE,EPO,F2R,FOS,HMGB2,HNRNPA0,ICAM1,IL10,IL10RA,IL12A,IL18BP,IL1B,IL1RN,IL24,IL6,IRF3,IRF8,JUND,LBP,LTA,MAPK1,MAPK9,MGST2,NCF2,NFKBIA,NFKBIL1,NLRP3,NOD2,NOS3,NR1D1,NR1H3,PAF1,PALM3,PTGES,PTGIR,RELA,S100A14,S100A7,S100A8,S100A9,SCGB1A1,SERPINE1,SFTPC,SPARC,TB…
34230	K562.loops	GO:2001235	7	9	positive regulation of apoptotic signaling pathway	8.36875e-06	0.999997	0.00175785	1	48	0.010979	123	0.00607557	1.807	BAD,BAX,BBC3,BCAP31,BCL2L1,BMF,CASP2,CYLD,DAXX,DEDD2,FIS1,G0S2,GPER1,HTRA2,HYAL2,IL19,ITM2C,JAK3,LCK,MAL,MAPK9,NACC2,NFATC4,NGFR,NKX3-1,OSM,PEA15,PLEKHF1,PML,PPP1CA,PPP2R1B,PRKCD,RAD9A,RBCK1,RIPK3,RPS3,RUNX3,S100A8,S100A9,SIGLEC1,SKIL,SLC9A3R1,TNF,TNFRSF12A,TNFSF10,TP53,TP53INP1,TRIM39
28972	K562.loops	GO:0002237	5	5	response to molecule of bacterial origin	8.44872e-06	0.999996	0.00175785	1	78	0.0178408	229	0.0113114	1.577	ACP5,ADM,ALPL,AQP2,AXL,B2M,BDKRB1,C5AR1,CCL2,CCL3,CD14,CD180,CD40,CEBPE,CMPK2,CNP,CSF2,CSF2RB,CSF3,CX3CR1,CXCL10,CYP17A1,CYP1A1,CYP1A2,CYP27B1,ELANE,EPO,F2R,FOS,FZD5,HMGB2,HNRNPA0,ICAM1,IL10,IL10RA,IL12A,IL18BP,IL1B,IL1RN,IL24,IL6,IRF3,IRF5,IRF8,JUND,LBP,LTA,MAPK1,MAPK9,MGST2,NCF2,NFKBIA,NFKBIL1,NLRP3,NOD2,NOS3,NR1D1,NR1H3,PAF1,PALM3,PTGES,PTGIR,RELA,S100A14,S100A7,S100A8,S100A9,SCGB1A1,SERPINE1,…
36283	K562.loops	GO:0010647	6	6	positive regulation of cell communication	8.49762e-06	0.999994	0.00175785	1	284	0.0649588	1048	0.0517659	1.255	ABRA,ACPP,ACVRL1,ADCYAP1,ADIPOR1,ADORA1,ADORA3,ADRA2B,AGPAT1,AKAP5,ALOX15B,ARRB2,ARRDC3,AVPI1,AXL,BAD,BAX,BBC3,BCAP31,BCL2L1,BECN1,BIRC2,BMF,BMP10,C1QTNF1,C1QTNF2,C5AR1,CASP2,CAT,CC2D1A,CCL19,CCL2,CCL3,CCL4,CD180,CD27,CD4,CD40,CD74,CD81,CHI3L1,CIB1,CLCF1,CNTF,CNTNAP1,COL1A1,CRB2,CRKL,CSF1,CSF2,CSF3,CSK,CSNK1D,CTH,CXCL10,CXCL11,CXCL9,CXXC5,CYLD,CYP27B1,CYSLTR2,DAXX,DEDD2,DHX58,DIRAS1,DMTN,DRD4,ECM…
24334	K562.loops	GO:0071294	6	7	cellular response to zinc ion	9.34145e-06	1	0.00189089	1	10	0.00228728	12	0.000592739	3.859	KCNK3,MT1A,MT1B,MT1E,MT1F,MT1G,MT1H,MT1M,MT1X,MT2A
37702	K562.loops	GO:0045765	6	7	regulation of angiogenesis	9.45057e-06	0.999996	0.00189089	1	62	0.0141812	172	0.00849592	1.669	ADM,ALOX12,ANGPT2,ANGPTL4,AQP1,BAI2,C3AR1,CCL11,CCL2,CD34,CHI3L1,CIB1,CX3CL1,CX3CR1,CXCL10,CYSLTR2,DLL4,ECM1,EFNA1,EPHA1,EPHA2,ERBB2,FOXO4,GATA2,GDF2,HDAC7,HSPB1,HYAL1,ID1,IL17F,IL1A,IL1B,IL6,KLK3,KRT1,LECT1,MAPK7,NODAL,NOS3,NOTCH1,NPPB,NPR1,NTRK1,PML,PRKD2,PROK1,RAMP2,RAPGEF3,RHOB,RNH1,RRAS,SEMA4A,SERPINE1,SERPINF1,SPHK1,TBXA2R,TIE1,UTS2,UTS2R,VASH1,VEGFA,VEGFB
34123	K562.loops	GO:0009967	6	7	positive regulation of signal transduction	9.88465e-06	0.999993	0.00194584	1	271	0.0619854	996	0.0491973	1.26	ABRA,ACPP,ACVRL1,ADCYAP1,ADIPOR1,ADORA1,ADORA3,ADRA2B,AGPAT1,AKAP5,ALOX15B,ARRB2,ARRDC3,AVPI1,AXL,BAD,BAX,BBC3,BCAP31,BCL2L1,BIRC2,BMF,BMP10,C1QTNF1,C1QTNF2,C5AR1,CASP2,CAT,CC2D1A,CCL19,CCL3,CCL4,CD180,CD27,CD4,CD40,CD74,CD81,CHI3L1,CIB1,CLCF1,CNTF,CNTNAP1,COL1A1,CRB2,CRKL,CSF1,CSF2,CSF3,CSK,CSNK1D,CTH,CXCL10,CXCL11,CXCL9,CXXC5,CYLD,CYP27B1,CYSLTR2,DAXX,DEDD2,DHX58,DIRAS1,DMTN,DRD4,ECM1,EFNA1,ELA…
22187	K562.loops	GO:0030154	5	5	cell differentiation	1.07421e-05	0.999992	0.00208107	1	389	0.0889753	1492	0.0736972	1.207	ACE,ACIN1,ACSBG2,ACVRL1,ADCYAP1R1,ADM,AIFM1,AIMP2,AKT1,ALDOC,ALOXE3,AMH,ANGPTL4,ANGPTL6,ANKRD2,ANPEP,ANXA1,APOE,ASCL2,ATF3,ATOH8,AVPR1A,AXL,AZI1,B2M,BATF3,BAX,BCL3,BCL9,BMP8B,BOC,BTG2,BYSL,CABP4,CALR,CATSPER1,CATSPER4,CATSPERG,CBFA2T2,CBFB,CBX2,CCDC135,CCDC85B,CCHCR1,CCL19,CCL3,CCM2,CD34,CD4,CD79A,CDK5,CDKN2C,CDX2,CEBPA,CEBPE,CEBPG,CES1,CHAC1,CHRD,CIB1,CLCF1,CNN3,COL11A2,COL1A1,CREM,CSF1,CSF2,CSF…
32798	K562.loops	GO:0031324	6	6	negative regulation of cellular metabolic process	1.13304e-05	0.999991	0.00216074	1	398	0.0910339	1531	0.0756236	1.204	ACD,ACIN1,ACP5,ACVRL1,AES,AGO2,AKT1,AKT1S1,ANAPC2,AP1AR,APOC1,APOE,ARID1A,ARRB2,ASB1,ASCL2,ATF3,ATN1,ATP1A1,BAX,BCDIN3D,BCL2L1,BCL3,BDKRB1,BDKRB2,BIRC5,BTG2,BTN2A2,C3orf33,CALR,CBFA2T2,CBLC,CBX1,CBX2,CBX3,CBX4,CBX5,CBX8,CCDC85B,CCL3,CCL4,CD300A,CD34,CDA,CDC20,CDC26,CDC6,CDK5,CDK9,CDKN1A,CDKN2C,CDKN2D,CDX2,CEBPA,CHMP1A,CIB1,CLK2,CNOT1,COMMD7,CREBBP,CRIPAK,CSK,CTCF,DAXX,DBNDD2,DDX20,DEDD,DEDD2,DFFA…
13506	K562.loops	GO:0002479	7	7	antigen processing and presentation of exogenous peptide antigen via MHC class I, TAP-dependent	1.15382e-05	0.999996	0.00216652	1	33	0.00754803	75	0.00370462	2.037	B2M,CALR,CD207,CYBA,CYBB,HLA-A,HLA-B,HLA-C,HLA-E,HLA-F,HLA-G,ITGB5,NCF2,NCF4,PSMA7,PSMB10,PSMB11,PSMB2,PSMB5,PSMB6,PSMB8,PSMB9,PSMC2,PSMC3,PSMD5,PSMD8,PSME3,PSMF1,TAP1,TAPBP,UBA52,UBB,UBC
24305	K562.loops	GO:0071248	6	6	cellular response to metal ion	1.24686e-05	0.999996	0.00230574	1	37	0.00846295	88	0.00434675	1.947	AOC1,AQP1,AQP2,BECN1,CALR,CEBPA,CRHBP,CYP1A2,DMTN,DPEP1,FOS,FOSB,FSTL3,GRIN1,ID2,JUNB,JUND,KCNK3,KRT10,MT1A,MT1B,MT1E,MT1F,MT1G,MT1H,MT1M,MT1X,MT2A,MT3,MYOG,NEUROD2,NFATC3,NFATC4,NPTX1,SCN5A,SLC34A1,TFAP2A
29630	K562.loops	GO:0009636	4	4	response to toxic substance	1.64634e-05	0.999993	0.00299904	1	51	0.0116651	136	0.00671771	1.736	ABCB6,ALPL,AOC1,AOC3,AQP10,BAX,CCL2,CCL3,CCL4,CCR4,CDKN1A,CERS1,CES1,CNP,CRIP1,CYP17A1,CYP1A1,CYP1B1,CYP2F1,EGR1,ENDOG,EPHX1,EPHX2,FOS,GJC2,GPX1,GRIN1,GSTM1,GSTM2,GSTM3,HTRA2,HYAL1,HYAL2,HYAL3,ID1,IL6,MAPK1,MAPK9,PDZD3,PINK1,SCN1B,SKIL,SLC18A2,SLC22A8,SLC30A1,SLC30A4,SLC6A1,SLC7A8,TK1,TP53,WAPAL
24299	K562.loops	GO:0071241	5	5	cellular response to inorganic substance	1.92895e-05	0.999993	0.00346219	1	39	0.0089204	96	0.00474191	1.881	AOC1,AQP1,AQP2,BAD,BECN1,CALR,CEBPA,CRHBP,CYP1A2,DMTN,DPEP1,FOS,FOSB,FSTL3,GRIN1,ID2,JUNB,JUND,KCNK3,KRT10,MT1A,MT1B,MT1E,MT1F,MT1G,MT1H,MT1M,MT1X,MT2A,MT3,MYOG,NEUROD2,NFATC3,NFATC4,NPTX1,SCN5A,SFTPC,SLC34A1,TFAP2A
24064	K562.loops	GO:0035556	5	6	intracellular signal transduction	2.01537e-05	0.999985	0.00356487	1	370	0.0846295	1421	0.0701902	1.206	AATK,ADCY6,ADCYAP1,ADCYAP1R1,ADM,ADRA2B,AGO2,AIFM1,AKT1,AKT1S1,AMOTL2,ANP32A,APOE,ARAP1,ARF3,ARFIP2,ARHGAP33,ARHGAP5,ARHGDIB,ARHGEF1,ARHGEF16,ARHGEF17,ARHGEF2,ARL2,ARL4D,ARL5C,ASB1,ASB10,ASB5,ASB6,ATF4,ATP2A1,AVP,AVPR1A,AXL,BAD,BAX,BBC3,BCAP31,BCL2A1,BCL2L1,BCL2L10,BCL3,BIRC2,BMF,CASP16,CASP2,CASQ1,CASQ2,CCL11,CCL2,CCL3,CCM2,CD14,CD19,CDC42EP1,CDC42EP4,CDIP1,CDKN1A,CELSR1,CFL1,CHAC1,CISH,CLCF1,CN…
29827	K562.loops	GO:1990267	4	4	response to transition metal nanoparticle	2.10646e-05	0.999993	0.00367277	1	34	0.00777676	80	0.00395159	1.968	AANAT,ALB,AOC1,AQP1,AQP2,ARSA,BAD,CRIP1,CYP17A1,GATM,GRIN1,ICAM1,IL1A,KCNK3,KRT14,KRT16,LCK,MT1A,MT1B,MT1E,MT1F,MT1G,MT1H,MT1M,MT1X,MT2A,PRNP,RELA,S100A8,S100A9,SLC18A2,SLC34A1,TAT,TK1
33156	K562.loops	GO:0031325	6	6	positive regulation of cellular metabolic process	2.23605e-05	0.999982	0.0038438	1	537	0.122827	2139	0.105656	1.163	ABCF1,ABRA,ACVRL1,ADCY6,ADCYAP1,ADCYAP1R1,ADM,ADORA1,ADORA3,ADRA2B,AGO2,AGPAT1,AGRN,AIMP2,AIRE,AKAP5,AKT1,ANAPC2,ANKRD49,ANXA1,ANXA2,APBB1,APITD1,APLN,APOA2,APOC1,APOC2,APOE,ARAP1,AREG,ARHGEF2,ARID1A,ARID3A,ARID3C,ARRB2,ARRDC3,ARRDC4,ATF3,ATF4,AVP,AVPI1,AVPR1A,AZU1,BABAM1,BAD,BAX,BCL3,BCL9,BECN1,BHLHE23,BIRC2,BMP10,BRCC3,BRF1,BTG2,C1QTNF1,C1QTNF2,C5AR1,CALCOCO1,CALR,CAND2,CBFA2T2,CBFB,CCK,CCL19,C…
23938	K562.loops	GO:0060337	7	8	type I interferon signaling pathway	2.79762e-05	0.999991	0.00474235	1	29	0.00663312	65	0.00321067	2.066	EGR1,HLA-A,HLA-B,HLA-C,HLA-E,HLA-F,HLA-G,IFI27,IFIT2,IFIT3,IFITM1,IFITM2,IFITM3,IFNAR1,IFNAR2,IRF1,IRF3,IRF5,IRF7,IRF8,ISG15,MX1,MX2,OASL,PSMB8,PTPN6,SOCS3,STAT2,TYK2
38476	K562.loops	GO:0042592	4	4	homeostatic process	2.9345e-05	0.999979	0.00489345	1	266	0.0608417	989	0.0488516	1.245	ABCA2,ABCB6,ACD,ACO1,ACOX1,ACP5,ACTB,ADCYAP1,ADM,ADORA1,AIFM1,AIFM3,AKT1,ALB,ALOX12,ALOXE3,AMPD2,ANGPTL4,ANXA1,APOA2,APOC2,APOE,AQP1,AQP2,ARMS2,ARRDC3,ASGR2,ASPSCR1,ATP1A2,ATP1A4,ATP2A1,ATP4A,ATP6V1B1,ATP6V1E2,ATP6V1F,ATP6V1G1,AVP,AVPR1A,AXL,AZGP1,B2M,BAD,BAX,BBC3,BCAP31,BDKRB1,BDKRB2,C1QTNF1,C3AR1,C5AR1,CALR,CCKBR,CCL11,CCL13,CCL14,CCL19,CCL2,CCL23,CCL3,CCL7,CCL8,CCNB2,CCR10,CCR4,CCR9,CD34,CD40,…
34864	K562.loops	GO:0032879	4	4	regulation of localization	2.96694e-05	0.999977	0.00489345	1	412	0.094236	1606	0.0793282	1.188	AAAS,ABCA2,ABCC8,ABI3,ACE,ACVRL1,ADCYAP1,ADCYAP1R1,ADIPOR2,ADORA1,ADORA3,ADRA2B,ADRBK1,AHNAK,AKAP5,AKT1,ALOX12,ALOX15B,ANGPT2,ANP32B,ANXA1,ANXA2,AP1AR,APC2,APLN,APOA2,APOC1,APOC2,APOE,AQP1,AQP2,ARAP1,ARHGAP5,ARHGEF16,ARRB2,ASPSCR1,ATF4,ATP1A1,ATP1A2,ATP4A,AVP,AVPR1A,AZU1,B4GALT1,BAD,BAX,BBC3,BCAR1,BCL2L1,BCL3,BDKRB1,BEST1,BMF,BMP10,BTN2A2,C1QTNF1,C1QTNF2,C3AR1,C5AR2,CABP1,CACNG5,CACNG7,CACNG8,CAL…
38600	K562.loops	GO:0044092	4	4	negative regulation of molecular function	3.07463e-05	0.999978	0.0049988	1	218	0.0498628	791	0.0390714	1.276	ADCYAP1,AES,AIP,AKT1,AKT1S1,ANAPC2,ANGPTL4,ANXA1,ANXA2,APOA2,APOC1,APOC2,APOE,AQP1,ARL2,ARRB2,AVP,BAX,BIRC5,CABP1,CAMSAP3,CASQ2,CAT,CBLC,CCDC8,CCL23,CD27,CD300A,CDC20,CDC26,CDC42SE1,CDKN1A,CDKN2C,CDKN2D,CEBPG,CERS1,COMMD6,COMMD7,CRHBP,CRIPAK,CSK,CST6,CST8,CYLD,CYP27B1,DBNDD2,DPEP1,DRD4,DUSP1,DUSP2,DUSP3,DUSP5,DUSP7,DUSP8,DUSP9,ECM1,ELFN1,ELFN2,ENG,EPHA1,EPO,FABP1,FAF2,FBXO5,FKBP15,FKBP1A,FKBP1B,F…
37651	K562.loops	GO:0050793	4	4	regulation of developmental process	3.11273e-05	0.999976	0.0049988	1	427	0.097667	1671	0.0825389	1.183	AATK,ACIN1,ACVRL1,ADCYAP1,ADM,ADRA2B,AGRN,AKT1,ALOX12,ALOX15B,AMIGO1,ANAPC2,ANGPT2,ANGPTL4,ANKRD2,ANKRD54,ANP32B,AP1AR,APBB1,APOE,AQP1,AQP3,ARAP1,ARHGEF1,ARHGEF2,ASCL2,AVIL,AXL,B4GALT1,BAD,BAI2,BAX,BCL9,BHLHE23,BIRC2,BMP10,BOC,C3AR1,CALR,CBFA2T2,CCDC85B,CCL11,CCL13,CCL19,CCL2,CCL3,CCL7,CD2,CD27,CD34,CD40,CD46,CD74,CDC20,CDC42EP1,CDC42EP2,CDC42EP4,CDC42SE1,CDK5,CDK5RAP3,CDX2,CEACAM5,CEBPA,CELSR1,C…
35658	K562.loops	GO:0001558	5	5	regulation of cell growth	3.55838e-05	0.999979	0.00564026	1	98	0.0224154	313	0.0154606	1.45	AATK,ACVRL1,ADIPOR1,ADIPOR2,AKT1,ALOX12,ANAPC2,APBB1,APOE,AVP,AVPR1A,BCAR1,BDKRB1,BMP10,CCDC85B,CDA,CDK5,CDKN1A,CDKN2C,CDKN2D,CGREF1,CIB1,CISH,CXCL16,CYBA,CYP27B1,DACT3,DCSTAMP,DDR1,DNAJB2,DNAJC2,ERBB2,EXOSC4,FOXM1,GDF2,GDF9,GSK3A,HBEGF,HPN,HSPA1A,HTRA1,HTRA3,HYAL1,HYAL2,IGFBP2,IGFBP4,IL9,ILK,KAZALD1,KRT17,LGI1,LIMK1,LTBP4,MAD2L2,MMP14,MT3,MTPN,MUC12,NAIF1,NDRG3,NME6,NPPA,NPPB,NPR1,OSGIN1,PLXNA3,…
38596	K562.loops	GO:0065009	3	3	regulation of molecular function	3.66401e-05	0.999971	0.00573324	1	530	0.121226	2118	0.104618	1.159	ABRA,ACD,ADCY6,ADCYAP1,ADCYAP1R1,ADORA1,ADORA3,ADRA2B,ADRBK1,ADRM1,AES,AGER,AGRN,AHNAK,AIFM1,AIP,AKT1,AKT1S1,ALOX12,AMH,ANAPC2,ANGPTL4,ANP32B,ANXA1,ANXA2,APH1A,APOA2,APOC1,APOC2,APOE,AQP1,ARAP1,ARFGAP2,ARHGAP5,ARHGDIB,ARHGEF1,ARHGEF16,ARHGEF17,ARHGEF19,ARHGEF2,ARL2,ARRB2,ARRDC3,ARRDC4,ATF3,ATF4,AVP,AVPI1,AVPR1A,BAD,BAX,BBC3,BCAP31,BCL2L10,BCL3,BIRC2,BIRC5,BRCC3,C1QTNF2,C3orf33,C5AR1,CABP1,CACNG5,…
38149	K562.loops	GO:0042127	5	5	regulation of cell proliferation	3.84635e-05	0.999971	0.00594237	1	337	0.0770814	1291	0.0637688	1.209	ABI1,ACVRL1,ADCYAP1,ADM,ADORA1,AIMP2,AKT1,ALOX12,ALOX15B,ANXA1,ANXA2,APLN,APOE,AQP1,ARHGAP5,ARHGEF2,ASCL2,ATF3,AVP,AVPR1A,AZGP1,B4GALT1,BAD,BAX,BCL2L1,BECN1,BIRC2,BIRC5,BMP10,BNC1,BNIPL,BTG2,BTN2A2,C5AR1,C9orf69,CALR,CAPNS1,CCK,CCKBR,CCL11,CCL14,CCL19,CCL2,CCL23,CD164,CD248,CD274,CD300A,CD33,CD40,CD46,CD74,CD81,CD9,CDC20,CDC25B,CDC6,CDH5,CDKN1A,CDKN2C,CDKN2D,CDX2,CEBPA,CGREF1,CHRD,CHRM1,CIB1,CLCF…
20201	K562.loops	GO:0030168	5	5	platelet activation	3.94727e-05	0.99998	0.0059776	1	68	0.0155535	201	0.00992838	1.567	ADAMTS13,ADRA2B,AKT1,ALB,ARRB2,AXL,BCAR1,BRPF3,CALU,CD40,CD63,CD9,CFD,CFL1,COL1A1,CRK,CSK,DGKE,ENTPD2,F2R,F2RL2,F2RL3,FCER1G,FGA,FGB,FGG,GNA11,GNA15,GNAI2,GNAI3,GP1BB,GP5,GP9,GRB2,IGF2,IL6,ITPR3,LCK,LCP2,LEFTY2,MAPK1,MERTK,MGLL,MPL,PDGFB,PLEK,PRKCD,PRKCG,PSAP,RAPGEF3,RHOA,RHOB,RHOG,SCG3,SERPINE1,SERPINF2,SERPING1,SHC1,SPARC,SRGN,STX4,TBXA2R,TGFB3,THPO,TUBA4A,VAV1,VEGFA,VEGFB
24410	K562.loops	GO:0071357	7	7	cellular response to type I interferon	3.96711e-05	0.999987	0.0059776	1	29	0.00663312	66	0.00326006	2.035	EGR1,HLA-A,HLA-B,HLA-C,HLA-E,HLA-F,HLA-G,IFI27,IFIT2,IFIT3,IFITM1,IFITM2,IFITM3,IFNAR1,IFNAR2,IRF1,IRF3,IRF5,IRF7,IRF8,ISG15,MX1,MX2,OASL,PSMB8,PTPN6,SOCS3,STAT2,TYK2
28993	K562.loops	GO:0051707	3	5	response to other organism	4.11744e-05	0.999974	0.00612846	1	125	0.028591	419	0.0206965	1.381	ACP5,AP1S1,AZU1,BAD,BANF1,BATF3,BCL2L1,BCL3,BECN1,BTBD17,C5AR1,CCL11,CCL19,CCL2,CCL22,CCL4,CCL8,CCR4,CD207,CD4,CD40,CEBPE,CFL1,CHIA,COTL1,CST11,CXCL10,CXCL9,CYP1A1,DCD,DDX58,DEFB129,DEFB132,DHX58,ELANE,EXOSC4,FCER1G,FGR,FOSL1,GNLY,GPX1,GPX2,HIST1H2BK,HLA-A,HLA-B,HMGA1,HNRNPUL1,HSPB1,HYAL1,HYAL2,HYAL3,IFIT2,IFIT3,IFITM1,IFITM2,IFITM3,IFNAR1,IFNAR2,IFNGR1,IFNL1,IFNL2,IFNL3,IGJ,IL10,IL12A,IL22RA1,IL…
22089	K562.loops	GO:0048869	4	4	cellular developmental process	4.27998e-05	0.999966	0.00626817	1	533	0.121912	2134	0.105409	1.157	ABI1,ACE,ACIN1,ACSBG2,ACTB,ACVRL1,ADAM15,ADCYAP1R1,ADM,AIFM1,AIMP2,AKT1,ALDOC,ALOXE3,AMH,AMIGO1,ANGPT2,ANGPTL4,ANGPTL6,ANKRD2,ANPEP,ANXA1,ANXA2,APBB1,APOE,ARHGEF2,ASCL2,ATF3,ATOH8,AVIL,AVPR1A,AXL,AZI1,B2M,B4GALT1,BATF3,BAX,BCL2L1,BCL3,BCL9,BECN1,BHLHE23,BMP10,BMP8B,BOC,BPGM,BTG2,BYSL,CABP4,CACNA1S,CALR,CASP2,CATSPER1,CATSPER4,CATSPERG,CBFA2T2,CBFB,CBX2,CCDC135,CCDC85B,CCHCR1,CCK,CCL19,CCL3,CCM2,C…
34186	K562.loops	GO:1902533	7	8	positive regulation of intracellular signal transduction	4.34139e-05	0.99997	0.00626817	1	186	0.0425435	664	0.0327982	1.297	ABRA,ADCYAP1,ADIPOR1,ADORA3,ADRA2B,AKAP5,ARRB2,AVPI1,AXL,BAD,BAX,BBC3,BCAP31,BCL2L1,BIRC2,BMF,C1QTNF1,C1QTNF2,C5AR1,CAT,CC2D1A,CCL19,CCL3,CCL4,CD27,CD4,CD40,CD74,CD81,CHI3L1,CIB1,CLCF1,CNTF,CSF1,CSF2,CSF3,CSK,CTH,CXCL10,CXCL11,CXCL9,CXXC5,CYSLTR2,DAXX,DHX58,DIRAS1,DRD4,ECM1,EFNA1,ELANE,EPO,ERBB2,F2R,FAM132A,FGF18,FGF19,FGF21,FGF23,FGF4,FGFR3,FGFR4,FGR,FIS1,FKBP1A,FPR1,FZD5,GADD45B,GIP,GLIPR2,GPER…
13509	K562.loops	GO:0002474	5	5	antigen processing and presentation of peptide antigen via MHC class I	4.41541e-05	0.999982	0.00626817	1	39	0.0089204	99	0.0048901	1.824	AZGP1,B2M,BCAP31,CALR,CD207,CYBA,CYBB,FCER1G,HFE,HLA-A,HLA-B,HLA-C,HLA-E,HLA-F,HLA-G,IFI30,ITGB5,NCF2,NCF4,PSMA7,PSMB10,PSMB11,PSMB2,PSMB5,PSMB6,PSMB8,PSMB9,PSMC2,PSMC3,PSMD5,PSMD8,PSME3,PSMF1,SEC24B,TAP1,TAPBP,UBA52,UBB,UBC
35020	K562.loops	GO:0051049	5	5	regulation of transport	4.41674e-05	0.999967	0.00626817	1	310	0.0709058	1179	0.0582366	1.218	AAAS,ABCA2,ABCC8,ADCYAP1,ADCYAP1R1,ADIPOR2,ADORA1,ADORA3,ADRA2B,ADRBK1,AHNAK,AKAP5,AKT1,ALOX15B,ANP32B,ANXA1,ANXA2,APC2,APLN,APOA2,APOC1,APOC2,APOE,AQP1,AQP2,ARRB2,ASPSCR1,ATF4,ATP1A1,ATP4A,AVP,AVPR1A,AZU1,B4GALT1,BAD,BAX,BBC3,BCL3,BDKRB1,BEST1,BMF,BTN2A2,C1QTNF1,C1QTNF2,C5AR2,CABP1,CACNG5,CACNG7,CACNG8,CALR,CAMK2A,CASQ1,CASQ2,CATSPER1,CBLL1,CCL19,CCL2,CCL3,CCL4,CD14,CD2,CD27,CD274,CD300A,CD34,CD…
34513	K562.loops	GO:2001242	7	9	regulation of intrinsic apoptotic signaling pathway	4.90322e-05	0.999979	0.00687859	1	43	0.00983532	113	0.00558163	1.762	AKT1,ARHGEF2,BAD,BAX,BBC3,BCAP31,BCL2A1,BCL2L1,BCL2L10,BDKRB2,BMF,CD74,CDKN2D,CYLD,EPO,FIS1,GPX1,HSPB1,IL19,KDM1A,LCK,MAPK7,MAPK8IP1,MCL1,MUC1,NACC2,NKX3-1,PLEKHF1,RAD9A,RIPK3,S100A8,S100A9,SKIL,SLC9A3R1,SNAI1,ST20,SYVN1,TMEM161A,TP53,VDAC2,VNN1,WFS1,ZNF385A
25852	K562.loops	GO:0032502	2	2	developmental process	4.97412e-05	0.999958	0.00689877	1	1002	0.229186	4206	0.207755	1.103	AATK,ABCB6,ABI1,ACD,ACE,ACIN1,ACO1,ACP2,ACP5,ACSBG2,ACTB,ACTL6B,ACVRL1,ADAM15,ADCYAP1,ADCYAP1R1,ADIPOR2,ADM,ADORA1,ADRA2B,ADRBK1,AES,AGO2,AIFM1,AIMP2,AKT1,ALDOC,ALOX12,ALOX15B,ALOXE3,ALPL,ALX3,AMH,AMHR2,AMIGO1,ANGPT2,ANGPTL4,ANGPTL6,ANKRD2,ANPEP,ANXA1,ANXA2,APBB1,APH1A,APLNR,APOA2,APOE,AQP1,AQP2,AQP3,AQP5,AQP6,ARG2,ARHGAP5,ARHGDIB,ARHGEF2,ARID1A,ARRB2,ARRDC3,ARSA,ASB1,ASCL2,ASGR2,ATF3,ATN1,ATOH8,…
25000	K562.loops	GO:0032501	2	2	multicellular organismal process	5.18491e-05	0.999957	0.00711031	1	735	0.168115	3022	0.149271	1.126	AAAS,ABHD12,ABI1,ACD,ACE,ACO1,ACSBG2,ACTB,ACVRL1,ADAM15,ADAM30,ADCYAP1,ADCYAP1R1,ADIPOR2,ADM,ADORA1,ADRA2B,ADRBK1,AES,AGO2,AGRP,AKR1B10,AKT1,ALB,ALOX12,ALOXE3,ALPL,ALX3,AMPD2,ANGPT2,ANKRD2,ANXA1,ANXA2,AOC2,APBB1,APLN,APLNR,APOA2,APOC1,APOC2,APOE,AQP1,AQP2,AQP3,AQP5,AQP6,AQP7,ARG2,ARHGDIB,ARRB2,ARRDC3,ASCL2,ASIC3,ATP1A2,ATP1B2,ATP2A1,ATP2A3,ATP6V1B1,AVP,AVPR1A,AXL,AZI1,AZU1,B4GALT1,BAX,BBC3,BCAR1,…
38327	K562.loops	GO:0044057	5	5	regulation of system process	5.43236e-05	0.999967	0.00736688	1	106	0.0242452	347	0.01714	1.415	ACE,ACPP,ADCYAP1,ADM,ADORA1,ADORA3,ADRA2B,ADRBK1,AKT1,ALOX12,ANXA6,APLN,APOA2,AQP1,ATP1A1,ATP1A2,ATP2A1,AVP,AVPR1A,BDKRB2,BMP10,C1QTNF1,CACNA1G,CASQ1,CASQ2,CCK,CCL3,CHRNB4,CNN1,CRHBP,CSRP3,CYP2J2,DBH,DES,DMPK,EPHX2,F2R,FKBP1B,FOXN4,GDF9,GJA5,GPER1,GSK3A,GSTM2,HBEGF,HCAR2,HRC,HRH2,HSPB6,HSPB7,ICAM1,IL10,IL1B,IL6,INHA,ITGA2,KCNE1,KCNE1L,KCNH2,KISS1,KLK8,LCK,LMCD1,MC3R,MGLL,MTPN,MYBPC3,MYBPH,MYL3,MY…
29702	K562.loops	GO:0034340	6	6	response to type I interferon	5.56117e-05	0.999981	0.00745868	1	29	0.00663312	67	0.00330946	2.004	EGR1,HLA-A,HLA-B,HLA-C,HLA-E,HLA-F,HLA-G,IFI27,IFIT2,IFIT3,IFITM1,IFITM2,IFITM3,IFNAR1,IFNAR2,IRF1,IRF3,IRF5,IRF7,IRF8,ISG15,MX1,MX2,OASL,PSMB8,PTPN6,SOCS3,STAT2,TYK2
33973	K562.loops	GO:0051246	6	6	regulation of protein metabolic process	5.63816e-05	0.999956	0.00747975	1	416	0.095151	1634	0.0807113	1.179	ABCF1,ACO1,ACVRL1,ADCY6,ADCYAP1,ADORA1,ADRA2B,AGO2,AIMP2,AKT1,AKT1S1,ANAPC2,ANXA2,APITD1,APOA2,APOE,ARHGEF2,ARRB2,ARRDC3,ARRDC4,ASB1,ASTL,ATF3,ATF4,AVP,AVPI1,AZU1,BAD,BAX,BCL3,BDKRB1,BDKRB2,BIRC2,BMP10,BTG2,C1QTNF2,C5AR1,C8A,C8B,CALR,CASC3,CBLC,CBS,CCK,CCL19,CCL2,CCNB2,CCNE1,CCNE2,CD300A,CD4,CD40,CD46,CD74,CD81,CDC20,CDC25B,CDC26,CDC6,CDK5,CDK5R2,CDK5RAP3,CDK9,CDKN1A,CDKN2C,CDKN2D,CEBPG,CFI,CHAC1…
32216	K562.loops	GO:0006357	8	10	regulation of transcription from RNA polymerase II promoter	5.79966e-05	0.999956	0.00761127	1	352	0.0805124	1361	0.0672265	1.198	ABCA2,ABRA,ACTL6B,ACVRL1,ADCYAP1,AES,AGRN,AIRE,AKT1,APBB1,ARHGEF2,ARID1A,ARID3A,ARID3C,ASCL2,ATF4,ATN1,BCL3,BCL9,BHLHE23,BMP10,BNC1,BRD2,CA9,CALCOCO1,CALR,CBFA2T2,CBFB,CBX2,CBX4,CBX8,CCNE1,CD40,CDC6,CDK5RAP3,CDK9,CDX1,CDX2,CEBPA,CEBPG,CHD3,CHRD,CNBP,CNOT1,CREB3L4,CREBBP,CREM,CRK,CRX,CSF3,CSRNP1,CXCL10,CYTL1,DDX20,DDX58,DEAF1,DLL4,DMBX1,DNMT1,DRAP1,E2F6,E2F8,E4F1,ECM1,ECSIT,EFNA1,EGR1,ELANE,ELF3,E…
32548	K562.loops	GO:0009892	5	5	negative regulation of metabolic process	6.11619e-05	0.999952	0.00794128	1	418	0.0956084	1644	0.0812052	1.177	ACD,ACIN1,ACP5,ACVRL1,ADORA1,AES,AGO2,AKT1,AKT1S1,ANAPC2,AP1AR,APBB1,APOA2,APOC1,APOC2,APOE,ARID1A,ARRB2,ARRDC3,ASB1,ASCL2,ATF3,ATN1,ATP1A1,BAX,BCDIN3D,BCL2L1,BCL3,BDKRB1,BDKRB2,BIRC5,BTG2,BTN2A2,C3orf33,CALR,CBFA2T2,CBLC,CBX1,CBX2,CBX3,CBX4,CBX5,CBX8,CCDC85B,CCL3,CCL4,CD300A,CD34,CD46,CDA,CDC20,CDC26,CDC6,CDK5,CDK9,CDKN1A,CDKN2C,CDKN2D,CDX2,CEBPA,CHAC1,CHMP1A,CIB1,CLK2,CNOT1,COMMD7,CREBBP,CRIPAK…
38019	K562.loops	GO:0010941	5	5	regulation of cell death	6.47833e-05	0.999951	0.00832295	1	337	0.0770814	1299	0.064164	1.201	ACIN1,ADAMTSL4,ADCYAP1,ADCYAP1R1,ADM,ADNP,ADORA1,AES,AGRN,AIFM1,AKT1,AKT1S1,ALB,ALOX12,ALX3,ANGPTL4,ANP32B,ANXA1,APBB1,APH1A,API5,APOE,AQP1,AREL1,ARHGEF16,ARHGEF17,ARHGEF2,ARRB2,ATF4,AVP,AXL,AZU1,B4GALT1,BAD,BAX,BBC3,BCAP31,BCAR1,BCL2A1,BCL2L1,BCL2L10,BCL3,BDKRB2,BECN1,BHLHE23,BIRC2,BIRC5,BMF,BTG2,C5AR1,CALR,CARD6,CASP2,CAT,CBS,CBX4,CCK,CCL19,CCL2,CCL3,CD248,CD27,CD34,CD40,CD74,CDK5,CDKN1A,CDKN2D…
31386	K562.loops	GO:0050776	5	5	regulation of immune response	6.93358e-05	0.999952	0.00881503	1	195	0.044602	706	0.0348728	1.279	ABI1,ACTB,ADCYAP1,ADORA3,AGO2,AKT1,AKT1S1,APOA2,ARRB2,AZGP1,B2M,BAD,BAX,BCAR1,BIRC2,BTN3A1,C3AR1,C5AR1,C8A,C8B,CCL19,CD14,CD19,CD247,CD300A,CD34,CD4,CD40,CD46,CD74,CD79A,CD79B,CD81,CDKN1A,CFD,CFI,CFL1,CLCF1,CRK,CSK,CTSB,CTSL,CYLD,DAK,DDX58,DHX58,DUSP3,DUSP7,ECM1,ELANE,ERBB2,FCER1G,FCGRT,FCN3,FGF17,FGF18,FGF19,FGF23,FGF3,FGF4,FGF6,FGF8,FGFR3,FGFR4,FGR,FKBP1A,FOS,FOXJ1,FOXO4,GPX1,GPX2,GRB2,GSK3A,HB…
27507	K562.loops	GO:0006935	4	5	chemotaxis	7.13535e-05	0.999961	0.00888642	1	77	0.0176121	238	0.011756	1.498	ACKR4,ARHGEF16,ARRB2,AZU1,BCAR1,BIN2,C3AR1,C5AR1,C5AR2,CCL11,CCL13,CCL16,CCL17,CCL18,CCL19,CCL2,CCL22,CCL23,CCL3,CCL4,CCL7,CCL8,CCR10,CCR4,CCR9,CKLF,CMTM1,CMTM2,CMTM4,CMTM5,CORO1B,CX3CL1,CX3CR1,CXCL10,CXCL11,CXCL16,CXCL9,CXCR6,ECSCR,EGR3,ENG,EPHA2,FCER1G,FOSL1,FPR1,FPR2,HMGB2,IL10,IL1B,IL6,LBP,LECT2,LGALS3,MAPK1,NR4A1,NUP85,PDGFB,PIK3CD,PIP5K1A,PLAU,PLXNA3,PROK2,PTAFR,PTGDR2,RAB13,RALA,RARRES2,RH…
27505	K562.loops	GO:0042330	3	4	taxis	7.13535e-05	0.999961	0.00888642	1	77	0.0176121	238	0.011756	1.498	ACKR4,ARHGEF16,ARRB2,AZU1,BCAR1,BIN2,C3AR1,C5AR1,C5AR2,CCL11,CCL13,CCL16,CCL17,CCL18,CCL19,CCL2,CCL22,CCL23,CCL3,CCL4,CCL7,CCL8,CCR10,CCR4,CCR9,CKLF,CMTM1,CMTM2,CMTM4,CMTM5,CORO1B,CX3CL1,CX3CR1,CXCL10,CXCL11,CXCL16,CXCL9,CXCR6,ECSCR,EGR3,ENG,EPHA2,FCER1G,FOSL1,FPR1,FPR2,HMGB2,IL10,IL1B,IL6,LBP,LECT2,LGALS3,MAPK1,NR4A1,NUP85,PDGFB,PIK3CD,PIP5K1A,PLAU,PLXNA3,PROK2,PTAFR,PTGDR2,RAB13,RALA,RARRES2,RH…
37428	K562.loops	GO:0051241	5	5	negative regulation of multicellular organismal process	7.27889e-05	0.999955	0.00896913	1	109	0.0249314	361	0.0178316	1.398	ACP5,ADM,ADORA1,ADRBK1,ANXA2,APLN,APOA2,APOC1,APOC2,APOE,ARRB2,ARRDC3,ATP1A1,ATP1A2,ATP2A1,AVP,AVPR1A,AXL,BMP10,C1QTNF1,C5AR2,CCL3,CD34,CHSY1,CNTF,CSK,CYLD,DDX58,DHX58,ECM1,F12,F2R,FGF23,FKBP1B,GBA,GFRA4,GJA5,GP5,GSK3A,HDAC7,IFNL1,IL10,IL12A,IL23A,IL6,IRF3,ISG15,JAK3,KAT5,KLF2,KLK8,KRT1,LBP,LGMN,MEPE,NDRG2,NFE2,NFKBIL1,NGFR,NLRP3,NLRX1,NOD2,NOG,NOS3,NOTCH1,NPFF,NR1H3,OXT,PAX8,PCBP2,PDGFB,PGLYRP1,…
20137	K562.loops	GO:0001775	4	4	cell activation	7.34873e-05	0.999951	0.00896913	1	158	0.0361391	556	0.0274636	1.316	ADAMTS13,ADRA2B,AKT1,ALB,ANXA1,ARRB2,AXL,AZU1,B2M,BATF3,BAX,BCAR1,BCL3,BRPF3,BTN3A1,CALU,CBFB,CCL3,CD180,CD2,CD4,CD40,CD63,CD7,CD79A,CD9,CD93,CEBPG,CFD,CFL1,CHRNA4,CLCF1,COL1A1,CRIP3,CRK,CSF1,CSF2,CSK,CX3CL1,CX3CR1,DCSTAMP,DDOST,DGKE,EGR1,ENTPD2,ERCC1,F2R,F2RL2,F2RL3,FCER1G,FGA,FGB,FGG,FKBP1A,FKBP1B,FLT3LG,FUT7,FZD5,GNA11,GNA15,GNAI2,GNAI3,GP1BB,GP5,GP9,GPR183,GRB2,HYAL2,ICAM1,ICOSLG,ID2,IFNAR1,I…
29552	K562.loops	GO:0071495	4	4	cellular response to endogenous stimulus	7.65221e-05	0.999946	0.00910431	1	211	0.0482617	773	0.0381823	1.264	AANAT,ACVRL1,ADCY6,ADCYAP1,ADIPOR1,ADIPOR2,ADRBK1,AGO2,AGRP,AKT1,AKT1S1,AMHR2,ANXA1,AOC1,AQP1,ARHGEF2,ARRB2,ATP6V1B1,ATP6V1E2,ATP6V1F,ATP6V1G1,BAD,BCAR1,BCL2L1,BECN1,CASQ2,CCL2,CD19,CDK9,CDKN1A,CIB1,COL16A1,COL1A1,CPEB4,CRHBP,CRK,CSK,CTSB,CTSL,CX3CR1,CYBA,CYP17A1,DLL4,DMTN,DNMT1,DOK1,DUSP1,EEF2K,EGR1,EGR3,EHD1,EIF4EBP2,ENG,ERBB2,FGB,FGF17,FGF18,FGF19,FGF21,FGF23,FGF3,FGF4,FGF6,FGF8,FGFR3,FGFR4,FI…
38024	K562.loops	GO:0042981	7	7	regulation of apoptotic process	7.67808e-05	0.999942	0.00910431	1	322	0.0736505	1238	0.0611509	1.204	ACIN1,ADAMTSL4,ADCYAP1,ADM,ADNP,ADORA1,AES,AGRN,AIFM1,AKT1,AKT1S1,ALB,ALOX12,ALX3,ANGPTL4,ANP32B,ANXA1,APBB1,APH1A,API5,APOE,AQP1,AREL1,ARHGEF16,ARHGEF17,ARHGEF2,ARRB2,ATF4,AVP,AXL,AZU1,B4GALT1,BAD,BAX,BBC3,BCAP31,BCAR1,BCL2A1,BCL2L1,BCL2L10,BCL3,BDKRB2,BECN1,BIRC2,BIRC5,BMF,BTG2,C5AR1,CALR,CARD6,CASP2,CAT,CBS,CBX4,CCK,CCL19,CCL2,CCL3,CD248,CD27,CD40,CD74,CDK5,CDKN1A,CDKN2D,CEACAM5,CFL1,CIAPIN1,C…
13461	K562.loops	GO:0019882	3	3	antigen processing and presentation	7.68327e-05	0.999959	0.00910431	1	71	0.0162397	216	0.0106693	1.522	ACTR1A,ACTR1B,AP1S1,AP2A2,AZGP1,B2M,BCAP31,CALR,CD207,CD74,CTSD,CTSL,CYBA,CYBB,DCTN1,DCTN3,DNM2,FCER1G,FCGRT,HFE,HLA-A,HLA-B,HLA-C,HLA-DMA,HLA-DMB,HLA-DPA1,HLA-DPB1,HLA-E,HLA-F,HLA-G,ICAM1,IFI30,ITGB5,KIF22,KIF2C,KLC2,LGMN,MICA,NCF2,NCF4,PROCR,PSMA7,PSMB10,PSMB11,PSMB2,PSMB5,PSMB6,PSMB8,PSMB9,PSMC2,PSMC3,PSMD5,PSMD8,PSME3,PSMF1,RAB10,RAB32,RAB33A,RAB3B,RACGAP1,RAET1E,RAET1G,RILP,SEC24B,TAP1,TAPBP…
32897	K562.loops	GO:0009893	5	5	positive regulation of metabolic process	7.77036e-05	0.999937	0.00911897	1	559	0.127859	2259	0.111583	1.146	ABCF1,ABRA,ACVRL1,ADCY6,ADCYAP1,ADCYAP1R1,ADM,ADORA1,ADORA3,ADRA2B,AGO2,AGPAT1,AGRN,AIMP2,AIRE,AKAP5,AKT1,ALOX12,AMH,ANAPC2,ANKRD49,ANXA1,ANXA2,APBB1,APITD1,APLN,APOA2,APOC1,APOC2,APOE,ARAP1,AREG,ARHGEF2,ARID1A,ARID3A,ARID3C,ARRB2,ARRDC3,ARRDC4,ASTL,ATF3,ATF4,AVP,AVPI1,AVPR1A,AZU1,BABAM1,BAD,BAX,BCL3,BCL9,BECN1,BHLHE23,BIRC2,BMP10,BRCC3,BRF1,BTG2,C1QTNF1,C1QTNF2,C5AR1,CALCOCO1,CALR,CAND2,CBFA2T2,…
37991	K562.loops	GO:1901342	6	6	regulation of vasculature development	9.02292e-05	0.999953	0.0103492	1	64	0.0146386	191	0.00943443	1.552	ADM,ALOX12,ANGPT2,ANGPTL4,AQP1,BAI2,C3AR1,CCL11,CCL2,CD34,CHI3L1,CIB1,CX3CL1,CX3CR1,CXCL10,CYSLTR2,DLL4,ECM1,EFNA1,EGR1,EPHA1,EPHA2,ERBB2,FOXO4,GATA2,GDF2,HDAC7,HSPB1,HYAL1,ID1,IL17F,IL1A,IL1B,IL6,KLK3,KRT1,LECT1,MAPK7,NODAL,NOS3,NOTCH1,NPPB,NPR1,NTRK1,PDGFB,PML,PRKD2,PROK1,RAMP2,RAPGEF3,RHOB,RNH1,RRAS,SEMA4A,SERPINE1,SERPINF1,SPHK1,TBXA2R,TIE1,UTS2,UTS2R,VASH1,VEGFA,VEGFB
33560	K562.loops	GO:0032268	6	7	regulation of cellular protein metabolic process	9.03624e-05	0.99993	0.0103492	1	370	0.0846295	1445	0.0713756	1.186	ABCF1,ACO1,ACVRL1,ADCY6,ADCYAP1,ADORA1,ADRA2B,AGO2,AIMP2,AKT1,AKT1S1,ANAPC2,ANXA2,APITD1,APOE,ARHGEF2,ARRB2,ARRDC3,ARRDC4,ATF3,ATF4,AVP,AVPI1,BAD,BAX,BCL3,BDKRB1,BDKRB2,BIRC2,BMP10,BTG2,C1QTNF2,C5AR1,CALR,CASC3,CBLC,CBS,CCK,CCL19,CCL2,CCNB2,CCNE1,CCNE2,CD300A,CD4,CD40,CD74,CD81,CDC20,CDC25B,CDC26,CDC6,CDK5,CDK5R2,CDK5RAP3,CDK9,CDKN1A,CDKN2C,CDKN2D,CHI3L1,CIB1,CKS1B,CLCF1,CNOT1,CNPPD1,CNTF,COA3,CR…
29466	K562.loops	GO:0010243	4	5	response to organonitrogen compound	9.07302e-05	0.999937	0.0103492	1	184	0.042086	664	0.0327982	1.283	AANAT,ADCY6,ADM,AGRP,AKT1,ALDOC,ANXA1,AOC1,APOE,AQP1,AQP2,ARHGEF2,ATP1A2,ATP6V1B1,ATP6V1E2,ATP6V1F,ATP6V1G1,AVP,BAD,BCAR1,BCL2L1,BHMT,BIRC2,BTG2,C5AR1,CASQ2,CBS,CCL2,CDK5,CDKN1A,CEBPA,CFL1,CHRNA4,CHRNB4,COL16A1,COL1A1,CPEB4,CRHBP,CRK,CSK,CYBA,CYP17A1,DBH,DMTN,DNMT1,DOK1,DRD4,DUSP1,EEF2K,EGR1,EGR3,EIF2B2,EIF2B4,EIF4EBP2,FABP3,FADS1,FGF17,FGF18,FGF19,FGF23,FGF3,FGF4,FGF6,FGF8,FGFR3,FGFR4,FOS,FOSB,F…
37797	K562.loops	GO:0045595	5	5	regulation of cell differentiation	0.0001005	0.999924	0.0112589	1	313	0.0715919	1204	0.0594715	1.204	AATK,ACIN1,ACVRL1,ADCYAP1,ADM,ADRA2B,AKT1,ALOX12,ALOX15B,AMIGO1,ANAPC2,ANKRD2,ANKRD54,ANP32B,AP1AR,APBB1,APOE,AQP3,ARHGEF1,ARHGEF2,ASCL2,AVIL,AXL,B4GALT1,BAD,BAX,BCL9,BHLHE23,BIRC2,BMP10,BOC,CALR,CBFA2T2,CCDC85B,CCL19,CCL3,CD2,CD27,CD34,CD46,CD74,CDC20,CDK5,CDK5RAP3,CDX2,CEACAM5,CEBPA,CHRD,CIB1,CLCF1,CLIC1,CNOT1,CNTF,COL1A1,CRB2,CREBBP,CRX,CSF1,CSF2,CUL7,CYP27B1,DBN1,DCSTAMP,DCT,DDR2,DLK2,DLL3,DL…
25002	K562.loops	GO:0044707	3	3	single-multicellular organism process	0.000100551	0.999917	0.0112589	1	717	0.163998	2958	0.14611	1.122	AAAS,ABHD12,ABI1,ACD,ACE,ACO1,ACSBG2,ACTB,ACVRL1,ADAM15,ADCYAP1,ADCYAP1R1,ADM,ADORA1,ADRA2B,ADRBK1,AES,AGO2,AGRP,AKR1B10,AKT1,ALB,ALOX12,ALOXE3,ALPL,ALX3,AMPD2,ANGPT2,ANKRD2,ANXA1,ANXA2,AOC2,APBB1,APLN,APLNR,APOA2,APOC1,APOC2,APOE,AQP1,AQP2,AQP3,AQP5,AQP6,AQP7,ARG2,ARHGDIB,ARRB2,ARRDC3,ASCL2,ASIC3,ATP1A2,ATP1B2,ATP2A1,ATP2A3,ATP6V1B1,AVP,AVPR1A,AXL,AZI1,AZU1,B4GALT1,BAX,BBC3,BCAR1,BCL9,BDKRB1,BDK…
38023	K562.loops	GO:0043067	6	6	regulation of programmed cell death	0.000102576	0.999922	0.0113456	1	324	0.074108	1251	0.061793	1.199	ACIN1,ADAMTSL4,ADCYAP1,ADM,ADNP,ADORA1,AES,AGRN,AIFM1,AKT1,AKT1S1,ALB,ALOX12,ALX3,ANGPTL4,ANP32B,ANXA1,APBB1,APH1A,API5,APOE,AQP1,AREL1,ARHGEF16,ARHGEF17,ARHGEF2,ARRB2,ATF4,AVP,AXL,AZU1,B4GALT1,BAD,BAX,BBC3,BCAP31,BCAR1,BCL2A1,BCL2L1,BCL2L10,BCL3,BDKRB2,BECN1,BHLHE23,BIRC2,BIRC5,BMF,BTG2,C5AR1,CALR,CARD6,CASP2,CAT,CBS,CBX4,CCK,CCL19,CCL2,CCL3,CD248,CD27,CD40,CD74,CDK5,CDKN1A,CDKN2D,CEACAM5,CFL1,C…
29780	K562.loops	GO:0046686	6	6	response to cadmium ion	0.000103184	0.999974	0.0113456	1	19	0.00434584	38	0.00187701	2.315	ABCB6,B2M,CYB5A,CYP1A2,GSS,MAPK9,MT1A,MT1E,MT1F,MT1G,MT1H,MT1X,MT3,NPC1,PCNA,PRNP,SLC30A1,SLC34A1,SPARC
37269	K562.loops	GO:0048585	5	5	negative regulation of response to stimulus	0.000105706	0.999922	0.0115192	1	259	0.0592406	977	0.0482588	1.228	ACP5,ADCYAP1,ADORA1,ADRBK1,AES,AKT1,AKT1S1,ANGPT2,ANXA1,AP2A2,APC2,APOE,ARHGEF1,ARHGEF2,ARRB2,BAX,BCL2A1,BCL2L1,BCL2L10,BDKRB2,BMF,C3orf33,C5AR2,CALR,CBLC,CCK,CCL2,CD300A,CD34,CD46,CD74,CDKN2D,CHAC1,CHRD,CIB1,CILP,CISH,CNOT1,CRIPAK,CSF2,CSK,CTH,CX3CL1,CX3CR1,CYLD,DACT2,DACT3,DAND5,DHX58,DKK3,DLK2,DRAXIN,DUSP1,DUSP2,DUSP3,DUSP5,DUSP7,DUSP8,DUSP9,ECM1,EGR1,ELANE,ENG,EPHA2,EPN1,EPO,FAM132A,FAM89B,FE…
33561	K562.loops	GO:0031399	7	8	regulation of protein modification process	0.000113263	0.999914	0.0122334	1	301	0.0688472	1155	0.0570511	1.207	ACVRL1,ADCY6,ADCYAP1,ADORA1,ADRA2B,AIMP2,AKT1,AKT1S1,ANAPC2,ANXA2,APITD1,APOE,ARHGEF2,ARRB2,ARRDC3,ARRDC4,ATF3,ATF4,AVP,AVPI1,BAX,BDKRB1,BDKRB2,BIRC2,BMP10,C1QTNF2,C5AR1,CALR,CBLC,CBS,CCK,CCL19,CCL2,CCNB2,CCNE1,CCNE2,CD300A,CD4,CD40,CD74,CD81,CDC20,CDC25B,CDC26,CDC6,CDK5,CDK5R2,CDK5RAP3,CDK9,CDKN1A,CDKN2C,CDKN2D,CHI3L1,CIB1,CKS1B,CLCF1,CNPPD1,CNTF,CRIPAK,CRK,CRKL,CSF1,CSF2,CSF3,CSK,CSNK1D,CTCF,CT…
27205	K562.loops	GO:0048856	3	3	anatomical structure development	0.000124854	0.999897	0.013367	1	625	0.142955	2558	0.126352	1.131	AATK,ABCB6,ABI1,ACD,ACE,ACP2,ACTB,ACTL6B,ACVRL1,ADAM15,ADCYAP1,ADIPOR2,ADM,ADORA1,ADRBK1,AES,AKT1,ALDOC,ALOX15B,ALPL,AMH,ANGPT2,ANKRD2,ANXA1,ANXA2,APH1A,APLNR,APOA2,APOE,AQP1,AQP2,ARG2,ARHGAP5,ARID1A,ARRB2,ARRDC3,ARSA,ASB1,ASCL2,ASGR2,ATN1,ATOH8,ATP5J,AVIL,AVPR1A,AXL,B3GNT5,B4GALT1,BAAT,BAI2,BAX,BCAN,BCL2L1,BCL3,BECN1,BHLHE23,BIRC2,BIRC5,BMP10,BMP8B,BNC1,BPGM,BTG2,C5AR1,CABP4,CACNA1S,CALML5,CASP2…
29739	K562.loops	GO:0097305	5	5	response to alcohol	0.00014624	0.999916	0.0155206	1	81	0.018527	258	0.0127439	1.454	AANAT,ADCYAP1,ADCYAP1R1,ALPL,ANXA1,APOE,AQP1,AQP3,ARSA,AVP,AVPR1A,BAD,BIRC2,CA9,CALR,CCL2,CCL3,CCL7,CD14,CD27,CDKN1A,CDKN2D,COL1A1,CRHBP,CXCL10,CYP1A2,CYP24A1,CYP27B1,DBH,DHH,DRD4,DUSP1,EGR1,EPO,FOS,FOSB,FOSL1,GBA,GPER1,GPX1,GRIN1,HOXB13,HTR6,ICAM1,IGF2,IGFBP2,IHH,IL10,JUNB,KCNJ11,MYOD1,MYOG,NKX3-1,NTRK1,OXT,PDGFB,PRKAA1,PSPH,RAMP2,RAMP3,RORC,S100A8,S100A9,SDF4,SLC18A2,SLC25A36,SLC2A4,SLC34A1,SLC…
26417	K562.loops	GO:0044767	3	3	single-organism developmental process	0.000147878	0.999875	0.0155591	1	905	0.206999	3802	0.187799	1.102	AATK,ABCB6,ABI1,ACD,ACE,ACIN1,ACO1,ACP5,ACSBG2,ACTB,ACVRL1,ADAM15,ADCYAP1,ADCYAP1R1,ADIPOR2,ADM,ADRA2B,ADRBK1,AES,AGO2,AIFM1,AIMP2,AKT1,ALDOC,ALOX12,ALOX15B,ALOXE3,ALPL,ALX3,AMH,AMHR2,AMIGO1,ANGPT2,ANGPTL4,ANGPTL6,ANKRD2,ANPEP,ANXA1,ANXA2,APBB1,APH1A,APLNR,APOA2,APOE,AQP1,AQP2,AQP3,AQP5,AQP6,ARHGAP5,ARHGDIB,ARHGEF2,ARID1A,ARRB2,ASB1,ASCL2,ATF3,ATOH8,ATP6V1B1,AVIL,AVPR1A,AXL,AZI1,B2M,B4GALT1,BAAT,…
35657	K562.loops	GO:0040008	4	4	regulation of growth	0.000161451	0.99989	0.016842	1	154	0.0352242	548	0.0270684	1.301	AATK,ACVRL1,ADIPOR1,ADIPOR2,AES,AGRN,AKT1,ALOX12,ALOX15B,ANAPC2,APBB1,APOE,AVP,AVPR1A,BBC3,BCAR1,BDKRB1,BMP10,BNIPL,CCDC85B,CDA,CDK5,CDKN1A,CDKN2C,CDKN2D,CGREF1,CIB1,CISH,CSF1,CSPG5,CXCL16,CYBA,CYP27B1,DACT3,DCSTAMP,DDR1,DNAJB2,DNAJC2,E4F1,ELANE,ERBB2,EXOSC4,FGF8,FGFR3,FLVCR1,FOXM1,FOXS1,GDF2,GDF9,GSK3A,HBEGF,HDAC3,HOXB13,HPN,HSPA1A,HTRA1,HTRA2,HTRA3,HYAL1,HYAL2,IGFBP2,IGFBP4,IHH,IL10,IL9,ILK,IRF…
29447	K562.loops	GO:0031960	6	7	response to corticosteroid	0.00018471	0.999912	0.019105	1	47	0.0107502	133	0.00656952	1.636	AANAT,ADCYAP1,ADM,ALPL,ANXA1,APOA2,AQP1,AVPR1A,BAD,CCL2,CDKN1A,CEBPA,COL1A1,DUSP1,ENG,FOS,FOSB,FOSL1,GBA,GPER1,GPR83,HNMT,HSD11B2,IGFBP2,IL10,IL1RN,IL22,IL6,JUNB,MDK,MYOD1,OXT,PDX1,PLAT,PTGDS,PTPRU,SCGB1A1,SERPINF1,SFTPC,SLC18A2,SPARC,TAT,TFAP4,TK1,TNF,TRIM63,WNT7B
36635	K562.loops	GO:0045766	6	8	positive regulation of angiogenesis	0.000192355	0.999918	0.0197285	1	37	0.00846295	98	0.0048407	1.748	ADM,ALOX12,ANGPT2,ANGPTL4,AQP1,C3AR1,CCL11,CD34,CHI3L1,CIB1,CX3CL1,CX3CR1,CYSLTR2,ECM1,EPHA1,GATA2,GDF2,HDAC7,HSPB1,HYAL1,IL1A,IL1B,NODAL,NOS3,NTRK1,PRKD2,RAMP2,RAPGEF3,RHOB,RRAS,SERPINE1,SPHK1,TBXA2R,UTS2,UTS2R,VEGFA,VEGFB
13504	K562.loops	GO:0002478	5	5	antigen processing and presentation of exogenous peptide antigen	0.000196779	0.999899	0.0200141	1	56	0.0128088	166	0.00819956	1.562	ACTR1A,ACTR1B,AP1S1,AP2A2,B2M,CALR,CD207,CD74,CTSD,CTSL,CYBA,CYBB,DCTN1,DCTN3,DNM2,FCER1G,HLA-A,HLA-B,HLA-C,HLA-DMA,HLA-DMB,HLA-DPA1,HLA-DPB1,HLA-E,HLA-F,HLA-G,IFI30,ITGB5,KIF22,KIF2C,KLC2,LGMN,NCF2,NCF4,PSMA7,PSMB10,PSMB11,PSMB2,PSMB5,PSMB6,PSMB8,PSMB9,PSMC2,PSMC3,PSMD5,PSMD8,PSME3,PSMF1,RACGAP1,RILP,SEC24B,TAP1,TAPBP,UBA52,UBB,UBC
32628	K562.loops	GO:0010605	6	6	negative regulation of macromolecule metabolic process	0.000199982	0.999843	0.0201717	1	381	0.0871455	1506	0.0743887	1.171	ACD,ACIN1,ACVRL1,AES,AGO2,AKT1,AKT1S1,ANAPC2,AP1AR,APBB1,APOE,ARID1A,ARRB2,ASB1,ASCL2,ATF3,ATN1,BAX,BCDIN3D,BCL3,BDKRB1,BDKRB2,BIRC5,BTG2,CALR,CBFA2T2,CBLC,CBX1,CBX2,CBX3,CBX4,CBX5,CBX8,CCDC85B,CCL3,CCL4,CD300A,CD34,CD46,CDC20,CDC26,CDC6,CDK5,CDK9,CDKN1A,CDKN2C,CDKN2D,CDX2,CEBPA,CHAC1,CHMP1A,CIB1,CNOT1,COMMD7,CREBBP,CRIPAK,CTCF,DAXX,DBNDD2,DDX20,DEDD,DEDD2,DFFA,DHX34,DKK3,DLL4,DMBX1,DMTN,DNAJB2,D…
29448	K562.loops	GO:0051384	7	8	response to glucocorticoid	0.000213522	0.9999	0.0213609	1	44	0.010064	123	0.00607557	1.656	AANAT,ADCYAP1,ADM,ALPL,ANXA1,APOA2,AQP1,AVPR1A,BAD,CCL2,CDKN1A,CEBPA,DUSP1,FOS,FOSB,FOSL1,GBA,GPR83,HNMT,HSD11B2,IGFBP2,IL10,IL1RN,IL22,IL6,JUNB,MDK,MYOD1,OXT,PDX1,PLAT,PTGDS,PTPRU,SCGB1A1,SERPINF1,SFTPC,SLC18A2,SPARC,TAT,TFAP4,TK1,TNF,TRIM63,WNT7B
37910	K562.loops	GO:2000026	5	5	regulation of multicellular organismal development	0.000232241	0.999821	0.0230447	1	323	0.0738792	1260	0.0622376	1.187	AATK,ACIN1,ACVRL1,ADCYAP1,ADM,ADRA2B,AGRN,AKT1,ALOX12,ALOX15B,AMIGO1,ANAPC2,ANGPT2,ANGPTL4,ANKRD2,ANKRD54,APBB1,APOE,AQP1,AQP3,ARHGEF1,ARHGEF2,ASCL2,AVIL,AXL,B4GALT1,BAD,BAI2,BAX,BHLHE23,BMP10,BOC,C3AR1,CALR,CBFA2T2,CCL11,CCL19,CCL2,CCL3,CD2,CD27,CD34,CD40,CD46,CD74,CDC20,CDK5,CDK5RAP3,CELSR1,CHI3L1,CIB1,CLCF1,CNTF,COL1A1,CRB2,CRX,CSF1,CUL7,CX3CL1,CX3CR1,CXCL10,CYP27B1,CYSLTR2,DBN1,DCSTAMP,DCT,DD…
32977	K562.loops	GO:0010604	6	6	positive regulation of macromolecule metabolic process	0.000251602	0.999795	0.0247646	1	505	0.115508	2048	0.101161	1.142	ABCF1,ABRA,ACVRL1,ADCY6,ADCYAP1,ADORA1,ADRA2B,AGO2,AGRN,AIMP2,AIRE,AKT1,ALOX12,AMH,ANAPC2,ANKRD49,ANXA2,APBB1,APITD1,APOA2,APOE,ARAP1,AREG,ARHGEF2,ARID1A,ARID3A,ARID3C,ARRB2,ARRDC3,ARRDC4,ASTL,ATF3,ATF4,AVP,AVPI1,AZU1,BABAM1,BAD,BAX,BCL3,BCL9,BHLHE23,BIRC2,BMP10,BRCC3,BRF1,BTG2,C1QTNF1,C1QTNF2,C5AR1,CALCOCO1,CALR,CAND2,CBFA2T2,CBFB,CCK,CCL19,CCL2,CCL3,CCNE1,CD34,CD4,CD40,CD46,CD74,CD81,CDC20,CDC2…
33711	K562.loops	GO:0042325	8	8	regulation of phosphorylation	0.000254657	0.999806	0.0248647	1	282	0.0645014	1087	0.0536923	1.201	ACVRL1,ADCY6,ADCYAP1,ADORA1,ADRA2B,AKT1,AKT1S1,ANAPC2,ANXA2,APLN,APOE,ARHGEF2,ARRB2,ATF3,ATF4,AVP,AVPI1,BAD,BAX,BDKRB1,BDKRB2,BMP10,C1QTNF1,C1QTNF2,C3orf33,C5AR1,CALR,CBLC,CBS,CCK,CCKBR,CCL19,CCL2,CCL3,CCNB2,CCNE1,CCNE2,CD27,CD300A,CD4,CD40,CD74,CD81,CDC25B,CDC6,CDK5,CDK5R2,CDK5RAP3,CDKN1A,CDKN2C,CDKN2D,CHI3L1,CIB1,CKS1B,CLCF1,CNPPD1,CNTF,CRIPAK,CRK,CRKL,CSF1,CSF2,CSF3,CSK,CSNK1D,CTDSP2,CUL7,CXCL…
29539	K562.loops	GO:1901652	5	6	response to peptide	0.000264793	0.999831	0.0253274	1	109	0.0249314	372	0.0183749	1.357	AANAT,ADCY6,ADM,AGRP,AKT1,ANXA1,APOE,AQP2,ARHGEF2,ATP6V1B1,ATP6V1E2,ATP6V1F,ATP6V1G1,BCAR1,BTG2,COL1A1,CRHBP,CRK,CSK,DOK1,EEF2K,EGR1,EIF2B2,EIF2B4,EIF4EBP2,FABP3,FADS1,FGF17,FGF18,FGF19,FGF23,FGF3,FGF4,FGF6,FGF8,FGFR3,FGFR4,FOXO4,FOXO6,FOXS1,GALP,GATM,GCGR,GIP,GNB2,GNG5,GNG8,GPER1,GRB2,GSK3A,HSD11B2,IGF2,IL10,IL6,IRF5,JUNB,JUND,KLF1,KLF15,KLF2,MAPK1,MGARP,MLST8,NFKBIA,NKX6-1,NOD2,NOTCH1,NPPA,OXT,…
34536	K562.loops	GO:2001236	7	9	regulation of extrinsic apoptotic signaling pathway	0.000265432	0.999865	0.0253274	1	52	0.0118939	153	0.00755742	1.574	AKT1,ARHGEF2,BAX,BCL2L1,BCL2L10,CSF2,CX3CL1,CX3CR1,CYLD,DBH,DEDD2,G0S2,GCLC,GPER1,GPX1,HMGB2,HSPA1A,HTRA2,HYAL2,IL19,IL1A,IL1B,ITM2C,ITPRIP,JAK3,LGALS3,MADD,MAL,MAPK7,MCL1,NOS3,PEA15,PML,PPP1CA,PPP2R1B,PSME3,RBCK1,RELA,RFFL,RUNX3,SCRT2,SERPINE1,SIAH2,SIGLEC1,SKIL,TMC8,TNF,TNFRSF12A,TNFSF10,TRADD,TRAF1,VEGFA
29820	K562.loops	GO:1901698	4	4	response to nitrogen compound	0.00026668	0.999808	0.0253274	1	193	0.0441446	714	0.035268	1.252	AANAT,ADCY6,ADM,AGRP,AKT1,ALDOC,ANXA1,AOC1,APOE,AQP1,AQP2,ARHGEF2,ATP1A2,ATP6V1B1,ATP6V1E2,ATP6V1F,ATP6V1G1,AVP,BAD,BCAR1,BCL2L1,BHMT,BIRC2,BTG2,C5AR1,CASQ2,CBS,CCL19,CCL2,CDK5,CDKN1A,CEBPA,CFL1,CHRNA4,CHRNB4,COL16A1,COL1A1,CPEB4,CRHBP,CRK,CSK,CYBA,CYP17A1,DBH,DDX58,DMTN,DNMT1,DOK1,DPEP1,DRD4,DUSP1,EEF2K,EGR1,EGR3,EIF2B2,EIF2B4,EIF4EBP2,FABP3,FADS1,FGF17,FGF18,FGF19,FGF23,FGF3,FGF4,FGF6,FGF8,FGFR…
24148	K562.loops	GO:0033554	4	4	cellular response to stress	0.000267696	0.999795	0.0253274	1	291	0.0665599	1126	0.0556187	1.197	ACD,ACTR5,ADM,AIFM1,AKT1,ALB,ALKBH2,ANXA1,AOC1,AP5S1,APBB1,APITD1,APOE,AQP1,AQP2,ARHGEF2,ATF3,ATF4,ATP2A1,ATRIP,AVPR1A,AXL,BABAM1,BAD,BAX,BBC3,BCL2A1,BCL2L1,BCL2L10,BCL3,BRCC3,BTG2,CA9,CALR,CASP16,CASP2,CAT,CBS,CCL2,CCM2,CCS,CDCA5,CDIP1,CDK9,CDKN1A,CHAC1,CHRNA4,CIB1,CLCA1,CLPB,CPEB4,CREBBP,CRHBP,CRIP1,CRKL,CSNK1D,CSPG5,CTDSP2,CTH,CUL4B,CUL7,CXCL10,DCLRE1B,DCTN1,DDB1,DDB2,DPEP1,DUSP3,DUSP7,DUSP9,E…
27372	K562.loops	GO:0048513	4	4	organ development	0.000283631	0.999785	0.0265989	1	275	0.0629003	1059	0.0523092	1.202	AATK,ABCB6,ACE,ADCYAP1,ADIPOR2,ADM,ADRBK1,AKT1,ALDOC,ALOX15B,AMH,ANGPT2,ANKRD2,APH1A,APLNR,APOA2,ARHGAP5,ARRB2,ASB1,ASCL2,AXL,B4GALT1,BAAT,BAX,BCL2L1,BCL3,BIRC2,BMP10,C5AR1,CASP2,CAT,CBFB,CCKBR,CCL2,CCNB2,CCNF,CD164,CD248,CD34,CD9,CDH22,CDK5RAP3,CDKN1A,CEBPA,CEBPG,CHI3L1,CIAPIN1,CKB,CNTFR,COL5A3,CRIP1,CRIP2,CRISPLD2,CRKL,CSF1,CSF2,CSK,CTF1,CXCL10,CYP17A1,CYP1A1,CYP1A2,DACT2,DDR1,DFFB,DKK3,DLX3,DM…
31440	K562.loops	GO:1902105	5	6	regulation of leukocyte differentiation	0.000285495	0.999843	0.0265989	1	64	0.0146386	198	0.00978019	1.497	ACIN1,AXL,BAD,CCL19,CCL3,CD2,CD27,CD46,CD74,CSF1,DCSTAMP,DTX1,ERBB2,ESRRA,FAM213A,FLT3LG,FOS,FOXJ1,FOXN1,FSTL3,GATA2,GPR55,HAX1,HLA-B,HLA-DMA,HLA-G,ID2,IFNL1,IHH,IL12A,IL20,IL21,IL23A,IL4R,IL6,IL7R,INHA,IRF1,IRF7,JAK3,LCK,LIF,NFKBID,NRARP,OCSTAMP,PGLYRP1,PGLYRP2,PTPN2,PTPN6,RNF41,SART1,SLC46A2,SOCS5,TAL1,TESC,TMEM176A,TMEM176B,TNF,TNFSF9,TOB2,TYROBP,VNN1,ZAP70,ZFPM1
31459	K562.loops	GO:0009890	6	6	negative regulation of biosynthetic process	0.000289467	0.999779	0.0267647	1	286	0.0654163	1106	0.0546308	1.197	ACD,ACP5,ACVRL1,AES,AGO2,APBB1,APOC1,APOE,ARID1A,ASB1,ASCL2,ATF3,ATN1,ATP1A1,BCL3,BIRC5,BTG2,CALR,CBFA2T2,CBX1,CBX2,CBX3,CBX4,CBX5,CBX8,CCDC85B,CCL3,CCL4,CD34,CDC6,CDK5,CDK9,CDX2,CEBPA,CHMP1A,CLK2,CNOT1,COMMD7,CREBBP,CTCF,DAXX,DDX20,DEDD,DEDD2,DKK3,DLL4,DMBX1,DNAJC2,DNMT1,DNMT3L,DRAP1,DRD4,E2F6,E2F8,E4F1,EFNA1,EGR1,EIF2AK1,EIF2B4,EIF4EBP2,EIF4EBP3,ELANE,ELF3,ELK4,ENG,ERF,ETV3,EZH1,FAM132A,FGF19,F…
24409	K562.loops	GO:0071356	7	7	cellular response to tumor necrosis factor	0.000294642	0.999878	0.0270384	1	33	0.00754803	86	0.00424796	1.777	ARHGEF2,CCL2,CCL3,CDIP1,CHI3L1,CIB1,COMMD7,CRHBP,CYBA,DCSTAMP,GBA,GPD1,GPER1,HYAL1,HYAL2,HYAL3,ICAM1,IL18BP,KCNJ11,KLF2,KRT18,KRT8,MAPK9,NKX3-1,OCSTAMP,PLVAP,RELA,TDGF1,TNF,TNFRSF17,TNFRSF18,TNFRSF25,TRADD
29705	K562.loops	GO:0034612	6	6	response to tumor necrosis factor	0.000306888	0.999861	0.027952	1	39	0.0089204	107	0.00528526	1.688	ADAMTS13,ARHGEF2,CCL2,CCL3,CD14,CDIP1,CHI3L1,CIB1,COMMD7,CRHBP,CXCL16,CYBA,DCSTAMP,ENDOG,GBA,GPD1,GPER1,GSS,HYAL1,HYAL2,HYAL3,ICAM1,IL18BP,KCNJ11,KLF2,KRT18,KRT8,MAPK9,NKX3-1,NUB1,OCSTAMP,PLVAP,RELA,TDGF1,TNF,TNFRSF17,TNFRSF18,TNFRSF25,TRADD
13508	K562.loops	GO:0048002	4	4	antigen processing and presentation of peptide antigen	0.000321421	0.999827	0.0290589	1	59	0.013495	180	0.00889108	1.518	ACTR1A,ACTR1B,AP1S1,AP2A2,AZGP1,B2M,BCAP31,CALR,CD207,CD74,CTSD,CTSL,CYBA,CYBB,DCTN1,DCTN3,DNM2,FCER1G,HFE,HLA-A,HLA-B,HLA-C,HLA-DMA,HLA-DMB,HLA-DPA1,HLA-DPB1,HLA-E,HLA-F,HLA-G,IFI30,ITGB5,KIF22,KIF2C,KLC2,LGMN,NCF2,NCF4,PSMA7,PSMB10,PSMB11,PSMB2,PSMB5,PSMB6,PSMB8,PSMB9,PSMC2,PSMC3,PSMD5,PSMD8,PSME3,PSMF1,RACGAP1,RILP,SEC24B,TAP1,TAPBP,UBA52,UBB,UBC
23937	K562.loops	GO:0060333	7	8	interferon-gamma-mediated signaling pathway	0.000334697	0.999878	0.0300366	1	26	0.00594694	63	0.00311188	1.911	B2M,CAMK2A,HLA-A,HLA-B,HLA-C,HLA-DPA1,HLA-DPB1,HLA-E,HLA-F,HLA-G,ICAM1,IFI30,IFNGR1,IRF1,IRF3,IRF5,IRF7,IRF8,MT2A,OASL,PML,PRKCD,PTAFR,PTPN2,PTPN6,SOCS3
38424	K562.loops	GO:0045777	5	5	positive regulation of blood pressure	0.000343691	0.99992	0.0306186	1	15	0.00343092	29	0.00143245	2.395	ADORA1,ADRA2B,AVP,AVPR1A,CYBA,ENG,HSD11B2,ID2,NCF2,NPFF,OXT,QRFP,TBXA2R,UTS2,UTS2R
33716	K562.loops	GO:0070372	8	10	regulation of ERK1 and ERK2 cascade	0.000356518	0.999822	0.0315312	1	48	0.010979	140	0.00691529	1.588	ADCYAP1,ARRB2,C3orf33,C5AR1,CCL19,CCL3,CD74,CHI3L1,CIB1,CSK,CYSLTR2,DUSP3,EPHA2,ERBB2,F2R,FGF18,FGF19,FGF21,FGF23,FGF4,FGFR3,FGFR4,GLIPR2,GPER1,GPR183,GPR55,IL6,LIF,MT3,NDRG2,NOD2,NODAL,NTRK1,PDGFB,PRKD2,PTPN2,PTPN6,RGS14,S100A7,SEMA7A,SERPINF2,SLC9A3R1,TFF2,THPO,TNF,TNIP1,VEGFA,VEGFB
36983	K562.loops	GO:0010648	6	6	negative regulation of cell communication	0.000360568	0.999732	0.03166	1	227	0.0519213	860	0.0424796	1.222	ADORA1,ADRBK1,AES,AKT1,AKT1S1,AP2A2,APC2,APOE,ARHGEF1,ARHGEF2,ARRB2,AVP,AVPR1A,BAX,BCL2A1,BCL2L1,BCL2L10,BDKRB2,BMF,C3orf33,CABP1,CALR,CBLC,CD300A,CD46,CD74,CDKN2D,CHAC1,CHRD,CIB1,CILP,CISH,CNOT1,CRIPAK,CSF2,CSK,CTH,CX3CL1,CX3CR1,CYLD,DACT2,DACT3,DAND5,DHX58,DKK3,DLK2,DRAXIN,DUSP1,DUSP2,DUSP3,DUSP5,DUSP7,DUSP8,DUSP9,ECM1,EGR1,ENG,EPHA2,EPN1,EPO,FAM89B,FGFR3,FOXH1,FOXM1,FOXO4,FSTL3,GATA2,GBA,GCLC,…
34219	K562.loops	GO:2001244	8	10	positive regulation of intrinsic apoptotic signaling pathway	0.000363851	0.999894	0.03172	1	19	0.00434584	41	0.00202519	2.146	BAD,BAX,BBC3,BCAP31,BCL2L1,BMF,FIS1,IL19,LCK,NACC2,NKX3-1,PLEKHF1,RAD9A,RIPK3,S100A8,S100A9,SKIL,SLC9A3R1,TP53
29770	K562.loops	GO:0010043	5	6	response to zinc ion	0.000369915	0.999897	0.0317887	1	18	0.00411711	38	0.00187701	2.193	AANAT,CRIP1,KCNK3,KRT14,KRT16,LCK,MT1A,MT1B,MT1E,MT1F,MT1G,MT1H,MT1M,MT1X,MT2A,S100A8,S100A9,SLC18A2
30135	K562.loops	GO:0051704	2	2	multi-organism process	0.00037118	0.999713	0.0317887	1	305	0.0697621	1191	0.0588293	1.186	AAAS,ACOT8,ACP5,ADCYAP1,ADIPOR2,ADM,ADRA2B,ALB,ANPEP,AP1S1,AP2A2,APOA2,AQP1,AQP2,ATP6V1B1,ATP6V1E2,ATP6V1F,ATP6V1G1,AVP,AVPR1A,AZU1,B2M,B4GALT1,BAD,BANF1,BATF3,BAX,BCL2L1,BCL3,BECN1,BTBD17,BYSL,C5AR1,C9orf69,CALCOCO2,CAMLG,CBX5,CCDC86,CCL11,CCL19,CCL2,CCL22,CCL3,CCL4,CCL8,CCR4,CD207,CD247,CD4,CD40,CD46,CD81,CD93,CDK9,CEBPA,CEBPE,CFL1,CHIA,CHMP2A,CHMP6,CNTFR,COL16A1,COTL1,CREBBP,CRHBP,CRTC2,CST11,…
30883	K562.loops	GO:0002684	5	5	positive regulation of immune system process	0.000372453	0.999736	0.0317887	1	170	0.0388838	623	0.030773	1.264	ABI1,ACTB,ADORA3,AKT1,AQP3,AXL,AZGP1,B2M,BAD,BAX,BCAR1,BDKRB1,BIRC2,BTN3A1,C3AR1,C5AR1,C8A,C8B,CALR,CCL19,CCL2,CCL3,CCL4,CCL7,CD14,CD19,CD2,CD247,CD27,CD274,CD300A,CD4,CD40,CD46,CD74,CD79A,CD79B,CDKN1A,CFD,CFI,CFL1,CLCF1,CRK,CSK,CTSB,CTSL,CXCL10,CYLD,DDX58,DHX58,DUSP3,DUSP7,ELANE,FCER1G,FCN3,FGR,FLT3LG,FOS,FOXJ1,GPR183,GRB2,HFE,HLA-A,HLA-B,HLA-C,HLA-DMA,HLA-DPA1,HLA-DPB1,HLA-E,HLA-F,HLA-G,HPX,HSP…
31616	K562.loops	GO:0031327	7	7	negative regulation of cellular biosynthetic process	0.000377555	0.999711	0.0320004	1	281	0.0642726	1089	0.0537911	1.195	ACD,ACP5,ACVRL1,AES,AGO2,APOC1,ARID1A,ASB1,ASCL2,ATF3,ATN1,ATP1A1,BCL3,BIRC5,BTG2,CALR,CBFA2T2,CBX1,CBX2,CBX3,CBX4,CBX5,CBX8,CCDC85B,CCL3,CCL4,CD34,CDC6,CDK5,CDK9,CDX2,CEBPA,CHMP1A,CLK2,CNOT1,COMMD7,CREBBP,CTCF,DAXX,DDX20,DEDD,DEDD2,DKK3,DLL4,DMBX1,DNAJC2,DNMT1,DNMT3L,DRAP1,DRD4,E2F6,E2F8,E4F1,EFNA1,EGR1,EIF2AK1,EIF2B4,EIF4EBP2,EIF4EBP3,ELANE,ELF3,ELK4,ENG,ERF,ETV3,EZH1,FAM132A,FGF19,FGFR3,FHL2,F…
22275	K562.loops	GO:0030099	6	6	myeloid cell differentiation	0.000403952	0.999793	0.0340016	1	50	0.0114364	148	0.00731045	1.564	ACIN1,BATF3,CBFB,CEBPA,CEBPE,CEBPG,CIB1,CSF1,CSF2,CSF3,DCSTAMP,DNASE2,DYRK3,EFNA2,EFNA4,EPHA2,ETV2,FLVCR1,ID2,IL17C,IL25,INHA,IRF8,JUNB,KAT8,KDM1A,KLF1,MFAP2,MT1G,NFATC1,NFE2L1,OCSTAMP,PIK3CD,PKNOX1,PML,PTPN2,RASGRP4,SP1,SPI1,TAL1,TESC,TFRC,THPO,THRA,TNF,TNFSF9,TRIM10,VEGFA,ZFPM1,ZNF385A
29389	K562.loops	GO:0009415	4	5	response to water	0.000411015	0.999964	0.0343591	1	8	0.00182983	11	0.000543344	3.368	AQP2,AVPR1A,CD9,KRT8,NTRK1,SIPA1,SNCG,WNT10B
20553	K562.loops	GO:0060326	5	7	cell chemotaxis	0.000428764	0.999783	0.0355991	1	48	0.010979	141	0.00696468	1.576	ARHGEF16,ARRB2,AZU1,BCAR1,BIN2,C5AR1,CCL11,CCL13,CCL16,CCL17,CCL18,CCL19,CCL2,CCL22,CCL23,CCL3,CCL4,CCL7,CCL8,CKLF,CORO1B,CX3CL1,CX3CR1,CXCL10,CXCL11,CXCL16,CXCL9,EGR3,ENG,EPHA2,FCER1G,HMGB2,IL10,IL1B,IL6,LBP,LGALS3,NR4A1,NUP85,PDGFB,PIK3CD,PIP5K1A,RAB13,RHOG,S100A12,S100A8,S100A9,VEGFA
34486	K562.loops	GO:0046425	7	8	regulation of JAK-STAT cascade	0.000444605	0.999823	0.0366649	1	29	0.00663312	74	0.00365522	1.815	ADIPOR1,CD300A,CD40,CLCF1,CNTF,CSF2,ELP2,EPO,F2R,FGFR3,HES5,HPX,IFNL1,IL12A,IL20,IL21,IL22RA2,IL23A,IL24,IL6,LCK,LIF,NOTCH1,PIGU,PPP2CA,PTPN2,SAC3D1,SH2B2,SOCS2
29347	K562.loops	GO:0009314	4	4	response to radiation	0.000449828	0.999702	0.0368466	1	119	0.0272187	417	0.0205977	1.321	AANAT,AGRN,AGRP,AKR1B10,AKT1,ANGPT2,ANXA1,APBB1,APOA2,APOC2,APOE,AQP1,ATP1A2,BABAM1,BAX,BCL2L1,BCL3,BEST1,BRAT1,BRCC3,CABP4,CAT,CCL11,CCL2,CCL7,CCR4,CDK5,CDKN1A,CDKN2D,CERS1,CLK2,CNGA1,CRIP1,CXCL10,CYBA,CYP17A1,CYP2R1,DBH,DDB2,DRD4,DUSP1,EGR1,ELANE,ERCC1,FANCG,FKBPL,FOS,GNAT2,GNGT2,GPX1,GRB2,GRIN1,GUCA1A,GUCA1B,GUCY2D,HRH2,HYAL1,HYAL2,HYAL3,ICAM1,IGF2,IKBIP,IL12A,INTS3,JUNB,JUND,KAT5,KRT13,KRT14,…
32678	K562.loops	GO:0031400	8	9	negative regulation of protein modification process	0.000455547	0.999704	0.0370663	1	108	0.0247027	373	0.0184243	1.341	AKT1,AKT1S1,ANAPC2,APOE,ARRB2,BAX,BDKRB1,BDKRB2,CBLC,CD300A,CDC20,CDC26,CDK5,CDKN1A,CDKN2C,CDKN2D,CIB1,CRIPAK,DBNDD2,DMTN,DNAJB2,DNMT1,DUSP1,DUSP2,DUSP3,DUSP5,DUSP7,DUSP8,DUSP9,ENG,EPHA1,FBXO5,GADD45B,GBA,GCLC,GPS1,GPS2,HEXIM1,HEXIM2,HHATL,HSPB1,HYAL2,IL1B,IL6,ILK,IMPACT,INPP5J,ISG15,KDM1A,KIRREL,KLF15,LIMK1,MAD2L2,MAGEA2,MAPK8IP1,MYADM,NOG,NXN,PHF1,PML,PPP1R1B,PPP2CA,PRKCD,PRKCG,PRNP,PRR5L,PSMA7…
30675	K562.loops	GO:0002683	5	5	negative regulation of immune system process	0.000464954	0.999737	0.0375812	1	65	0.0148673	205	0.010126	1.468	ADCYAP1,ADORA1,ARRB2,AXL,BTN2A2,C5AR2,CCL2,CD274,CD300A,CD46,CD74,DHX58,DTX1,DUSP3,ERBB2,FOXJ1,GPER1,GPX1,GPX2,HLA-E,HLA-G,ID2,IFNL1,IHH,IL10,IL27RA,IL4R,IL7R,INHA,IRF1,IRF3,JAK3,LAG3,LGALS3,LST1,MERTK,NFKBID,NFKBIL1,NLRP6,NLRX1,NOD2,NR1D1,NR1H3,NRARP,OLFM4,PCBP2,PDCD1LG2,PGLYRP1,PGLYRP2,PPM1B,PRNP,PTPN2,PTPN6,SCGB1A1,SERPING1,SOCS5,STAT6,TARBP2,TFF2,TGFB3,THY1,TRIM27,UBASH3A,VTCN1,ZC3H12A
33830	K562.loops	GO:0043086	5	6	negative regulation of catalytic activity	0.000481177	0.999657	0.0384642	1	169	0.0386551	622	0.0307236	1.258	ADCYAP1,AIP,AKT1,AKT1S1,ANAPC2,ANGPTL4,ANXA1,ANXA2,APOA2,APOC1,APOC2,APOE,AQP1,ARL2,ARRB2,AVP,BIRC5,CABP1,CAMSAP3,CBLC,CCDC8,CD27,CD300A,CDC20,CDC26,CDC42SE1,CDKN1A,CDKN2C,CDKN2D,CERS1,CRIPAK,CSK,CST6,CST8,CYP27B1,DBNDD2,DPEP1,DRD4,DUSP1,DUSP2,DUSP3,DUSP5,DUSP7,DUSP8,DUSP9,ECM1,ELFN1,ELFN2,ENG,EPHA1,FABP1,FAF2,FBXO5,FKBP15,FKBP1A,FKBP1B,GADD45B,GALR3,GBA,GCHFR,GMIP,GNAI2,GNAI3,GPR87,GPS1,GPS2,GPX…
35677	K562.loops	GO:0030308	6	6	negative regulation of cell growth	0.000482181	0.999751	0.0384642	1	50	0.0114364	149	0.00735984	1.554	AATK,ACVRL1,ADIPOR1,ADIPOR2,APBB1,BDKRB1,BMP10,CCDC85B,CDA,CDK5,CDKN1A,CDKN2C,CDKN2D,CGREF1,CYP27B1,DACT3,DCSTAMP,DNAJB2,DNAJC2,GDF2,GDF9,GSK3A,HSPA1A,HYAL1,HYAL2,MT3,NAIF1,NDRG3,NME6,NPPA,NPPB,NPR1,OSGIN1,PLXNA3,PML,PPARD,PPP1R9B,PPP2CA,PSRC1,SEMA3F,SERTAD3,SIPA1,STK11,TP53,TP53TG5,TRIM40,TSPYL2,WFDC1,WNT11,WNT3A
33768	K562.loops	GO:0050790	4	5	regulation of catalytic activity	0.000501813	0.999595	0.0397703	1	425	0.0972095	1714	0.0846629	1.148	ACD,ADCY6,ADCYAP1,ADCYAP1R1,ADORA1,ADORA3,ADRA2B,ADRBK1,ADRM1,AGRN,AIFM1,AIP,AKT1,AKT1S1,ALOX12,ANAPC2,ANGPTL4,ANP32B,ANXA1,ANXA2,APH1A,APOA2,APOC1,APOC2,APOE,AQP1,ARAP1,ARFGAP2,ARHGAP5,ARHGDIB,ARHGEF1,ARHGEF16,ARHGEF17,ARHGEF19,ARHGEF2,ARL2,ARRB2,ARRDC3,ARRDC4,ATF3,ATF4,AVP,AVPI1,AVPR1A,BAD,BAX,BBC3,BCAP31,BCL2L10,BIRC2,BIRC5,BRCC3,C1QTNF2,C5AR1,CABP1,CALR,CAMSAP3,CASP2,CBLC,CBS,CCDC8,CCK,CCKBR,…
13507	K562.loops	GO:0002480	7	7	antigen processing and presentation of exogenous peptide antigen via MHC class I, TAP-independent	0.000517499	0.999966	0.0407489	1	7	0.0016011	9	0.000444554	3.602	B2M,HLA-A,HLA-B,HLA-C,HLA-E,HLA-F,HLA-G
31267	K562.loops	GO:0001914	6	9	regulation of T cell mediated cytotoxicity	0.000523883	0.99988	0.0409261	1	14	0.0032022	27	0.00133366	2.401	AZGP1,B2M,HFE,HLA-A,HLA-B,HLA-C,HLA-E,HLA-F,HLA-G,IL12A,IL23A,IL7R,RIPK3,TAP1
31457	K562.loops	GO:0019222	4	4	regulation of metabolic process	0.000526456	0.999541	0.0409261	1	1234	0.282251	5319	0.262732	1.074	ABCA2,ABCF1,ABRA,ACD,ACIN1,ACO1,ACP5,ACTL6B,ACTR5,ACVRL1,ADCY6,ADCYAP1,ADCYAP1R1,ADM,ADORA1,ADORA3,ADRA2B,ADRBK1,ADRM1,AES,AGER,AGO2,AGPAT1,AGRN,AHNAK,AIFM1,AIMP2,AIP,AIRE,AKAP5,AKT1,AKT1S1,ALKBH2,ALOX12,AMH,ANAPC2,ANGPTL4,ANKRD49,ANP32A,ANP32B,ANXA1,ANXA2,AP1AR,APBB1,APH1A,APITD1,APLN,APOA2,APOBEC2,APOC1,APOC2,APOE,AQP1,ARAP1,AREG,ARFGAP2,ARHGAP5,ARHGDIB,ARHGEF1,ARHGEF16,ARHGEF17,ARHGEF19,ARHGEF…
29703	K562.loops	GO:0034341	6	6	response to interferon-gamma	0.000530339	0.999754	0.040967	1	38	0.00869167	106	0.00523586	1.66	ADAMTS13,B2M,CALCOCO2,CAMK2A,CCL2,CCL3,CXCL16,CYP27B1,HLA-A,HLA-B,HLA-C,HLA-DPA1,HLA-DPB1,HLA-E,HLA-F,HLA-G,ICAM1,IFI30,IFITM1,IFITM2,IFITM3,IFNGR1,IRF1,IRF3,IRF5,IRF7,IRF8,MT2A,NUB1,OASL,PML,PRKCD,PTAFR,PTPN2,PTPN6,RPL13A,SOCS3,TDGF1
34553	K562.loops	GO:0023057	5	5	negative regulation of signaling	0.000561448	0.999579	0.0430973	1	225	0.0514639	858	0.0423808	1.214	ADORA1,ADRBK1,AES,AKT1,AKT1S1,AP1AR,AP2A2,APC2,APOE,ARHGEF1,ARHGEF2,ARRB2,AVP,AVPR1A,BAX,BCL2A1,BCL2L1,BCL2L10,BDKRB2,BMF,C3orf33,CALR,CBLC,CD300A,CD46,CD74,CDKN2D,CHAC1,CHRD,CIB1,CILP,CISH,CNOT1,CRIPAK,CSF2,CSK,CTH,CX3CL1,CX3CR1,CYLD,DACT2,DACT3,DAND5,DHX58,DKK3,DLK2,DRAXIN,DUSP1,DUSP2,DUSP3,DUSP5,DUSP7,DUSP8,DUSP9,ECM1,EGR1,ENG,EPHA2,EPN1,EPO,FAM89B,FGFR3,FOXH1,FOXM1,FOXO4,FSTL3,GATA2,GBA,GCLC,…
24541	K562.loops	GO:1901701	5	5	cellular response to oxygen-containing compound	0.000580695	0.99958	0.0442962	1	180	0.0411711	670	0.0330946	1.244	AANAT,ADCY6,AKT1,ANXA1,AOC1,APOE,AQP1,AQP2,ARHGEF2,ATP6V1B1,ATP6V1E2,ATP6V1F,ATP6V1G1,AVPR1A,AXL,BAD,BCAR1,BCL2L1,CAT,CCL2,CCL3,CCL7,CCS,CD14,CD180,CD40,CEBPE,CERS1,CMPK2,COL16A1,COL1A1,CPEB4,CRHBP,CRK,CSF2,CSF3,CSK,CX3CR1,CYBA,CYP17A1,CYP24A1,DMTN,DNMT1,DOK1,DPEP1,EEF2K,EGR1,EGR3,EIF4EBP2,FABP1,FGF17,FGF18,FGF19,FGF23,FGF3,FGF4,FGF6,FGF8,FGFR3,FGFR4,FOS,FOXO4,FOXO6,FOXS1,GCGR,GNB2,GNG5,GNG8,GPD1…
13255	K562.loops	GO:0002443	4	4	leukocyte mediated immunity	0.000596238	0.999772	0.0447253	1	26	0.00594694	65	0.00321067	1.852	BCL3,BTN3A2,BTN3A3,CD27,CD46,CD74,CEBPG,DBH,ELANE,FCER1G,GNL1,HLA-DMA,IL6,IRF7,MICA,PRKCD,PTPN6,RAET1E,RAET1G,RNF19B,SERPINB9,SLAMF7,STXBP2,TUBB,ULBP1,ULBP2
35634	K562.loops	GO:0060341	5	5	regulation of cellular localization	0.000596877	0.999555	0.0447253	1	216	0.0494053	821	0.0405532	1.218	AAAS,ABCA2,ABCC8,ADCYAP1,ADCYAP1R1,ADORA1,ADORA3,ADRA2B,ADRBK1,AKAP5,AKT1,ALOX15B,ANP32B,ANXA1,APC2,APLN,APOA2,ARHGEF16,AVP,AVPR1A,B4GALT1,BAD,BAX,BBC3,BCL2L1,BCL3,BDKRB1,BMF,BTN2A2,C1QTNF1,C5AR2,CABP1,CAMK2A,CASQ1,CASQ2,CCL19,CCL3,CD14,CD2,CD27,CD274,CD300A,CD34,CD40,CDCA5,CDK16,CDK5,CDK5R2,CDKN1A,CHIA,CHRM1,CHRNA4,CHRNA6,CHRNB4,CIB1,CPLX3,CPLX4,CRHBP,CSF3,CSK,CXCL10,CXCL11,CXCL9,CYLD,DACT3,DDX5…
28408	K562.loops	GO:0046903	4	5	secretion	0.000597314	0.999588	0.0447253	1	137	0.0313358	493	0.0243517	1.287	ACE,ADCYAP1,ADM,ADORA3,ALB,ANXA1,ANXA2,APLN,AQP1,AQP5,ARL4D,AXL,BDKRB2,BRPF3,BTN3A1,BTN3A2,CA9,CALU,CCKBR,CCL19,CCL3,CCL8,CD63,CD9,CDK16,CDK5,CEL,CELSR2,CFD,CFL1,CHI3L1,CHRM1,CKLF,CPLX3,CPLX4,CRHBP,CXCL10,DDR1,DMTN,DRD4,ENG,EPHB6,EXOC3L2,FAM3B,FCER1G,FGA,FGB,FGG,FKBP1B,GCGR,GUCA1B,GUCA2B,HRH2,IGF2,IL1RN,IL6,ILDR2,KCNN4,KISS1R,KLRF2,LACRT,LCP2,LEFTY2,LGI3,LIN7B,LLGL2,LTBP4,MAFA,MAOA,MERTK,NKD2,NLR…
21247	K562.loops	GO:0019725	4	5	cellular homeostasis	0.000616291	0.999571	0.0458648	1	144	0.0329369	522	0.0257841	1.277	ABCB6,ACO1,ADCYAP1,ADM,AIFM1,AIFM3,APOE,AQP1,AQP2,ATP1A2,ATP1A4,ATP2A1,ATP6V1B1,ATP6V1E2,ATP6V1F,ATP6V1G1,AVP,AVPR1A,BAX,BBC3,BCAP31,BDKRB1,BDKRB2,C1QTNF1,C3AR1,C5AR1,CALR,CCKBR,CCL11,CCL13,CCL14,CCL19,CCL2,CCL23,CCL3,CCL7,CCL8,CCR10,CCR4,CCR9,CD40,CD52,CKB,CP,CSRP3,CYBA,DEDD2,DMPK,DRD4,ELANE,EPHX2,F2R,FGF23,FIS1,FITM2,FKBP1B,FLVCR1,FOXA3,FTH1,FTL,GCLC,GDF2,GLP1R,GLRX,GNA15,GNAT2,GPER1,GPX1,GRIN1…
13503	K562.loops	GO:0019884	4	4	antigen processing and presentation of exogenous antigen	0.000634428	0.999653	0.0469284	1	56	0.0128088	173	0.00854532	1.499	ACTR1A,ACTR1B,AP1S1,AP2A2,B2M,CALR,CD207,CD74,CTSD,CTSL,CYBA,CYBB,DCTN1,DCTN3,DNM2,FCER1G,HLA-A,HLA-B,HLA-C,HLA-DMA,HLA-DMB,HLA-DPA1,HLA-DPB1,HLA-E,HLA-F,HLA-G,IFI30,ITGB5,KIF22,KIF2C,KLC2,LGMN,NCF2,NCF4,PSMA7,PSMB10,PSMB11,PSMB2,PSMB5,PSMB6,PSMB8,PSMB9,PSMC2,PSMC3,PSMD5,PSMD8,PSME3,PSMF1,RACGAP1,RILP,SEC24B,TAP1,TAPBP,UBA52,UBB,UBC
33712	K562.loops	GO:0043408	7	9	regulation of MAPK cascade	0.000642866	0.999555	0.0472662	1	139	0.0317932	502	0.0247962	1.282	ADCYAP1,ADORA1,ADRA2B,AKT1,APOE,ARRB2,AVPI1,C1QTNF1,C1QTNF2,C3orf33,C5AR1,CBLC,CBS,CCL19,CCL3,CD27,CD300A,CD40,CD74,CD81,CHI3L1,CIB1,CRK,CRKL,CSK,CYSLTR2,DAXX,DIRAS1,DRD4,DUSP1,DUSP2,DUSP3,DUSP5,DUSP7,DUSP8,DUSP9,EFNA1,ELANE,EPHA2,ERBB2,F2R,FGF18,FGF19,FGF21,FGF23,FGF4,FGFR3,FGFR4,FOXM1,FOXO4,FPR1,FZD5,GADD45B,GBA,GLIPR2,GNAI2,GPER1,GPR183,GPR55,GPS1,GPS2,GRB2,HDAC3,HRH4,HYAL2,ID1,IGF2,IGFBP4,IL1…
34236	K562.loops	GO:0009968	6	7	negative regulation of signal transduction	0.000648679	0.999516	0.047408	1	215	0.0491766	818	0.040405	1.217	ADRBK1,AES,AKT1,AKT1S1,AP2A2,APC2,APOE,ARHGEF1,ARHGEF2,ARRB2,BAX,BCL2A1,BCL2L1,BCL2L10,BDKRB2,BMF,C3orf33,CALR,CBLC,CD300A,CD46,CD74,CDKN2D,CHAC1,CHRD,CIB1,CILP,CISH,CNOT1,CRIPAK,CSF2,CSK,CTH,CX3CL1,CX3CR1,CYLD,DACT2,DACT3,DAND5,DHX58,DKK3,DLK2,DRAXIN,DUSP1,DUSP2,DUSP3,DUSP5,DUSP7,DUSP8,DUSP9,ECM1,EGR1,ENG,EPHA2,EPN1,EPO,FAM89B,FGFR3,FOXH1,FOXM1,FOXO4,FSTL3,GATA2,GBA,GCLC,GDF3,GDPD5,GLIS2,GPS1,GP…
32893	K562.loops	GO:0051172	6	6	negative regulation of nitrogen compound metabolic process	0.000669696	0.999484	0.0486526	1	268	0.0612992	1043	0.0515189	1.19	ACD,ACIN1,ACP5,ACVRL1,AES,APOC1,ARID1A,ASCL2,ATF3,ATN1,BCDIN3D,BCL3,BIRC5,CALR,CBFA2T2,CBX1,CBX2,CBX3,CBX4,CBX5,CBX8,CCDC85B,CCL3,CCL4,CD34,CDA,CDC6,CDK5,CDK9,CDX2,CEBPA,CHMP1A,CNOT1,COMMD7,CREBBP,CTCF,DAXX,DDX20,DEDD,DEDD2,DFFA,DHX34,DKK3,DLL4,DMBX1,DNAJC2,DNMT1,DNMT3L,DPPA3,DRAP1,DRD4,E2F6,E2F8,E4F1,EFNA1,EGR1,ELANE,ELF3,ELK4,ENG,ERCC1,ERF,ETV3,EZH1,FGFR3,FHL2,FOSB,FOXA3,FOXE1,FOXF2,FOXH1,FOXJ1…
25808	K562.loops	GO:0050878	4	4	regulation of body fluid levels	0.000714094	0.999494	0.0515711	1	155	0.0354529	569	0.0281057	1.261	ACTB,ADRA2B,AKT1,ALB,ALOX12,ALOXE3,ANGPT2,ANXA2,APLN,APLNR,AQP1,AQP5,ARRB2,ATP1B2,ATP2A1,ATP2A3,AVP,BCAR1,BRPF3,CALU,CBX5,CD2,CD244,CD63,CD84,CD9,CDK5,CEL,CELSR2,CFD,CFL1,CHRM1,COL1A1,CRK,CSK,DDR1,DGKE,EFEMP2,EHD1,EHD2,ESAM,F12,F2R,F2RL2,F2RL3,FCER1G,FGA,FGB,FGG,FGR,GATA2,GATA5,GBA,GNA11,GNA15,GNAI2,GNAI3,GP1BB,GP5,GP9,GRB2,GRB7,GUCA1B,GUCA2B,H3F3A,HBB,HBD,HBG1,HDAC1,HYAL2,IGF2,IRF1,ITGA10,ITGA2,…
33562	K562.loops	GO:0001932	8	9	regulation of protein phosphorylation	0.00072049	0.999454	0.051661	1	235	0.0537511	904	0.044653	1.204	ACVRL1,ADCY6,ADCYAP1,ADORA1,ADRA2B,AKT1,AKT1S1,ANAPC2,ANXA2,APOE,ARHGEF2,ARRB2,ATF3,ATF4,AVP,AVPI1,BAX,BDKRB1,BDKRB2,BMP10,C1QTNF2,C5AR1,CALR,CBLC,CBS,CCK,CCL19,CCL2,CCNB2,CCNE1,CCNE2,CD300A,CD4,CD40,CD74,CD81,CDC25B,CDC6,CDK5,CDK5R2,CDK5RAP3,CDKN1A,CDKN2C,CDKN2D,CHI3L1,CIB1,CKS1B,CLCF1,CNPPD1,CNTF,CRIPAK,CRK,CRKL,CSF1,CSF2,CSF3,CSK,CSNK1D,CTDSP2,CUL7,CXCL10,DAXX,DBNDD2,DCTN1,DDR2,DIRAS1,DMTN,DRD…
38518	K562.loops	GO:0072507	8	8	divalent inorganic cation homeostasis	0.000723804	0.999552	0.051661	1	83	0.0189844	278	0.0137318	1.383	ADCYAP1,ADM,APOE,ATP1A2,ATP2A1,ATP6V1B1,AVP,AVPR1A,BAX,BBC3,BCAP31,BDKRB1,BDKRB2,C1QTNF1,C3AR1,C5AR1,CALR,CCKBR,CCL11,CCL13,CCL14,CCL19,CCL2,CCL23,CCL3,CCL7,CCL8,CCR10,CCR4,CCR9,CD40,CD52,CSRP3,CYP27B1,DMPK,DRD4,ELANE,EPHB6,EPHX2,F2R,FIS1,FKBP1B,GLP1R,GNA15,GNAT2,GPER1,GRIN1,HRC,HRH4,ITPR3,KCNK3,KISS1,LCK,LPAR2,MT3,NPFF,OPRL1,OXT,PDE6A,PDE6B,PKD1,PML,PROK2,PTH1R,PVALB,RMDN3,S100A14,SLC30A1,SLC30A…
32980	K562.loops	GO:0010628	7	7	positive regulation of gene expression	0.000743326	0.999418	0.0527459	1	298	0.068161	1173	0.0579402	1.176	ABRA,ACVRL1,ADCYAP1,AGRN,AIRE,AKT1,ALOX12,AMH,ANKRD49,APBB1,ARHGEF2,ARID1A,ARID3A,ARID3C,ATF4,AVP,BCL3,BCL9,BHLHE23,BMP10,BRF1,C1QTNF1,CALCOCO1,CALR,CAND2,CBFA2T2,CBFB,CCL3,CCNE1,CD34,CD40,CD46,CDK5RAP3,CDK9,CDX1,CDX2,CEBPA,CEBPE,CIB1,CITED4,CNBP,COL1A1,CREB3L4,CREBBP,CREM,CRX,CSF1,CSF2,CSF3,CSRNP1,CTCF,CXCL10,CYTL1,DDX58,DNAJC2,DNM2,DNMT1,E2F8,EGR1,ELF3,EN2,ENG,EPCAM,EPHX2,EPO,ERBB2,ESRRA,ETV2,F…
32668	K562.loops	GO:0051248	7	7	negative regulation of protein metabolic process	0.000751901	0.999469	0.053046	1	150	0.0343092	549	0.0271178	1.265	AGO2,AKT1,AKT1S1,ANAPC2,APOE,ARRB2,ASB1,BAX,BCL3,BDKRB1,BDKRB2,BTG2,CALR,CBLC,CD300A,CD46,CDC20,CDC26,CDK5,CDKN1A,CDKN2C,CDKN2D,CHAC1,CIB1,CRIPAK,DBNDD2,DEDD,DMTN,DNAJB2,DNMT1,DUSP1,DUSP2,DUSP3,DUSP5,DUSP7,DUSP8,DUSP9,EIF2AK1,EIF2B4,EIF4EBP2,EIF4EBP3,ELANE,ENG,EPHA1,FBXO5,FOXJ1,GADD45B,GBA,GCLC,GPS1,GPS2,GRB7,GRIN2C,HBEGF,HEXIM1,HEXIM2,HHATL,HSP90AB1,HSPB1,HYAL2,IL10,IL1B,IL6,ILF3,ILK,IMPACT,INHA…
24415	K562.loops	GO:0071363	6	6	cellular response to growth factor stimulus	0.000767126	0.999459	0.0538091	1	148	0.0338518	541	0.0267226	1.267	ACVRL1,ADCY6,ADCYAP1,ADCYAP1R1,ADRBK1,AGO2,AKT1,AKT1S1,AMHR2,ANGPT2,AP2A2,APH1A,APOE,ARHGEF1,ARHGEF16,ARHGEF17,ARHGEF2,ARRB2,BAD,BCAR1,BECN1,CASP2,CAT,CCL2,CD19,CDK9,CDKN1A,CIB1,COL1A1,CRK,CRKL,CX3CR1,DLL4,DUSP3,DUSP7,EGR1,EGR3,EHD1,EMD,ENG,ERBB2,FGF17,FGF18,FGF19,FGF21,FGF23,FGF3,FGF4,FGF6,FGF8,FGFR3,FGFR4,FIBP,FKBP1A,FOS,FOXH1,FOXO4,FRS3,GATA5,GDF15,GDF9,GRB2,GSK3A,HAS1,HBEGF,HDAC1,HDAC3,HEYL,H…
33252	K562.loops	GO:0051173	6	6	positive regulation of nitrogen compound metabolic process	0.000788324	0.999376	0.05498	1	328	0.0750229	1303	0.0643616	1.166	ABRA,ACVRL1,ADCYAP1,ADCYAP1R1,ADM,ADORA3,AGO2,AGRN,AIRE,AKAP5,AKT1,ANKRD49,APBB1,APOE,AREG,ARHGEF2,ARID1A,ARID3A,ARID3C,ARRB2,ATF4,AVP,BABAM1,BAX,BCL3,BCL9,BHLHE23,BMP10,BRCC3,BRF1,BTG2,CALCOCO1,CALR,CAND2,CBFA2T2,CBFB,CCNE1,CD40,CDK5RAP3,CDK9,CDX1,CDX2,CEBPA,CEBPG,CELF3,CITED4,CLCF1,CNBP,CNOT1,COL1A1,CREB3L4,CREBBP,CREM,CRX,CSF2,CSF3,CSRNP1,CTCF,CXCL10,CXCL11,CXCL9,CYTL1,DDAH2,DDX58,DNAJC2,DNM2,…
38617	K562.loops	GO:0044093	4	4	positive regulation of molecular function	0.000797925	0.999373	0.0551736	1	304	0.0695334	1200	0.0592739	1.173	ABRA,ACD,ADCY6,ADCYAP1,ADCYAP1R1,ADORA1,ADORA3,ADRA2B,ADRBK1,ADRM1,AGER,AGRN,AIFM1,AKT1,ALOX12,AMH,ANAPC2,ANP32B,ANXA2,APH1A,APOA2,APOC1,APOC2,APOE,ARAP1,ARHGAP5,ARHGEF16,ARHGEF19,ARHGEF2,ARRDC3,ARRDC4,ATF3,ATF4,AVPI1,AVPR1A,BAD,BAX,BBC3,BCAP31,BCL2L10,C1QTNF2,C5AR1,CALR,CAMK2A,CAT,CCK,CCL11,CCL19,CCL2,CCL3,CCL8,CCS,CD300A,CD4,CD40,CD74,CD81,CDC20,CDC25B,CDC26,CDC42EP2,CDK5,CDKN1A,CEBPG,CHI3L1,CI…
29732	K562.loops	GO:0070848	5	5	response to growth factor	0.000800141	0.999433	0.0551736	1	152	0.0347667	558	0.0275624	1.261	ACVRL1,ADCY6,ADCYAP1,ADCYAP1R1,ADRBK1,AGO2,AKT1,AKT1S1,AMHR2,ANGPT2,AP2A2,APH1A,APOE,ARHGEF1,ARHGEF16,ARHGEF17,ARHGEF2,ARRB2,BAD,BCAR1,BECN1,CASP2,CAT,CCL2,CD19,CDK9,CDKN1A,CIB1,COL1A1,CRK,CRKL,CX3CR1,DLL4,DUSP3,DUSP7,EGR1,EGR3,EHD1,EMD,ENG,EPHA2,ERBB2,FGF17,FGF18,FGF19,FGF21,FGF23,FGF3,FGF4,FGF6,FGF8,FGFR3,FGFR4,FIBP,FKBP1A,FOS,FOXH1,FOXO4,FRS3,GATA5,GDF15,GDF9,GRB2,GSK3A,HAS1,HBEGF,HDAC1,HDAC3,…
33206	K562.loops	GO:0045935	7	7	positive regulation of nucleobase-containing compound metabolic process	0.000824881	0.999347	0.05656	1	322	0.0736505	1278	0.0631267	1.167	ABRA,ACVRL1,ADCYAP1,ADCYAP1R1,ADM,ADORA3,AGO2,AGRN,AIRE,AKAP5,AKT1,ANKRD49,APBB1,APOE,AREG,ARHGEF2,ARID1A,ARID3A,ARID3C,ARRB2,ATF4,AVP,BABAM1,BAX,BCL3,BCL9,BHLHE23,BMP10,BRCC3,BRF1,BTG2,CALCOCO1,CALR,CAND2,CBFA2T2,CBFB,CCNE1,CD40,CDK5RAP3,CDK9,CDX1,CDX2,CEBPA,CEBPG,CELF3,CITED4,CLCF1,CNBP,CNOT1,COL1A1,CREB3L4,CREBBP,CREM,CRX,CSF2,CSF3,CSRNP1,CTCF,CXCL10,CXCL11,CXCL9,CYTL1,DDX58,DNAJC2,DNM2,E2F8,E…
27817	K562.loops	GO:0006811	4	5	ion transport	0.000896629	0.999307	0.0611361	1	261	0.0596981	1018	0.050284	1.187	ABCB6,ABCC8,ABCD1,ACE,ADCYAP1,ADORA3,ALB,ANO8,ANO9,ANXA1,ANXA6,AOC1,AOC3,APOA2,APOC1,APOC2,APOE,AQP1,ASIC3,ASNA1,ATP13A2,ATP1A1,ATP1A2,ATP1A4,ATP1B2,ATP2A1,ATP2A3,ATP2C2,ATP4A,ATP5EP2,ATP5I,ATP5J,ATP5L2,ATP6AP1,ATP6V1B1,ATP6V1E2,ATP6V1F,ATP6V1G1,AVP,BAAT,BAX,BBC3,BDKRB2,BEST1,BEST2,BSND,CA12,CA14,CA6,CA9,CACNA1G,CACNA1S,CACNG6,CACNG7,CACNG8,CAMK2A,CASQ1,CASQ2,CATSPER4,CCL19,CCL3,CCL8,CCS,CDK5,CHR…
24587	K562.loops	GO:0071219	5	6	cellular response to molecule of bacterial origin	0.000902481	0.999572	0.0611932	1	37	0.00846295	105	0.00518647	1.632	AXL,CCL2,CCL3,CD14,CD180,CD40,CEBPE,CMPK2,CSF2,CSF3,CX3CR1,CYP17A1,FZD5,HMGB2,ICAM1,IL10,IL1B,IL24,IRF3,IRF8,LBP,MAPK1,MAPK9,NFKBIA,NFKBIL1,NLRP3,NOD2,NOS3,NR1D1,NR1H3,PAF1,RELA,SERPINE1,TICAM1,TNF,TNFRSF1B,ZC3H12A
13271	K562.loops	GO:0002228	5	6	natural killer cell mediated immunity	0.000934471	0.999843	0.062666	1	10	0.00228728	17	0.000839714	2.724	CEBPG,MICA,PTPN6,RAET1E,RAET1G,RNF19B,SLAMF7,TUBB,ULBP1,ULBP2
13205	K562.loops	GO:0042267	3	7	natural killer cell mediated cytotoxicity	0.000934471	0.999843	0.062666	1	10	0.00228728	17	0.000839714	2.724	CEBPG,MICA,PTPN6,RAET1E,RAET1G,RNF19B,SLAMF7,TUBB,ULBP1,ULBP2
29456	K562.loops	GO:0043627	6	7	response to estrogen	0.00094781	0.999491	0.0631808	1	50	0.0114364	153	0.00755742	1.513	ADCYAP1R1,ANXA1,APOA2,ARSA,BAD,CALR,CITED4,COL1A1,CRHBP,CRIPAK,CYP1A2,CYP27B1,DHH,DUSP1,EPO,GBA,GPER1,GPX1,GSTM3,HTR6,IGF2,IGFBP2,IHH,IL10,IL4R,KCNJ11,KRT19,MAPK1,MMP14,MYOD1,MYOG,OCSTAMP,OXT,PDGFB,PTPRN,RAMP2,RAMP3,RCAN1,SERPINB9,SLC25A36,SLC34A1,SLC6A1,SOCS2,TFF1,TGFB3,TRIM25,TSHB,TXNIP,WFDC1,WNT8B
29439	K562.loops	GO:0043434	5	7	response to peptide hormone	0.0009525	0.999375	0.0631808	1	101	0.0231016	352	0.017387	1.329	AANAT,ADCY6,ADM,AGRP,AKT1,ANXA1,APOE,AQP2,ATP6V1B1,ATP6V1E2,ATP6V1F,ATP6V1G1,BCAR1,BTG2,COL1A1,CRHBP,CRK,CSK,DOK1,EEF2K,EGR1,EIF2B2,EIF2B4,EIF4EBP2,FABP3,FADS1,FGF17,FGF18,FGF19,FGF23,FGF3,FGF4,FGF6,FGF8,FGFR3,FGFR4,FOXO4,FOXO6,FOXS1,GALP,GATM,GCGR,GIP,GNB2,GNG5,GNG8,GPER1,GRB2,GSK3A,HSD11B2,IGF2,IL10,IL6,JUNB,JUND,MAPK1,MGARP,MLST8,NKX6-1,NPPA,OXT,PCK1,PDGFB,PDK4,PIK3R2,PIK3R3,PKLR,PLAT,POR,PPAR…
31463	K562.loops	GO:0010558	7	7	negative regulation of macromolecule biosynthetic process	0.000989297	0.999232	0.0651915	1	266	0.0608417	1041	0.0514201	1.183	ACD,ACVRL1,AES,AGO2,APBB1,ARID1A,ASB1,ASCL2,ATF3,ATN1,BCL3,BIRC5,BTG2,CALR,CBFA2T2,CBX1,CBX2,CBX3,CBX4,CBX5,CBX8,CCDC85B,CCL3,CCL4,CDC6,CDK5,CDK9,CDX2,CEBPA,CHMP1A,CNOT1,COMMD7,CREBBP,CTCF,DAXX,DDX20,DEDD,DEDD2,DKK3,DLL4,DMBX1,DNAJC2,DNMT1,DNMT3L,DRAP1,E2F6,E2F8,E4F1,EFNA1,EGR1,EIF2AK1,EIF2B4,EIF4EBP2,EIF4EBP3,ELANE,ELF3,ELK4,ENG,ERF,ETV3,EZH1,FGFR3,FHL2,FOSB,FOXA3,FOXE1,FOXF2,FOXH1,FOXJ1,FOXL2,F…
33633	K562.loops	GO:0031396	8	9	regulation of protein ubiquitination	0.000995076	0.999428	0.0651915	1	61	0.0139524	195	0.00963201	1.449	AIMP2,ANAPC2,APITD1,ARRB2,ARRDC3,ARRDC4,BIRC2,CDC20,CDC26,CDK5,DAXX,DNAJB2,FBXO4,FBXO5,FEM1A,FGFR3,FKBP1A,GCLC,ISG15,LIMK1,MAD2L2,MAGEA2,MAPK9,NXN,PINK1,PML,PRKCG,PSMA7,PSMB10,PSMB11,PSMB2,PSMB5,PSMB6,PSMB8,PSMB9,PSMC2,PSMC3,PSMD5,PSMD8,PSME3,PSMF1,RASD2,RASSF5,SIAH2,SPHK1,STRA13,TBC1D7,TICAM1,TOPORS,TRIB3,TRIM39,UBA52,UBB,UBC,UBE2C,UBE2D1,UBXN1,UBXN2A,VPS28,WFS1,WNT1
38506	K562.loops	GO:0055069	9	10	zinc ion homeostasis	0.000998838	0.999883	0.0651915	1	8	0.00182983	12	0.000592739	3.087	LCK,MT3,SLC30A1,SLC30A4,SLC39A13,SLC39A4,SLC39A6,TMC8
21261	K562.loops	GO:0006873	6	7	cellular ion homeostasis	0.00103319	0.99931	0.0668862	1	108	0.0247027	381	0.0188195	1.313	ABCB6,ACO1,ADCYAP1,ADM,APOE,ATP1A2,ATP1A4,ATP2A1,ATP6V1B1,ATP6V1E2,ATP6V1F,ATP6V1G1,AVP,AVPR1A,BAX,BBC3,BCAP31,BDKRB1,BDKRB2,C1QTNF1,C3AR1,C5AR1,CALR,CCKBR,CCL11,CCL13,CCL14,CCL19,CCL2,CCL23,CCL3,CCL7,CCL8,CCR10,CCR4,CCR9,CD40,CD52,CKB,CP,CSRP3,DMPK,DRD4,ELANE,EPHX2,F2R,FGF23,FIS1,FKBP1B,FLVCR1,FTH1,FTL,GDF2,GLP1R,GNA15,GNAT2,GPER1,GRIN1,HFE,HPX,HRH4,ITPR3,KCNK3,KISS1,LCK,LPAR2,MT2A,MT3,NPFF,OPRL…
29023	K562.loops	GO:0009617	4	6	response to bacterium	0.00103576	0.999416	0.0668862	1	57	0.0130375	180	0.00889108	1.466	ACP5,AZU1,BCL3,C5AR1,CCL2,CCR4,CD4,CEBPE,CST11,DCD,DEFB129,DEFB132,ELANE,FCER1G,FGR,GNLY,GPX1,GPX2,HIST1H2BK,HLA-A,HLA-B,IGJ,IL10,IL12A,IL22RA1,IL23A,IL27RA,IL6,IRF8,ISG15,LALBA,LBP,LEAP2,LTA,MICA,NLRP10,NLRP6,NOD2,PGLYRP1,PGLYRP2,PLA2G2A,PLAC8,PRG2,PRKCD,RAB1A,RNASE3,RNASE7,S100A12,S100A14,S100A7,S100A8,S100A9,SERPINE1,SLAMF8,TNF,VGF,VIL1
38484	K562.loops	GO:0048878	5	5	chemical homeostasis	0.00116593	0.999142	0.0746522	1	178	0.0407136	671	0.033144	1.228	ABCA2,ABCB6,ACO1,ACOX1,ADCYAP1,ADM,AKT1,ALOX12,ALOXE3,ANGPTL4,APOA2,APOC2,APOE,AQP1,ASGR2,ASPSCR1,ATP1A2,ATP1A4,ATP2A1,ATP4A,ATP6V1B1,ATP6V1E2,ATP6V1F,ATP6V1G1,AVP,AVPR1A,BAD,BAX,BBC3,BCAP31,BDKRB1,BDKRB2,C1QTNF1,C3AR1,C5AR1,CALR,CCKBR,CCL11,CCL13,CCL14,CCL19,CCL2,CCL23,CCL3,CCL7,CCL8,CCR10,CCR4,CCR9,CD40,CD52,CKB,CP,CRTC2,CSRP3,CYBA,CYP27B1,DBH,DMPK,DRD4,EHD1,ELANE,EPHB6,EPHX2,F2R,FABP3,FGF23,FG…
33680	K562.loops	GO:0019220	7	7	regulation of phosphate metabolic process	0.00117	0.99905	0.0746522	1	386	0.0882891	1562	0.0771549	1.144	ACVRL1,ADCY6,ADCYAP1,ADCYAP1R1,ADM,ADORA1,ADORA3,ADRA2B,AGRN,AKAP5,AKT1,AKT1S1,ANAPC2,ANXA2,APLN,APOC1,APOC2,APOE,ARAP1,ARFGAP2,ARHGAP5,ARHGEF1,ARHGEF16,ARHGEF17,ARHGEF19,ARHGEF2,ARL2,ARRB2,ATF3,ATF4,AVP,AVPI1,BAD,BAX,BDKRB1,BDKRB2,BMP10,C1QTNF1,C1QTNF2,C3orf33,C5AR1,CALR,CAMSAP3,CBLC,CBS,CCDC8,CCK,CCKBR,CCL11,CCL19,CCL2,CCL3,CCNB2,CCNE1,CCNE2,CD27,CD300A,CD4,CD40,CD74,CD81,CDA,CDC25B,CDC42EP2,CD…
37320	K562.loops	GO:0051093	5	5	negative regulation of developmental process	0.00117759	0.999143	0.0746522	1	166	0.0379689	621	0.0306742	1.238	AATK,ACVRL1,ADCYAP1,ANGPT2,ANKRD2,ANP32B,AP1AR,APBB1,ARHGEF1,ARHGEF2,ASCL2,BAI2,BCL9,BHLHE23,CALR,CCDC85B,CCL2,CCL3,CD74,CDK5,CDX2,CEACAM5,CHRD,CIB1,CNTF,CREBBP,CX3CR1,CXCL10,DLL3,DLL4,DMTN,DTX1,ECM1,EFEMP1,EFNA1,FGF23,FGF3,FGF4,FGF8,FGFR3,FOXJ1,FOXM1,FOXO4,FSTL3,GABPA,GATA2,GDF11,GDF2,GDF3,GDI1,GPER1,GPR55,GSK3A,HDAC1,HDAC3,HDAC7,HES5,HLA-G,HOXB8,HPN,ID1,ID2,ID3,IFNL1,IHH,IL17F,IL4R,IL6,INHA,INS…
32845	K562.loops	GO:0045934	7	7	negative regulation of nucleobase-containing compound metabolic process	0.00118574	0.999078	0.0746522	1	262	0.0599268	1027	0.0507286	1.181	ACD,ACIN1,ACVRL1,AES,ARID1A,ASCL2,ATF3,ATN1,BCDIN3D,BCL3,BIRC5,CALR,CBFA2T2,CBX1,CBX2,CBX3,CBX4,CBX5,CBX8,CCDC85B,CCL3,CCL4,CDA,CDC6,CDK5,CDK9,CDX2,CEBPA,CHMP1A,CNOT1,COMMD7,CREBBP,CTCF,DAXX,DDX20,DEDD,DEDD2,DFFA,DHX34,DKK3,DLL4,DMBX1,DNAJC2,DNMT1,DNMT3L,DPPA3,DRAP1,DRD4,E2F6,E2F8,E4F1,EFNA1,EGR1,ELANE,ELF3,ELK4,ENG,ERCC1,ERF,ETV3,EZH1,FGFR3,FHL2,FOSB,FOXA3,FOXE1,FOXF2,FOXH1,FOXJ1,FOXL2,FOXM1,FOX…
29499	K562.loops	GO:0043279	5	6	response to alkaloid	0.00118661	0.999419	0.0746522	1	38	0.00869167	110	0.00543344	1.6	ATP1A2,AVP,BAD,BCL2L1,CASQ2,CDK5,CHRNA4,CHRNB4,CRHBP,DRD4,EGR1,FOSB,GPX1,GRIN1,GSTM2,HNMT,ICAM1,IGF2,IL6,KCNJ11,NKX6-1,NPFF,NTRK1,OXT,PDX1,PEA15,PPARA,PPP1R9B,PRKAA1,PRKCG,RAD51,RELA,SLC18A2,SLC34A1,SLC6A1,SMPD1,SNCG,TNF
31007	K562.loops	GO:0001916	7	10	positive regulation of T cell mediated cytotoxicity	0.00122464	0.999727	0.0766502	1	12	0.00274474	23	0.00113608	2.416	AZGP1,B2M,HFE,HLA-A,HLA-B,HLA-C,HLA-E,HLA-F,HLA-G,IL12A,IL23A,TAP1
33165	K562.loops	GO:0070374	9	11	positive regulation of ERK1 and ERK2 cascade	0.0012429	0.999404	0.0773957	1	36	0.00823422	103	0.00508768	1.618	ADCYAP1,ARRB2,C5AR1,CCL19,CCL3,CD74,CHI3L1,CIB1,CYSLTR2,F2R,FGF18,FGF19,FGF21,FGF23,FGF4,FGFR3,FGFR4,GLIPR2,GPER1,GPR183,GPR55,IL6,MT3,NOD2,NODAL,NTRK1,PDGFB,PRKD2,S100A7,SEMA7A,SERPINF2,TFF2,THPO,TNF,VEGFA,VEGFB
36719	K562.loops	GO:0001819	6	6	positive regulation of cytokine production	0.00125389	0.999221	0.0776837	1	77	0.0176121	259	0.0127933	1.377	ADCYAP1,AGPAT1,ALOX15B,ARHGEF2,BCL3,C3AR1,CCL19,CCL3,CD14,CD2,CD34,CD40,CD46,CD74,CHIA,CREBBP,CSF2,CX3CL1,DDX58,DHX58,FCER1G,FZD5,GDF2,HILPDA,HLA-A,HLA-G,HSPB1,IFNAR1,IFNL1,IL12A,IL17C,IL17F,IL1A,IL1B,IL21,IL23A,IL27RA,IL4R,IL6,IRF1,IRF3,IRF5,IRF7,IRF8,LBP,LTA,LURAP1,LZTS1,MAPK13,MAPK9,MRE11A,NFATC4,NFKB2,NFKBIA,NLRP3,NOD2,NODAL,POLR2H,POLR3G,POLR3GL,PRKD2,RELA,RIPK3,SEMA7A,SERPINE1,SERPINF2,STAT…
33418	K562.loops	GO:0031323	5	5	regulation of cellular metabolic process	0.00126397	0.998892	0.0779132	1	1114	0.254803	4806	0.237392	1.073	ABCA2,ABCF1,ABRA,ACD,ACIN1,ACO1,ACP5,ACTL6B,ACTR5,ACVRL1,ADCY6,ADCYAP1,ADCYAP1R1,ADM,ADORA1,ADORA3,ADRA2B,AES,AGER,AGO2,AGPAT1,AGRN,AHNAK,AIMP2,AIP,AIRE,AKAP5,AKT1,AKT1S1,AMH,ANAPC2,ANKRD49,ANP32A,ANXA1,ANXA2,AP1AR,APBB1,APITD1,APLN,APOA2,APOC1,APOC2,APOE,ARAP1,AREG,ARFGAP2,ARHGAP5,ARHGEF1,ARHGEF16,ARHGEF17,ARHGEF19,ARHGEF2,ARID1A,ARID3A,ARID3C,ARL2,ARRB2,ARRDC3,ARRDC4,ASB1,ASCL2,ASCL5,ATF3,ATF4,…
13794	K562.loops	GO:0006658	6	10	phosphatidylserine metabolic process	0.00128567	0.999685	0.0787964	1	13	0.00297347	26	0.00128427	2.315	ABHD12,LPCAT4,PLA2G12A,PLA2G16,PLA2G2A,PLA2G2D,PLA2G2F,PLA2G4B,PLA2G5,PTDSS2,SERINC1,SERINC2,SERINC5
30717	K562.loops	GO:0045620	7	9	negative regulation of lymphocyte differentiation	0.00129121	0.999638	0.0787964	1	15	0.00343092	32	0.00158064	2.171	CD74,DTX1,FOXJ1,ID2,IFNL1,IHH,IL4R,INHA,IRF1,JAK3,NFKBID,NRARP,PGLYRP1,PGLYRP2,SOCS5
25807	K562.loops	GO:0007596	5	6	blood coagulation	0.00131597	0.999084	0.0795117	1	127	0.0290485	461	0.0227711	1.276	ACTB,ADRA2B,AKT1,ALB,ANGPT2,ARRB2,ATP1B2,ATP2A1,ATP2A3,BCAR1,BRPF3,CALU,CBX5,CD2,CD244,CD63,CD84,CD9,CDK5,CFD,CFL1,COL1A1,CRK,CSK,DGKE,EFEMP2,EHD1,EHD2,ESAM,F12,F2R,F2RL2,F2RL3,FCER1G,FGA,FGB,FGG,FGR,GATA2,GATA5,GNA11,GNA15,GNAI2,GNAI3,GP1BB,GP5,GP9,GRB2,GRB7,H3F3A,HBB,HBD,HBG1,HDAC1,IGF2,IRF1,ITGA10,ITGA2,ITGA5,ITGAL,ITPR3,JAM2,KCNMB1,KDM1A,KIF22,KIF2C,KIFC1,KLC2,LCK,LCP2,LEFTY2,LMAN1,MAPK1,MERT…
25806	K562.loops	GO:0050817	4	4	coagulation	0.00131597	0.999084	0.0795117	1	127	0.0290485	461	0.0227711	1.276	ACTB,ADRA2B,AKT1,ALB,ANGPT2,ARRB2,ATP1B2,ATP2A1,ATP2A3,BCAR1,BRPF3,CALU,CBX5,CD2,CD244,CD63,CD84,CD9,CDK5,CFD,CFL1,COL1A1,CRK,CSK,DGKE,EFEMP2,EHD1,EHD2,ESAM,F12,F2R,F2RL2,F2RL3,FCER1G,FGA,FGB,FGG,FGR,GATA2,GATA5,GNA11,GNA15,GNAI2,GNAI3,GP1BB,GP5,GP9,GRB2,GRB7,H3F3A,HBB,HBD,HBG1,HDAC1,IGF2,IRF1,ITGA10,ITGA2,ITGA5,ITGAL,ITPR3,JAM2,KCNMB1,KDM1A,KIF22,KIF2C,KIFC1,KLC2,LCK,LCP2,LEFTY2,LMAN1,MAPK1,MERT…
31141	K562.loops	GO:0045619	6	8	regulation of lymphocyte differentiation	0.00135249	0.999318	0.0809171	1	40	0.00914913	118	0.0058286	1.57	AXL,BAD,CCL19,CD2,CD27,CD46,CD74,DTX1,ERBB2,FLT3LG,FOXJ1,FOXN1,HLA-DMA,HLA-G,ID2,IFNL1,IHH,IL12A,IL21,IL23A,IL4R,IL6,IL7R,INHA,IRF1,JAK3,LCK,NFKBID,NRARP,PGLYRP1,PGLYRP2,PTPN2,PTPN6,RNF41,SART1,SLC46A2,SOCS5,TNFSF9,VNN1,ZAP70
24585	K562.loops	GO:0071216	4	4	cellular response to biotic stimulus	0.00135249	0.999318	0.0809171	1	40	0.00914913	118	0.0058286	1.57	AXL,CCL2,CCL3,CD14,CD180,CD40,CEBPE,CMPK2,CSF2,CSF3,CX3CR1,CYP17A1,FZD5,HMGB2,ICAM1,IL10,IL1B,IL24,IRF3,IRF8,LBP,MAPK1,MAPK9,NFKBIA,NFKBIL1,NLRP3,NOD2,NOS3,NR1D1,NR1H3,PAF1,RELA,SERPINE1,TICAM1,TNF,TNFRSF1B,TP53,TXNIP,WFS1,ZC3H12A
23633	K562.loops	GO:0007167	6	7	enzyme linked receptor protein signaling pathway	0.00136193	0.998982	0.081085	1	192	0.0439158	732	0.0361571	1.215	ABI1,ACVRL1,ADCY6,ADCYAP1,ADCYAP1R1,ADRBK1,AGO2,AKAP4,AKT1,AKT1S1,AMHR2,ANGPT2,AP2A2,APH1A,AREG,ARHGEF1,ARHGEF16,ARHGEF17,ARHGEF2,ARRB2,ATP6V1B1,ATP6V1E2,ATP6V1F,ATP6V1G1,AXL,BAD,BCAR1,BDKRB2,BMP10,CAMLG,CASP2,CCL2,CD19,CD3EAP,CD4,CD7,CDK9,CDKN1A,CHRD,CNKSR1,CRK,CRKL,CSK,CSRNP1,CTF1,DDR1,DDR2,DOK1,DOK4,DUSP3,DUSP7,ECSIT,EEF2K,EFEMP1,EFNA1,EFNA2,EFNA3,EFNA4,EGR1,EIF4EBP2,ENG,EPHA2,EPHB4,EPHB6,EPN1…
36617	K562.loops	GO:0051094	5	5	positive regulation of developmental process	0.00137541	0.998961	0.0814899	1	205	0.0468893	787	0.0388738	1.206	ACIN1,ACVRL1,ADM,ADRA2B,AGRN,AKT1,ALOX12,ALOX15B,AMIGO1,ANAPC2,ANGPT2,ANGPTL4,ANKRD54,APOE,AQP1,AXL,B4GALT1,BAD,BAX,BMP10,BOC,C3AR1,CALR,CCL11,CCL19,CD27,CD34,CD46,CD74,CDC20,CDX2,CEBPA,CHI3L1,CIB1,CLCF1,CLIC1,COL1A1,CORO1B,CRB2,CRX,CSF1,CSF2,CUL7,CX3CL1,CX3CR1,CYP27B1,CYSLTR2,DCSTAMP,DCT,DDR2,DMTN,ECM1,EHD1,EHD2,EPHA1,EPO,ETV2,FGF18,FGF3,FGF8,FGFR3,FGFR4,FIS1,FKBP1B,FLT3LG,FNDC5,FOS,FOXA3,FOXJ1,…
24429	K562.loops	GO:0071222	6	7	cellular response to lipopolysaccharide	0.00140192	0.99933	0.0822121	1	35	0.00800549	100	0.00493949	1.621	AXL,CCL2,CCL3,CD14,CD180,CD40,CEBPE,CMPK2,CSF2,CSF3,CX3CR1,CYP17A1,HMGB2,ICAM1,IL10,IL1B,IL24,IRF3,IRF8,LBP,MAPK1,MAPK9,NFKBIA,NFKBIL1,NLRP3,NOS3,NR1D1,NR1H3,PAF1,RELA,SERPINE1,TICAM1,TNF,TNFRSF1B,ZC3H12A
29748	K562.loops	GO:1901654	5	5	response to ketone	0.00140192	0.99933	0.0822121	1	35	0.00800549	100	0.00493949	1.621	AANAT,ADCY6,AQP1,AVP,AVPR1A,BAD,CA9,CALR,CCL19,CCL2,CDKN1A,DUSP1,EPO,FOS,FOSB,FOSL1,GBA,HOXB13,JUNB,KCNJ11,NCF2,NDOR1,NKX3-1,NR1H3,OXT,PSPH,RAMP2,RELA,SLC18A2,SPHK1,TFAP4,TGFB3,TK1,TXNIP,UTS2
20498	K562.loops	GO:0050900	3	7	leukocyte migration	0.00141052	0.999159	0.0822121	1	65	0.0148673	213	0.0105211	1.413	ANGPT2,ATP1B2,AZU1,B4GALT1,C5AR1,CCL11,CCL13,CCL19,CCL2,CCL23,CCL3,CCL7,CD2,CD244,CD34,CD84,CKLF,COL1A1,CX3CL1,CX3CR1,CXCL10,CXCL11,CXCL16,DBH,ELANE,ESAM,FCER1G,FOXJ1,FUT7,GRB2,GRB7,ICAM1,IL10,IL1B,IL6,ITGA5,ITGAL,ITGB7,JAM2,LBP,LCK,LGALS3,MERTK,NLRP10,NUP85,PDGFB,PIK3CD,PIK3R2,PROC,PTPN6,S100A12,S100A8,S100A9,SELPLG,SHC1,SLC16A1,SLC16A8,SLC7A10,SLC7A5,SLC7A6,SLC7A8,TBX21,TREM1,VEGFA,ZAP70
36714	K562.loops	GO:0051130	5	5	positive regulation of cellular component organization	0.00141455	0.998962	0.0822121	1	169	0.0386551	636	0.0314152	1.23	ADCYAP1,AGRN,AKT1,AMIGO1,ANAPC2,ANXA1,ANXA2,APOC2,APOE,ARAP1,ARHGEF16,ARL2,ARRB2,AVIL,AZU1,BAD,BAX,BBC3,BMF,BMP10,CALR,CBFA2T2,CBLL1,CCK,CCL11,CCL19,CCL2,CD14,CDC20,CDC42EP1,CDC42EP2,CDC42EP4,CDK5,CFL1,CIB1,CNOT1,COA3,COL1A1,CORO1B,CRB2,CSF2,CSF3,CUL7,DCSTAMP,DDR2,DMTN,DNMT1,DSTN,EHD1,EHD2,EIF5A,EPHA1,EPHA2,EPS8L2,ESPL1,ESPN,FCER1G,FGF8,FIS1,FKBP1B,GATA2,GLIPR2,GPER1,GRB2,GSK3A,GZMB,HAX1,HYAL1,IC…
25810	K562.loops	GO:0007599	5	5	hemostasis	0.00142167	0.999006	0.0822347	1	128	0.0292772	466	0.023018	1.272	ACTB,ADRA2B,AKT1,ALB,ANGPT2,ARRB2,ATP1B2,ATP2A1,ATP2A3,BCAR1,BRPF3,CALU,CBX5,CD2,CD244,CD63,CD84,CD9,CDK5,CFD,CFL1,COL1A1,CRK,CSK,DGKE,EFEMP2,EHD1,EHD2,ESAM,F12,F2R,F2RL2,F2RL3,FCER1G,FGA,FGB,FGG,FGR,GATA2,GATA5,GNA11,GNA15,GNAI2,GNAI3,GP1BB,GP5,GP9,GRB2,GRB7,H3F3A,HBB,HBD,HBG1,HDAC1,IGF2,IRF1,ITGA10,ITGA2,ITGA5,ITGAL,ITPR3,JAM2,KCNMB1,KDM1A,KIF22,KIF2C,KIFC1,KLC2,LCK,LCP2,LEFTY2,LMAN1,MAPK1,MERT…
33679	K562.loops	GO:0051174	6	6	regulation of phosphorus metabolic process	0.00143133	0.998833	0.082403	1	388	0.0887466	1575	0.077797	1.141	ACVRL1,ADCY6,ADCYAP1,ADCYAP1R1,ADM,ADORA1,ADORA3,ADRA2B,AGRN,AKAP5,AKT1,AKT1S1,ANAPC2,ANXA2,APLN,APOC1,APOC2,APOE,ARAP1,ARFGAP2,ARHGAP5,ARHGEF1,ARHGEF16,ARHGEF17,ARHGEF19,ARHGEF2,ARL2,ARRB2,ATF3,ATF4,AVP,AVPI1,BAD,BAX,BDKRB1,BDKRB2,BMP10,C1QTNF1,C1QTNF2,C3orf33,C5AR1,CALR,CAMSAP3,CBLC,CBS,CCDC8,CCK,CCKBR,CCL11,CCL19,CCL2,CCL3,CCNB2,CCNE1,CCNE2,CD27,CD300A,CD4,CD40,CD74,CD81,CDA,CDC25B,CDC42EP2,CD…
31265	K562.loops	GO:0001910	5	7	regulation of leukocyte mediated cytotoxicity	0.00148068	0.999493	0.0848437	1	19	0.00434584	45	0.00222277	1.955	ARRB2,AZGP1,B2M,HFE,HLA-A,HLA-B,HLA-C,HLA-E,HLA-F,HLA-G,ICAM1,IL12A,IL21,IL23A,IL7R,LAG3,NCR3,RIPK3,TAP1
31575	K562.loops	GO:2000113	8	8	negative regulation of cellular macromolecule biosynthetic process	0.00153871	0.998802	0.0877571	1	253	0.0578683	993	0.0490491	1.18	ACD,ACVRL1,AES,AGO2,ARID1A,ASCL2,ATF3,ATN1,BCL3,BIRC5,BTG2,CALR,CBFA2T2,CBX1,CBX2,CBX3,CBX4,CBX5,CBX8,CCDC85B,CDC6,CDK5,CDK9,CDX2,CEBPA,CHMP1A,CNOT1,COMMD7,CREBBP,CTCF,DAXX,DDX20,DEDD,DEDD2,DKK3,DLL4,DMBX1,DNAJC2,DNMT1,DNMT3L,DRAP1,E2F6,E2F8,E4F1,EFNA1,EGR1,EIF2AK1,EIF2B4,EIF4EBP2,EIF4EBP3,ELANE,ELF3,ELK4,ENG,ERF,ETV3,EZH1,FGFR3,FHL2,FOSB,FOXA3,FOXE1,FOXF2,FOXH1,FOXJ1,FOXL2,FOXM1,FOXN1,FOXS1,GABP…
35372	K562.loops	GO:0051046	6	6	regulation of secretion	0.00155173	0.9989	0.0880875	1	136	0.031107	500	0.0246975	1.26	ABCC8,ADCYAP1,ADORA1,ADORA3,ADRA2B,ADRBK1,AKAP5,ALOX15B,ANXA1,APLN,APOA2,AQP1,AVP,AVPR1A,B4GALT1,BAD,BTN2A2,C1QTNF1,C5AR2,CAMK2A,CCL19,CCL3,CD14,CD2,CD274,CD300A,CD34,CD40,CD74,CDK16,CDK5,CDK5R2,CHIA,CHRNA4,CHRNA6,CHRNB4,CPLX3,CPLX4,CRHBP,DPH3,DRD4,F2R,FAM132A,FCER1G,FGF23,FGR,FKBP1B,G6PC2,GDF9,GIP,GJA5,GLP1R,GPER1,HCAR2,HTR6,HYAL2,IL10,IL1A,IL1B,IL1RN,IL4R,IL6,INHA,IRF3,ITPR3,KCNB1,KCNC4,KCNJ11,…
34370	K562.loops	GO:2001234	7	9	negative regulation of apoptotic signaling pathway	0.00157335	0.999125	0.0888737	1	51	0.0116651	160	0.00790319	1.476	AKT1,ARHGEF2,BAX,BCL2A1,BCL2L1,BCL2L10,BDKRB2,BMF,CD74,CDKN2D,CSF2,CTH,CX3CL1,CX3CR1,EPO,GCLC,GPX1,HMGB2,HSPA1A,HSPB1,IL19,IL1A,IL1B,ITPRIP,KDM1A,LGALS3,MADD,MAPK7,MAPK8IP1,MCL1,MNT,MUC1,NOG,NOS3,PEA15,PSME3,RELA,RFFL,SCRT2,SERPINE1,SIAH2,SNAI1,ST20,SYVN1,TMEM161A,TNF,VDAC2,VEGFA,VNN1,WFS1,ZNF385A
23057	K562.loops	GO:0055085	4	5	transmembrane transport	0.00158014	0.998793	0.0888737	1	217	0.049634	840	0.0414917	1.196	AAAS,ABCA2,ABCB6,ABCB8,ABCC10,ABCC8,ABCD1,ABCG4,ADCY6,ALB,ANO8,ANO9,AOC1,AQP1,AQP10,AQP2,AQP3,AQP5,AQP6,AQP7,ASIC3,ATP1A1,ATP1A2,ATP1A4,ATP1B2,ATP2A1,ATP2A3,ATP2C2,ATP4A,ATP5EP2,ATP5I,ATP5J,ATP5L2,ATP6AP1,ATP6V1B1,ATP6V1E2,ATP6V1F,ATP6V1G1,AVP,AZGP1,BAX,BEST1,BEST2,BSND,CACNA1G,CASQ1,CASQ2,CCS,CDK5,CHRNA4,CHRNB3,CHRNB4,CLCA1,CLCA2,CLCN1,CLCNKA,CLCNKB,CLIC1,CLIC3,CNGA1,COX4I2,COX5A,COX5B,COX6B1,CO…
33062	K562.loops	GO:0050731	10	11	positive regulation of peptidyl-tyrosine phosphorylation	0.00158897	0.999167	0.0889605	1	43	0.00983532	130	0.00642134	1.532	ADORA1,ADRA2B,ARHGEF2,ARRB2,CCK,CD4,CD40,CD74,CD81,CLCF1,CNTF,CSF2,CSF3,EFNA1,EPO,FGFR3,HAX1,HES5,HPX,ICAM1,IFNL1,IGF2,IL12A,IL20,IL21,IL23A,IL24,IL6,ITGA5,LACRT,LCK,LIF,MLST8,NOD2,OSM,PDGFB,STK11,TDGF1,TNK2,TP53,VEGFA,VEGFB,WNT3A
24950	K562.loops	GO:0044703	3	3	multi-organism reproductive process	0.00159998	0.999134	0.0891678	1	47	0.0107502	145	0.00716226	1.501	ADCYAP1,ADIPOR2,ADM,ADRA2B,AQP2,AVP,AVPR1A,B4GALT1,BYSL,COL16A1,CRHBP,DBH,EDDM3A,EIF4H,EPN1,FOS,FOSB,FOSL1,GIP,GRIN1,HFE,HSD11B2,IGF2,IGFBP2,IL1RN,JUNB,MAPK8IP2,MUC1,NHLH2,NODAL,NPAS1,NPPA,OXT,PI3,PLA2G4B,PLA2G4C,PPP1R1B,RAMP2,SCGB1A1,SEMG1,SEMG2,SP1,SPHK1,TAC3,TGFB3,THRA,VGF
28723	K562.loops	GO:0098542	4	6	defense response to other organism	0.00162527	0.998948	0.0901654	1	87	0.0198994	301	0.0148679	1.338	ACP5,AZU1,BCL3,BECN1,C5AR1,CD207,CD4,CD40,CEBPE,COTL1,CST11,CXCL10,CXCL9,DCD,DEFB129,DEFB132,DHX58,ELANE,EXOSC4,FCER1G,FGR,GNLY,HIST1H2BK,HYAL2,IFIT2,IFIT3,IFITM1,IFITM2,IFITM3,IFNAR1,IFNL1,IFNL2,IFNL3,IGJ,IL10,IL12A,IL22RA1,IL23A,IL27RA,IL4R,IL6,ILF3,IRF1,IRF3,IRF5,IRF8,ISG15,LALBA,LBP,LEAP2,LTA,MICA,MX1,MX2,NLRP10,NLRP3,NOD2,OASL,PCBP2,PGLYRP1,PGLYRP2,PLA2G2A,PLAC8,PML,POLR3G,PRF1,PRG2,PRKCD,RA…
38499	K562.loops	GO:0055065	8	8	metal ion homeostasis	0.00164615	0.998877	0.0908103	1	110	0.0251601	394	0.0194616	1.293	ABCB6,ACO1,ADCYAP1,ADM,APOE,ATP1A2,ATP2A1,ATP6V1B1,ATP6V1E2,ATP6V1F,ATP6V1G1,AVP,AVPR1A,BAX,BBC3,BCAP31,BDKRB1,BDKRB2,C1QTNF1,C3AR1,C5AR1,CALR,CCKBR,CCL11,CCL13,CCL14,CCL19,CCL2,CCL23,CCL3,CCL7,CCL8,CCR10,CCR4,CCR9,CD40,CD52,CP,CSRP3,CYP27B1,DMPK,DRD4,ELANE,EPHB6,EPHX2,F2R,FIS1,FKBP1B,FLVCR1,FTH1,FTL,GDF2,GLP1R,GNA15,GNAT2,GPER1,GRIN1,HFE,HPX,HRC,HRH4,HYAL2,ITPR3,KCNH2,KCNK3,KISS1,LCK,LPAR2,MC3R,…
38497	K562.loops	GO:0050801	6	6	ion homeostasis	0.00165177	0.998836	0.0908103	1	130	0.0297347	476	0.023512	1.265	ABCB6,ACO1,ADCYAP1,ADM,APOE,ATP1A2,ATP1A4,ATP2A1,ATP4A,ATP6V1B1,ATP6V1E2,ATP6V1F,ATP6V1G1,AVP,AVPR1A,BAX,BBC3,BCAP31,BDKRB1,BDKRB2,C1QTNF1,C3AR1,C5AR1,CALR,CCKBR,CCL11,CCL13,CCL14,CCL19,CCL2,CCL23,CCL3,CCL7,CCL8,CCR10,CCR4,CCR9,CD40,CD52,CKB,CP,CSRP3,CYP27B1,DMPK,DRD4,ELANE,EPHB6,EPHX2,F2R,FABP3,FGF23,FGFR4,FIS1,FKBP1B,FLVCR1,FTH1,FTL,GDF2,GLP1R,GNA15,GNAT2,GPER1,GRIN1,HFE,HPX,HRC,HRH4,HYAL2,ITPR…
13270	K562.loops	GO:0002449	5	5	lymphocyte mediated immunity	0.0016827	0.999375	0.0920956	1	21	0.00480329	52	0.00256854	1.87	BCL3,BTN3A2,BTN3A3,CD27,CD46,CD74,CEBPG,FCER1G,GNL1,HLA-DMA,IRF7,MICA,PRKCD,PTPN6,RAET1E,RAET1G,RNF19B,SLAMF7,TUBB,ULBP1,ULBP2
29340	K562.loops	GO:0009266	4	4	response to temperature stimulus	0.00172559	0.999133	0.0940218	1	38	0.00869167	112	0.00553223	1.571	ADM,ADORA1,AKT1,ARRB2,ASIC3,CASQ1,CCL2,CD14,CLPB,CXCL10,EIF2B2,EIF2B4,FOS,GCLC,HTRA2,IL1A,IL6,MICA,MKI67,NFKBIA,NGFR,NOS3,NR2F6,NTRK1,OSM,PKLR,PLAC8,PRKAA1,SCARA5,SLC12A5,SLC52A3,SST,THRA,TP53INP1,TRPA1,TRPV2,VEGFA,VGF
32317	K562.loops	GO:0051091	5	11	positive regulation of sequence-specific DNA binding transcription factor activity	0.00180096	0.998918	0.0976921	1	64	0.0146386	211	0.0104223	1.405	ABRA,AGER,AKT1,AMH,ARHGEF2,CAMK2A,CAT,CD40,CEBPG,CIB1,CRTC2,CTH,CYTL1,DDR2,DDX58,FOSL1,FZD2,ICAM1,IL10,IL1B,IL6,KDM1A,MTPN,NEUROD2,NEUROG1,NEUROG3,NFKB2,NFKBIA,NHLH2,NKX6-1,NLRP3,NOD2,NODAL,NTRK1,PRKD2,RBCK1,RELA,RHEBL1,RIPK3,RIPK4,RNF25,RPS3,RPS6KA4,S100A12,S100A8,S100A9,SPHK1,STK36,TCF3,TICAM1,TNF,TRADD,TRAF1,TRIM25,TRIM27,TRIM31,UBA52,UBB,UBC,UBE2V1,VEGFA,WNT1,WNT10B,WNT3A
32746	K562.loops	GO:0031397	9	10	negative regulation of protein ubiquitination	0.00182938	0.999098	0.0986473	1	36	0.00823422	105	0.00518647	1.588	ANAPC2,ARRB2,CDC20,CDC26,CDK5,FBXO5,GCLC,ISG15,LIMK1,MAD2L2,NXN,PML,PRKCG,PSMA7,PSMB10,PSMB2,PSMB5,PSMB6,PSMB8,PSMB9,PSMC2,PSMC3,PSMD5,PSMD8,PSME3,PSMF1,RASD2,TRIM39,UBA52,UBB,UBC,UBE2C,UBE2D1,UBXN1,VPS28,WNT1
21256	K562.loops	GO:0055082	5	6	cellular chemical homeostasis	0.00183474	0.998724	0.0986473	1	119	0.0272187	432	0.0213386	1.276	ABCB6,ACO1,ADCYAP1,ADM,APOE,ATP1A2,ATP1A4,ATP2A1,ATP6V1B1,ATP6V1E2,ATP6V1F,ATP6V1G1,AVP,AVPR1A,BAX,BBC3,BCAP31,BDKRB1,BDKRB2,C1QTNF1,C3AR1,C5AR1,CALR,CCKBR,CCL11,CCL13,CCL14,CCL19,CCL2,CCL23,CCL3,CCL7,CCL8,CCR10,CCR4,CCR9,CD40,CD52,CKB,CP,CSRP3,CYBA,DMPK,DRD4,ELANE,EPHX2,F2R,FGF23,FIS1,FITM2,FKBP1B,FLVCR1,FOXA3,FTH1,FTL,GDF2,GLP1R,GNA15,GNAT2,GPER1,GRIN1,HFE,HK1,HPX,HRH4,ICAM1,ITPR3,KCNJ11,KCNK3,…
24215	K562.loops	GO:0036003	7	12	positive regulation of transcription from RNA polymerase II promoter in response to stress	0.00188383	0.999858	0.100807	1	6	0.00137237	8	0.000395159	3.473	KLF2,MAPK7,MT3,MUC1,NOTCH1,VEGFA
38766	K562.loops	GO:0051291	8	8	protein heterooligomerization	0.00189142	0.999151	0.100807	1	29	0.00663312	80	0.00395159	1.679	ACVRL1,ALDOC,ANXA2,BIRC2,C1QTNF1,C1QTNF2,C1QTNF6,CHRNB3,COL1A1,GCHFR,GRB2,HBA1,HBB,ILK,ITPR3,MED24,P2RX6,PPP2CA,PRKAA1,PRKAG1,PRKCSH,RIPK3,S100A10,SEPT7,SKIL,STK11,TRADD,TSC2,WIZ
32313	K562.loops	GO:0051090	4	10	regulation of sequence-specific DNA binding transcription factor activity	0.00193034	0.998704	0.102434	1	99	0.0226441	351	0.0173376	1.306	ABRA,AGER,AKT1,AMH,ARHGEF2,ARRB2,C3orf33,CAMK2A,CAT,CD40,CEBPG,CIB1,COMMD6,COMMD7,CRTC2,CTH,CYLD,CYTL1,DDR2,DDX58,FOS,FOSL1,FOXA3,FOXE1,FOXH1,FOXJ1,FOXL2,FOXM1,FOXN1,FOXS1,FZD2,GLIS2,HAND1,HEYL,ICAM1,ID1,ID2,ID3,IL10,IL1B,IL6,KDM1A,MAD2L2,MAP3K10,MAPK1,MAPK9,MTPN,NEUROD2,NEUROG1,NEUROG3,NFKB2,NFKBIA,NFKBID,NFKBIL1,NHLH2,NKX6-1,NLRP3,NOD2,NODAL,NTRK1,PIM1,PRKD2,PRNP,RBCK1,RELA,RHEBL1,RIPK3,RIPK4,R…
24118	K562.loops	GO:0043491	6	7	protein kinase B signaling	0.00196389	0.999449	0.103763	1	14	0.0032022	30	0.00148185	2.161	AKT1,AXL,CCL2,CCL3,EPHA2,IL1B,ILK,MERTK,MT3,NKX3-1,PLK3,RPS6KB2,TNF,TSC2
31772	K562.loops	GO:0009891	6	6	positive regulation of biosynthetic process	0.00200752	0.998373	0.105436	1	342	0.0782251	1382	0.0682638	1.146	ABCF1,ABRA,ACVRL1,ADCYAP1,ADCYAP1R1,ADM,ADORA3,AGRN,AIRE,AKAP5,AKT1,ANKRD49,ANXA1,APBB1,APOA2,APOC2,APOE,AREG,ARHGEF2,ARID1A,ARID3A,ARID3C,ARRB2,ATF4,AVP,AVPR1A,AZU1,BCL3,BCL9,BHLHE23,BMP10,BRF1,C1QTNF2,CALCOCO1,CALR,CAND2,CBFA2T2,CBFB,CCL19,CCL2,CCNE1,CD4,CD40,CDK5RAP3,CDK9,CDX1,CDX2,CEBPA,CEBPG,CITED4,CNBP,COA3,COL1A1,CREB3L4,CREBBP,CREM,CRX,CSF2,CSF3,CSRNP1,CTCF,CXCL10,CYP17A1,CYTL1,DDAH2,DDX5…
31886	K562.loops	GO:0045944	9	11	positive regulation of transcription from RNA polymerase II promoter	0.00201284	0.998474	0.105436	1	197	0.0450595	759	0.0374907	1.202	ABRA,ACVRL1,ADCYAP1,AGRN,AIRE,AKT1,APBB1,ARHGEF2,ARID3A,ARID3C,ATF4,BCL3,BCL9,BHLHE23,CALCOCO1,CBFA2T2,CBFB,CD40,CDK5RAP3,CDK9,CDX1,CEBPA,CNBP,CREB3L4,CREBBP,CREM,CRX,CSF3,CSRNP1,CXCL10,CYTL1,DDX58,E2F8,EGR1,ELF3,EN2,ENG,EPCAM,ESRRA,ETV2,FGF4,FOS,FOXA3,FOXF2,FOXH1,FOXI1,FOXJ1,FOXL2,FOXM1,FOXO6,FOXS1,FSTL3,FZD5,GABPA,GABPB2,GATA2,GATA5,GDF2,GLIS2,GPER1,GRHL3,GRIN1,HAND1,HAX1,HDAC1,HES3,HES5,HEYL,H…
27816	K562.loops	GO:0044765	3	4	single-organism transport	0.00208252	0.998232	0.108621	1	583	0.133349	2442	0.120622	1.106	AAAS,ABCA2,ABCB6,ABCB8,ABCC10,ABCC8,ABCD1,ABCG4,ABRA,ACE,ADCY6,ADCYAP1,ADM,ADORA1,ADORA3,ADRBK1,AIP,AKAP5,AKT1,ALB,ANO8,ANO9,ANXA1,ANXA11,ANXA2,ANXA6,AOC1,AOC3,AP1S1,AP5B1,AP5S1,APLN,APOA2,APOC1,APOC2,APOC4-APOC2,APOE,APOF,AQP1,AQP10,AQP2,AQP3,AQP5,AQP6,AQP7,ARL4D,ARRB2,ASIC3,ASNA1,ATP13A2,ATP1A1,ATP1A2,ATP1A4,ATP1B2,ATP2A1,ATP2A3,ATP2C2,ATP4A,ATP5EP2,ATP5I,ATP5J,ATP5L2,ATP6AP1,ATP6V1B1,ATP6V1E2,…
26891	K562.loops	GO:0060216	6	7	definitive hemopoiesis	0.00210533	0.999693	0.109343	1	8	0.00182983	13	0.000642134	2.85	CBFB,GATA2,HOXB3,HOXB4,LYL1,SP1,TAL1,ZFP36L2
21274	K562.loops	GO:0006875	8	9	cellular metal ion homeostasis	0.00215802	0.998554	0.110028	1	96	0.0219579	340	0.0167943	1.307	ABCB6,ACO1,ADCYAP1,ADM,APOE,ATP1A2,ATP2A1,ATP6V1B1,ATP6V1E2,ATP6V1F,ATP6V1G1,AVP,AVPR1A,BAX,BBC3,BCAP31,BDKRB1,BDKRB2,C1QTNF1,C3AR1,C5AR1,CALR,CCKBR,CCL11,CCL13,CCL14,CCL19,CCL2,CCL23,CCL3,CCL7,CCL8,CCR10,CCR4,CCR9,CD40,CD52,CP,CSRP3,DMPK,DRD4,ELANE,EPHX2,F2R,FIS1,FKBP1B,FLVCR1,FTH1,FTL,GDF2,GLP1R,GNA15,GNAT2,GPER1,GRIN1,HFE,HPX,HRH4,ITPR3,KCNK3,KISS1,LCK,LPAR2,MT2A,MT3,NPFF,OPRL1,OXT,PDE6A,PDE6B…
21081	K562.loops	GO:0006915	6	6	apoptotic process	0.00216704	0.998383	0.110028	1	174	0.0397987	663	0.0327488	1.215	AATK,ACIN1,ADAMTSL4,AIFM1,AIMP2,AKT1,ALDOC,ALOX15B,APBB1,API5,AQP2,AREL1,ATG4D,ATN1,BAD,BAX,BBC3,BCAP31,BCL2L1,BCL2L15,BCL7C,BIRC2,BIRC5,BMF,BNIPL,C5AR1,C8orf4,CARD6,CASP2,CD14,CD2,CDIP1,CDK5,CHIA,CIAPIN1,CIB1,CSRNP1,CTSL,DAD1,DAXX,DFFA,DFFB,DMPK,DPF1,E2F2,ECSCR,EIF5A,EPO,ESPL1,EVA1A,FAIM2,FAM3B,FGF4,FGF8,FKBP8,FZD5,GADD45B,GSDMA,GZMB,GZMH,HCAR2,HINT2,HMGB2,IL19,IL1A,IL1B,IL24,IL6,IRF1,IRF3,KANK2…
13525	K562.loops	GO:0008152	2	2	metabolic process	0.00216933	0.998056	0.110028	1	1883	0.430695	8336	0.411756	1.046	A3GALT2,A4GALT,AAAS,AANAT,AARS2,AATK,ABCA2,ABCB6,ABCC8,ABCD1,ABCF1,ABHD12,ABHD4,ABI1,ABI3,ABRA,ACBD3,ACD,ACE,ACIN1,ACO1,ACO2,ACOT13,ACOT7,ACOT8,ACOX1,ACP2,ACP5,ACPP,ACSBG2,ACSF2,ACSS1,ACTB,ACTL6B,ACTR5,ACVRL1,ACYP1,ADAM15,ADAM33,ADAMTS13,ADCY6,ADCYAP1,ADIPOR1,ADIPOR2,ADM,ADNP,ADORA1,ADRA2B,ADRBK1,ADRM1,AES,AFMID,AGBL5,AGO2,AGPAT1,AGPAT9,AGRN,AIFM1,AIMP2,AIP,AIRE,AK1,AKAP5,AKR1A1,AKR1B1,AKR1B10,AK…
28832	K562.loops	GO:0002125	5	6	maternal aggressive behavior	0.00217261	1	0.110028	1	4	0.000914913	4	0.00019758	4.631	AVP,AVPR1A,CRHBP,OXT
27932	K562.loops	GO:0032329	6	11	serine transport	0.00217261	1	0.110028	1	4	0.000914913	4	0.00019758	4.631	NFKBIE,SERINC1,SLC1A4,SLC7A10
23917	K562.loops	GO:0035771	7	8	interleukin-4-mediated signaling pathway	0.00217261	1	0.110028	1	4	0.000914913	4	0.00019758	4.631	IL2RG,IL4R,JAK3,STAT6
37559	K562.loops	GO:0032101	5	5	regulation of response to external stimulus	0.00218587	0.998412	0.110242	1	147	0.0336231	550	0.0271672	1.238	ACP5,ADCYAP1,ADORA1,ADORA3,AGER,ALOX12,ANGPT2,ANXA1,ANXA2,AP1S1,AP2A2,APOE,AZU1,B2M,BECN1,BIRC2,C1QTNF1,C3AR1,C5AR2,C8A,C8B,CALR,CCK,CCL19,CCL2,CCL3,CCL4,CCL7,CCR4,CD180,CD247,CD34,CD4,CD46,CD74,CFI,CNGA1,CX3CL1,CXCL10,CYP27B1,DDX58,DHX58,DMTN,ELANE,F12,F2R,FAM132A,FCER1G,FEM1A,FKBP1B,GBA,GP5,GPER1,GPX1,GPX2,GRIN1,GUCA1A,GUCA1B,GUCY2D,HLA-A,HSPB1,HYAL2,IL10,IL17C,IL17F,IL1B,IL20,IL21,IL22RA2,IL23…
37183	K562.loops	GO:0060548	6	6	negative regulation of cell death	0.00220862	0.99834	0.110747	1	182	0.0416285	697	0.0344283	1.209	ADCYAP1,ADCYAP1R1,ADNP,ADORA1,AKT1,ALB,ALOX12,ANGPTL4,ANXA1,API5,APOE,AQP1,AREL1,ARHGEF2,ARRB2,AVP,AXL,AZU1,BAD,BAX,BCL2A1,BCL2L1,BCL2L10,BCL3,BECN1,BHLHE23,BIRC2,BIRC5,BTG2,C5AR1,CAT,CBS,CBX4,CCL19,CCL2,CD27,CD34,CD74,CDKN1A,CEACAM5,CFL1,CIAPIN1,CIB1,CLCF1,CNTF,CNTFR,CPEB4,CSF2,CSF3,CTH,DAD1,DDAH2,DPEP1,DUSP1,EGR1,EGR3,EPO,F2R,FABP1,FAIM2,FAM129B,FCER1G,FGF4,FGF8,FHL2,FKBP8,FOXO4,FOXS1,GCLC,GPX1…
22647	K562.loops	GO:0045165	5	5	cell fate commitment	0.00221404	0.998814	0.110747	1	43	0.00983532	132	0.00652013	1.508	DLL4,FGFR3,FOXN4,FOXS1,GATA2,HES5,ID2,IHH,IL6,MYOD1,MYOG,NANOG,NEUROD4,NEUROG1,NOTCH1,OLIG1,OLIG2,PAF1,PITX1,PML,POU5F1,PTF1A,RAG2,SOX12,STAT6,TAL1,TBX1,TBX19,TCF3,TEAD4,TLX1,TP53,WNT1,WNT10A,WNT10B,WNT11,WNT3A,WNT6,WNT7B,WNT8A,WNT8B,WNT9A,ZFPM1
29312	K562.loops	GO:0002347	4	4	response to tumor cell	0.0023073	0.999899	0.112689	1	5	0.00114364	6	0.000296369	3.859	HNMT,MICA,PLK5,PRF1,TXNIP
17608	K562.loops	GO:0022417	6	8	protein maturation by protein folding	0.0023073	0.999899	0.112689	1	5	0.00114364	6	0.000296369	3.859	AIP,CALR,FKBP1A,FKBP1B,WFS1
21281	K562.loops	GO:0032471	11	12	negative regulation of endoplasmic reticulum calcium ion concentration	0.0023073	0.999899	0.112689	1	5	0.00114364	6	0.000296369	3.859	ATP2A1,BAX,BBC3,BCAP31,FIS1
24293	K562.loops	GO:0071462	5	6	cellular response to water stimulus	0.0023073	0.999899	0.112689	1	5	0.00114364	6	0.000296369	3.859	AQP2,AVPR1A,SIPA1,SNCG,WNT10B
24574	K562.loops	GO:0071493	8	8	cellular response to UV-B	0.0023073	0.999899	0.112689	1	5	0.00114364	6	0.000296369	3.859	CRIP1,HYAL1,HYAL2,HYAL3,MFAP4
21080	K562.loops	GO:0012501	5	5	programmed cell death	0.00230825	0.998267	0.112689	1	179	0.0409424	685	0.0338355	1.21	AATK,ACIN1,ADAMTSL4,AIFM1,AIMP2,AKT1,ALDOC,ALOX15B,APBB1,API5,AQP2,AREL1,ATG4D,ATN1,BAD,BAX,BBC3,BCAP31,BCL2L1,BCL2L15,BCL7C,BIRC2,BIRC5,BMF,BNIPL,C5AR1,C8orf4,CARD6,CASP2,CD14,CD2,CDIP1,CDK5,CDKN2D,CHIA,CIAPIN1,CIB1,CSRNP1,CTSL,CYLD,DAD1,DAXX,DFFA,DFFB,DMPK,DNASE1L3,DPF1,E2F2,ECSCR,EIF5A,EPO,ESPL1,EVA1A,FAIM2,FAM3B,FGF4,FGF8,FKBP8,FZD5,GADD45B,GSDMA,GZMB,GZMH,HCAR2,HINT2,HMGB2,IL19,IL1A,IL1B,IL2…
38348	K562.loops	GO:0042312	6	6	regulation of vasodilation	0.00237773	0.999201	0.115618	1	17	0.00388838	40	0.0019758	1.968	ACE,ADCYAP1,ADM,ADORA1,ALOX12,APLN,EPHX2,GJA5,GPER1,NOS3,NPPB,NPR1,P2RY2,PPARD,SMTNL1,UTS2,UTS2R
29018	K562.loops	GO:0009615	4	6	response to virus	0.00239843	0.998514	0.115703	1	68	0.0155535	229	0.0113114	1.375	AP1S1,BAD,BANF1,BATF3,BCL2L1,BCL3,BECN1,BTBD17,CCL11,CCL19,CCL22,CCL4,CCL8,CD207,CD40,CFL1,CXCL10,CXCL9,CYP1A1,DDX58,DHX58,EXOSC4,FGR,FOSL1,HMGA1,HNRNPUL1,HSPB1,HYAL1,HYAL2,HYAL3,IFIT2,IFIT3,IFITM1,IFITM2,IFITM3,IFNAR1,IFNAR2,IFNGR1,IFNL1,IFNL2,IFNL3,IL12A,IL23A,IL6,ILF3,IRF1,IRF3,IRF5,IRF7,ISG15,MICA,MX1,MX2,NLRP3,OASL,PCBP2,PML,POLR3G,PRF1,RELA,STAT2,TBX21,TICAM1,TMEM173,TNF,TRIM11,TRIM25,ZNF175
31441	K562.loops	GO:1902106	6	7	negative regulation of leukocyte differentiation	0.00239843	0.998979	0.115703	1	25	0.00571821	67	0.00330946	1.728	CCL3,CD74,DTX1,FOXJ1,FSTL3,GATA2,GPR55,HLA-G,ID2,IFNL1,IHH,IL4R,INHA,IRF1,JAK3,NFKBID,NRARP,PGLYRP1,PGLYRP2,PTPN2,SOCS5,TMEM176A,TMEM176B,TOB2,ZFPM1
31948	K562.loops	GO:0031328	7	7	positive regulation of cellular biosynthetic process	0.00243871	0.99802	0.116721	1	336	0.0768527	1360	0.0671771	1.144	ABCF1,ABRA,ACVRL1,ADCYAP1,ADCYAP1R1,ADM,ADORA3,AGRN,AIRE,AKAP5,AKT1,ANKRD49,ANXA1,APBB1,APOA2,APOC2,APOE,AREG,ARHGEF2,ARID1A,ARID3A,ARID3C,ARRB2,ATF4,AVP,AVPR1A,AZU1,BCL3,BCL9,BHLHE23,BMP10,BRF1,C1QTNF2,CALCOCO1,CALR,CAND2,CBFA2T2,CBFB,CCL19,CCNE1,CD4,CD40,CDK5RAP3,CDK9,CDX1,CDX2,CEBPA,CEBPG,CITED4,CNBP,COA3,COL1A1,CREB3L4,CREBBP,CREM,CRX,CSF2,CSF3,CSRNP1,CTCF,CXCL10,CYP17A1,CYTL1,DDAH2,DDX58,DNA…
31527	K562.loops	GO:0000122	9	11	negative regulation of transcription from RNA polymerase II promoter	0.00244083	0.998214	0.116721	1	150	0.0343092	564	0.0278587	1.232	AES,ARID1A,ASCL2,ATN1,CALR,CBX2,CBX4,CBX8,CDX2,CEBPA,CNOT1,CREBBP,DDX20,DLL4,DMBX1,DNMT1,DRAP1,E2F6,E2F8,E4F1,EFNA1,EGR1,ELANE,ELK4,ENG,ERF,ETV3,EZH1,FGFR3,FHL2,FOSB,FOXA3,FOXE1,FOXH1,FOXJ1,FOXL2,FOXM1,FOXN1,FOXS1,GABPA,GATA2,GLIS2,GPS2,HAND1,HBZ,HDAC1,HDAC3,HDAC7,HDGF,HELT,HES3,HES5,HEXIM1,HEXIM2,HIC1,HOXB3,HOXB4,HOXC8,HOXD8,HSF4,ID1,ID2,ID3,IRF3,IRF7,IRF8,JDP2,KANK2,KAT5,KDM1A,LEFTY1,LMCD1,MAD2…
31277	K562.loops	GO:0002706	7	7	regulation of lymphocyte mediated immunity	0.00245779	0.99882	0.116721	1	32	0.0073193	92	0.00454433	1.611	ARRB2,AZGP1,B2M,CD40,CLCF1,FCER1G,FOXJ1,HFE,HLA-A,HLA-B,HLA-C,HLA-E,HLA-F,HLA-G,HPX,IL10,IL12A,IL1B,IL21,IL23A,IL27RA,IL7R,LAG3,LTA,NCR3,NOD2,PTPN6,RIPK3,STAT6,TAP1,TBX21,TNF
23990	K562.loops	GO:0097191	6	7	extrinsic apoptotic signaling pathway	0.00245779	0.99882	0.116721	1	32	0.0073193	92	0.00454433	1.611	BAD,BAX,BCL2A1,BCL2L1,BCL2L10,CASP16,CASP2,CD27,CD70,CIB1,DAXX,DEDD,DEDD2,FGFR3,G0S2,GSK3A,IL12A,IL1A,IL1B,KIAA0141,KRT18,KRT8,MCL1,MKNK2,MLLT11,NGFR,PML,RNF41,SORT1,ST20,TNF,TRADD
21330	K562.loops	GO:0072503	8	9	cellular divalent inorganic cation homeostasis	0.00248168	0.998415	0.117137	1	76	0.0173833	261	0.0128921	1.348	ADCYAP1,ADM,APOE,ATP1A2,ATP2A1,AVP,AVPR1A,BAX,BBC3,BCAP31,BDKRB1,BDKRB2,C1QTNF1,C3AR1,C5AR1,CALR,CCKBR,CCL11,CCL13,CCL14,CCL19,CCL2,CCL23,CCL3,CCL7,CCL8,CCR10,CCR4,CCR9,CD40,CD52,CSRP3,DMPK,DRD4,ELANE,EPHX2,F2R,FIS1,FKBP1B,GLP1R,GNA15,GNAT2,GPER1,GRIN1,HRH4,ITPR3,KCNK3,KISS1,LCK,LPAR2,MT3,NPFF,OPRL1,OXT,PDE6A,PDE6B,PKD1,PML,PROK2,PTH1R,PVALB,RMDN3,SLC30A1,SLC39A13,SLC39A4,SLC39A6,STC2,TBXA2R,TGM2…
38501	K562.loops	GO:0055074	9	9	calcium ion homeostasis	0.00248574	0.998407	0.117137	1	77	0.0176121	265	0.0130897	1.345	ADCYAP1,ADM,APOE,ATP1A2,ATP2A1,ATP6V1B1,AVP,AVPR1A,BAX,BBC3,BCAP31,BDKRB1,BDKRB2,C1QTNF1,C3AR1,C5AR1,CALR,CCKBR,CCL11,CCL13,CCL14,CCL19,CCL2,CCL23,CCL3,CCL7,CCL8,CCR10,CCR4,CCR9,CD40,CD52,CSRP3,CYP27B1,DMPK,DRD4,ELANE,EPHB6,EPHX2,F2R,FIS1,FKBP1B,GLP1R,GNA15,GNAT2,GPER1,GRIN1,HRC,HRH4,ITPR3,KCNK3,KISS1,LCK,LPAR2,NPFF,OPRL1,OXT,PDE6A,PDE6B,PKD1,PML,PROK2,PTH1R,PVALB,RMDN3,S100A14,SLC30A1,STC2,TBXA2…
20351	K562.loops	GO:0030049	8	8	muscle filament sliding	0.00255707	0.99917	0.119575	1	16	0.00365965	37	0.00182761	2.002	DES,MYBPC2,MYBPC3,MYL3,MYL6,MYL6B,TCAP,TMOD1,TNNC2,TNNI2,TNNI3,TNNT1,TNNT2,TNNT3,TPM2,TPM4
20350	K562.loops	GO:0033275	7	7	actin-myosin filament sliding	0.00255707	0.99917	0.119575	1	16	0.00365965	37	0.00182761	2.002	DES,MYBPC2,MYBPC3,MYL3,MYL6,MYL6B,TCAP,TMOD1,TNNC2,TNNI2,TNNI3,TNNT1,TNNT2,TNNT3,TPM2,TPM4
36185	K562.loops	GO:0008284	6	6	positive regulation of cell proliferation	0.00258484	0.998038	0.120278	1	189	0.0432296	729	0.0360089	1.201	ACVRL1,ADCYAP1,ADM,AKT1,ALOX12,ANXA2,APLN,AQP1,ARHGAP5,ATF3,AVP,AVPR1A,B4GALT1,BAD,BCL2L1,BIRC5,BMP10,BNC1,C5AR1,C9orf69,CALR,CAPNS1,CCK,CCKBR,CCL11,CCL14,CCL19,CCL2,CD248,CD274,CD40,CD46,CD74,CD81,CDC20,CDC25B,CDKN1A,CDX2,CHRD,CHRM1,CIB1,CLCF1,CLEC11A,CNBP,CNTF,CNTFR,CRIP2,CSF1,CSF2,CSF3,CTF1,CXCL10,CYBA,DCT,DDR2,DLL4,ECM1,EGR1,EGR3,EIF5A,ELANE,EPCAM,EPHA1,EPO,ERBB2,F2R,FABP1,FBXW4,FGF17,FGF18,F…
36718	K562.loops	GO:0051240	5	5	positive regulation of multicellular organismal process	0.00259181	0.998098	0.120278	1	151	0.034538	569	0.0281057	1.229	ADCYAP1,ADM,ADORA3,ADRA2B,AGPAT1,AKT1,ALB,ALOX12,ALOX15B,APLN,APOC2,AQP1,ARHGEF2,ATP1A1,ATP2A1,AVP,AVPR1A,B4GALT1,BAX,BCL3,BMP10,C3AR1,CCL19,CCL3,CD14,CD2,CD34,CD40,CD46,CD74,CHIA,CREBBP,CRX,CSF1,CSF2,CX3CL1,DBH,DCSTAMP,DDX58,DHX58,DMTN,DRD4,ENG,EPHX2,F12,F2R,FCER1G,FGF3,FGF8,FGFR4,FOXS1,FZD5,GDF2,GJA5,GPER1,GSK3A,HILPDA,HLA-A,HLA-G,HRH2,HSPB1,ICAM1,IFNAR1,IFNL1,IHH,IL12A,IL17C,IL17F,IL1A,IL1B,IL…
21828	K562.loops	GO:0032940	4	6	secretion by cell	0.00260555	0.998195	0.120457	1	109	0.0249314	395	0.019511	1.278	ADM,ADORA3,ALB,ANXA1,ARL4D,AXL,BRPF3,BTN3A1,BTN3A2,CALU,CCL19,CCL3,CCL8,CD63,CD9,CDK16,CDK5,CFD,CFL1,CHI3L1,CKLF,CPLX3,CPLX4,CRHBP,CXCL10,DMTN,ENG,EPHB6,EXOC3L2,FAM3B,FCER1G,FGA,FGB,FGG,FKBP1B,GCGR,IGF2,IL1RN,IL6,ILDR2,KLRF2,LCP2,LEFTY2,LGI3,LIN7B,LLGL2,LTBP4,MAFA,MAOA,MERTK,NKD2,NLRP3,NOTCH1,NPFF,PCSK4,PDGFB,PDIA4,PDX1,PIK3CD,PKDREJ,PLEK,PPY,PSAP,RAB11FIP5,RAB1A,RAB3A,RAB3D,RALA,RIMS3,RIMS4,RNF1…
24161	K562.loops	GO:0070301	6	7	cellular response to hydrogen peroxide	0.00261735	0.998952	0.120546	1	22	0.00503202	57	0.00281551	1.787	ANXA1,AQP1,AXL,CAT,FABP1,GPX1,GPX3,HBA1,HBB,IL18BP,IL6,KLF2,MAPK7,PLEKHA1,PRDX2,PRDX5,PRKAA1,RELA,RHOB,SPHK1,STAT6,ZNF580
29783	K562.loops	GO:0051592	6	6	response to calcium ion	0.00263945	0.998709	0.121107	1	33	0.00754803	96	0.00474191	1.592	AANAT,ANXA11,AQP2,AQP3,BAD,CASQ2,CRHBP,DMTN,DPEP1,DUSP1,FGA,FGB,FGG,FOS,FOSB,GDI1,GRIN1,IL6,ITPR3,JUNB,JUND,KCNMB1,KRT10,NEUROD2,PEF1,PTGES,S100A16,SCN5A,SLC6A1,SPARC,TNNT2,TSHB,TXNIP
33588	K562.loops	GO:0050730	9	10	regulation of peptidyl-tyrosine phosphorylation	0.00265395	0.998442	0.121316	1	55	0.0125801	179	0.00884169	1.423	ADORA1,ADRA2B,ARHGEF2,ARRB2,CBLC,CCK,CD300A,CD4,CD40,CD74,CD81,CLCF1,CNTF,CSF2,CSF3,DMTN,EFNA1,EPO,FGFR3,HAX1,HES5,HPX,HYAL2,ICAM1,IFNL1,IGF2,IL12A,IL20,IL21,IL22RA2,IL23A,IL24,IL6,ITGA5,LACRT,LCK,LIF,MLST8,NOD2,OSM,PDGFB,PPP2CA,PRKCD,PTPN2,PTPN6,SHC1,SOCS4,SOCS5,STK11,TDGF1,TNK2,TP53,VEGFA,VEGFB,WNT3A
32677	K562.loops	GO:0032269	7	8	negative regulation of cellular protein metabolic process	0.0026922	0.998071	0.122606	1	130	0.0297347	482	0.0238083	1.249	AGO2,AKT1,AKT1S1,ANAPC2,APOE,ARRB2,BAX,BDKRB1,BDKRB2,BTG2,CALR,CBLC,CD300A,CDC20,CDC26,CDK5,CDKN1A,CDKN2C,CDKN2D,CIB1,CRIPAK,DBNDD2,DMTN,DNAJB2,DNMT1,DUSP1,DUSP2,DUSP3,DUSP5,DUSP7,DUSP8,DUSP9,EIF2AK1,EIF2B4,EIF4EBP2,EIF4EBP3,ENG,EPHA1,FBXO5,GADD45B,GBA,GCLC,GPS1,GPS2,GRB7,HEXIM1,HEXIM2,HHATL,HSP90AB1,HSPB1,HYAL2,IL10,IL1B,IL6,ILF3,ILK,IMPACT,INPP5J,ISG15,KDM1A,KIRREL,KLF15,LIMK1,MAD2L2,MAGEA2,MAP…
34680	K562.loops	GO:0046928	6	7	regulation of neurotransmitter secretion	0.00272692	0.99915	0.123725	1	15	0.00343092	34	0.00167943	2.043	CAMK2A,CHRNB4,CPLX3,CPLX4,DRD4,GPER1,HTR6,KCNC4,NAPA,RAB3A,SLC30A1,SNCG,SPHK1,STX1A,STXBP1
24424	K562.loops	GO:0071396	6	6	cellular response to lipid	0.00273751	0.998273	0.123746	1	71	0.0162397	242	0.0119536	1.359	ADCY6,ADCYAP1,ALOX12,ANXA1,APOE,AQP1,AXL,BAD,CCL2,CCL3,CD14,CD180,CD40,CEBPE,CMPK2,COL1A1,CRHBP,CSF2,CSF3,CX3CR1,CYP17A1,CYP24A1,EGR1,GPER1,HMGB2,ICAM1,IL10,IL1B,IL24,IRF3,IRF8,KRT13,LBP,MAPK1,MAPK9,MGARP,MUC1,MYOD1,MYOG,NFKBIA,NFKBIL1,NKX3-1,NLRP3,NOS3,NPC1,NR1D1,NR1H3,OCSTAMP,PAF1,PDK4,RAMP3,RARG,RELA,RORC,RXRB,SERPINB9,SERPINE1,TBX1,TESC,TFAP4,TICAM1,TNF,TNFRSF1B,WNT10B,WNT11,WNT3A,WNT6,WNT7B,…
33017	K562.loops	GO:0032270	7	8	positive regulation of cellular protein metabolic process	0.00275828	0.997846	0.12418	1	231	0.0528362	909	0.0449	1.177	ABCF1,ACVRL1,ADCY6,ADCYAP1,ADORA1,ADRA2B,AIMP2,AKT1,ANAPC2,ANXA2,APITD1,APOE,ARHGEF2,ARRB2,ARRDC3,ARRDC4,ATF3,ATF4,AVP,AVPI1,BAD,BCL3,BIRC2,BMP10,C1QTNF2,C5AR1,CALR,CCK,CCL19,CCL2,CD4,CD40,CD74,CD81,CDC20,CDC25B,CDC26,CDK5,CDKN1A,CHI3L1,CIB1,CLCF1,CNTF,COA3,CRK,CRKL,CSF1,CSF2,CSF3,CSK,CSNK1D,CTDSP2,CUL7,DAXX,DCTN1,DDR2,DIRAS1,DNAJB2,DNMT1,DRD4,EFNA1,EIF5A,ELANE,ENG,EPO,ERBB2,ERN1,F2R,FBXO4,FBXO5,…
29573	K562.loops	GO:0001101	4	4	response to acid	0.0027721	0.998209	0.12418	1	78	0.0178408	270	0.0133366	1.338	AANAT,ADCY6,ANXA2,APOE,AQP1,AQP2,AQP3,ASIC3,AVPR1A,BAD,BAX,BCL2L1,CBS,CCL19,CCL2,CD9,CDKN2D,CFL1,CHIA,CLK2,COL16A1,COL1A1,CPEB4,CYBA,CYP17A1,DNMT1,DUSP1,EGR1,FABP3,GIP,GPX1,GSS,HMGCL,ICAM1,IGFBP2,IL6,ITGA2,KRT13,KRT8,LAMTOR1,LAMTOR2,LGMN,MUC1,NANOG,NTRK1,OXT,PDGFB,PDK4,PDX1,PTGES,RARG,RELA,RXRB,S100A10,SCAMP3,SCGB1A1,SERPINF1,SFTPC,SIPA1,SLC10A3,SLC22A6,SLC22A8,SNCG,SPARC,SST,TBX1,TESC,TIE1,TMEM1…
18783	K562.loops	GO:0006575	5	9	cellular modified amino acid metabolic process	0.0027797	0.998338	0.12418	1	58	0.0132662	191	0.00943443	1.406	ABHD12,AFMID,CBS,CCBL1,CKB,CKM,CNDP2,CTH,DDAH2,DHFRL1,DIO1,DPEP1,EIF5A,FASN,FOXE1,FPGS,GATM,GCLC,GGT5,GGTLC1,GGTLC2,GPX1,GSS,GSTK1,GSTM1,GSTM2,GSTM3,GSTM4,HAGH,HAGHL,HOGA1,IDH1,LPCAT4,MAT2A,MGST2,MTHFD1,OPLAH,P4HA2,PADI1,PCYOX1L,PLA2G12A,PLA2G16,PLA2G2A,PLA2G2D,PLA2G2F,PLA2G4B,PLA2G5,PTDSS2,SEPHS2,SERINC1,SERINC2,SERINC5,SHMT2,SLC5A5,SLC6A8,VNN1,VNN2,VNN3
33010	K562.loops	GO:0051247	7	7	positive regulation of protein metabolic process	0.00278782	0.997801	0.12418	1	251	0.0574108	995	0.0491479	1.168	ABCF1,ACVRL1,ADCY6,ADCYAP1,ADORA1,ADRA2B,AIMP2,AKT1,ANAPC2,ANXA2,APITD1,APOA2,APOE,ARHGEF2,ARRB2,ARRDC3,ARRDC4,ASTL,ATF3,ATF4,AVP,AVPI1,AZU1,BAD,BCL3,BIRC2,BMP10,C1QTNF2,C5AR1,CALR,CCK,CCL19,CCL2,CD4,CD40,CD74,CD81,CDC20,CDC25B,CDC26,CDK5,CDKN1A,CEBPG,CHI3L1,CIB1,CLCF1,CNTF,COA3,CRK,CRKL,CSF1,CSF2,CSF3,CSK,CSNK1D,CTDSP2,CUL4B,CUL7,DAXX,DCTN1,DDR2,DIRAS1,DNAJB2,DNMT1,DRD4,EFNA1,EIF5A,ELANE,ENG,EPO…
38206	K562.loops	GO:0007346	6	6	regulation of mitotic cell cycle	0.0028183	0.998079	0.124509	1	99	0.0226441	355	0.0175352	1.291	AKT1,ANAPC15,ANAPC2,ANLN,ANXA1,ASUN,BCL2L1,BIRC5,CASP2,CDC20,CDC25B,CDC26,CDC6,CDKN1A,CUL4B,CYLD,CYP1A1,DDB1,DUSP1,DUSP3,DYNC1LI1,E4F1,ESPL1,FBXO31,FBXO5,FGF8,FGFR3,FOXO4,HDAC3,ID2,IGF2,IL1A,IL1B,INTS3,KANK2,KLHL22,LCMT1,MAD2L2,MDC1,MEPCE,MRE11A,MUC1,NABP2,NACC2,NANOG,NEUROG1,NKX3-1,NME6,NPM2,OVOL1,PARP3,PCBP4,PDGFB,PDXP,PHOX2B,PIM1,PIM3,PKD1,PLK3,PLK5,PML,POLD1,PPP1R9B,PRCC,PSMA7,PSMB10,PSMB11,P…
25001	K562.loops	GO:0044706	3	3	multi-multicellular organism process	0.00282581	0.998488	0.124509	1	41	0.00937786	126	0.00622376	1.507	ADCYAP1,ADIPOR2,ADM,ADRA2B,AQP2,AVP,AVPR1A,B4GALT1,BYSL,COL16A1,CRHBP,DBH,EDDM3A,EPN1,FOS,FOSB,FOSL1,GIP,GRIN1,HFE,HSD11B2,IGF2,IGFBP2,IL1RN,JUNB,MUC1,NODAL,NPAS1,NPPA,OXT,PLA2G4B,PLA2G4C,PPP1R1B,RAMP2,SCGB1A1,SEMG1,SP1,SPHK1,TAC3,TGFB3,THRA
37175	K562.loops	GO:0050866	6	6	negative regulation of cell activation	0.00282581	0.998488	0.124509	1	41	0.00937786	126	0.00622376	1.507	APOE,AXL,BTN2A2,C1QTNF1,CD274,CD300A,CD74,DTX1,DUSP3,ERBB2,FOXJ1,GP5,GPER1,HLA-G,ID2,IFNL1,IHH,IL10,IL4R,INHA,IRF1,JAK3,LAG3,LGALS3,LST1,MERTK,NFKBID,NOS3,NR1H3,NRARP,PDCD1LG2,PDGFB,PGLYRP1,PGLYRP2,PRNP,PTPN6,SCGB1A1,SOCS5,TFF2,VTCN1,ZC3H12A
35333	K562.loops	GO:0043269	6	6	regulation of ion transport	0.00289311	0.998043	0.127016	1	95	0.0217292	339	0.0167449	1.298	ADCYAP1,ADCYAP1R1,ADORA1,AHNAK,AKT1,AQP2,ARRB2,ATF4,ATP1A1,ATP4A,AVP,AVPR1A,BAX,BDKRB1,BEST1,CABP1,CACNG5,CACNG7,CACNG8,CASQ1,CASQ2,CATSPER1,CCL3,CCL4,CD63,CHRM1,CHRNA4,CHRNA6,CLCN1,CLCNKA,CLCNKB,CNIH2,CRHBP,CXCL10,CXCL11,CXCL9,DMPK,DRD4,EPO,F2R,F2RL3,FAM132B,FGF23,FKBP1A,FKBP1B,FXYD7,GJA5,GNAI2,GPER1,GSTM2,HRC,HTR6,ICAM1,IL1B,IL1RN,JSRP1,KCNE1,KCNE1L,KCNE3,KCNH2,KCNJ11,LACRT,LGALS3,MAPK8IP2,MAPK…
28183	K562.loops	GO:0006909	4	6	phagocytosis	0.00297623	0.99893	0.129485	1	18	0.00411711	44	0.00217338	1.894	ADORA1,ANXA11,AXL,CD14,CD93,CDC42SE1,CEBPE,CORO1C,ELANE,ELMOD1,GATA2,ICAM5,IRF8,LRP1,MERTK,NR1H3,PIP5K1A,TGM2
38267	K562.loops	GO:0032649	6	6	regulation of interferon-gamma production	0.00298228	0.998653	0.129485	1	27	0.00617566	75	0.00370462	1.667	AXL,BCL3,CD2,CEBPG,FZD5,HLA-A,IFNAR1,IFNL1,IL10,IL12A,IL1B,IL21,IL23A,IL27RA,INHA,IRF8,ISG15,LTA,NOD2,PGLYRP1,PGLYRP2,PRNP,RIPK3,SCGB1A1,TNF,TNFSF9,ZFPM1
27892	K562.loops	GO:0000041	7	8	transition metal ion transport	0.00298386	0.998545	0.129485	1	32	0.0073193	93	0.00459373	1.593	ABCB6,ATP6V1B1,ATP6V1E2,ATP6V1F,ATP6V1G1,CCS,CP,DNM2,FTH1,FTL,GIF,HFE,MT3,SCARA5,SCO1,SLC25A37,SLC30A1,SLC30A2,SLC30A3,SLC30A4,SLC31A1,SLC31A2,SLC39A1,SLC39A13,SLC39A2,SLC39A5,SLC39A6,SLC39A7,STEAP3,TCN1,TFRC,ZP2
24487	K562.loops	GO:0071312	6	7	cellular response to alkaloid	0.0029918	0.999159	0.129485	1	13	0.00297347	28	0.00138306	2.15	BAD,BCL2L1,CASQ2,CRHBP,EGR1,GSTM2,ICAM1,KCNJ11,NTRK1,PPP1R9B,RAD51,SLC34A1,TNF
28746	K562.loops	GO:0000302	5	5	response to reactive oxygen species	0.00304194	0.998336	0.130244	1	43	0.00983532	134	0.00661892	1.486	ANXA1,APOE,AQP1,AXL,BAD,CAT,CCL19,CCS,COL1A1,DPEP1,DUSP1,FABP1,FKBP1B,FOS,FOSL1,GPX1,GPX3,HBA1,HBB,HYAL1,HYAL2,IL18BP,IL6,KLF2,LCK,MAPK7,MT3,PLEKHA1,PLK3,PRDX2,PRDX5,PRKAA1,PTPRN,RELA,RHOB,S100A7,SCGB1A1,SFTPC,SPHK1,STAT6,TRPA1,TXNIP,ZNF580
34798	K562.loops	GO:0032844	4	4	regulation of homeostatic process	0.00304679	0.997989	0.130244	1	84	0.0192132	295	0.0145715	1.319	ACD,ACOX1,ADCYAP1R1,ADORA1,ALOX12,ANKRD54,ANXA1,APLN,ARRDC3,AVP,AVPR1A,BAD,BAX,BBC3,BDKRB1,CACNA1G,CASQ1,CASQ2,CCK,CCL19,CCL3,CD74,CDK16,CSK,CXCL10,CXCL11,CXCL9,DCSTAMP,EPO,ERCC1,F2R,F2RL3,FAM132A,FCER1G,FGFR4,FKBP1A,FKBP1B,GATA2,GCLC,GJA5,GPER1,GSTM2,HCAR2,HMGB2,HRC,HSPA1A,ID2,IL1B,ISG15,KDM1A,LACRT,LCK,LMO2,MLLT11,NPFF,NPPB,NPR1,NR1D1,NR1H3,OXT,PDK4,PIF1,PIM3,PML,PRKAA1,RIPK3,SCN10A,SCN1B,SCN5A…
13201	K562.loops	GO:0001909	3	5	leukocyte mediated cytotoxicity	0.00305202	0.9992	0.130244	1	12	0.00274474	25	0.00123487	2.223	CEBPG,ELANE,MICA,PTPN6,RAET1E,RAET1G,RNF19B,SLAMF7,STXBP2,TUBB,ULBP1,ULBP2
29455	K562.loops	GO:0033574	6	7	response to testosterone	0.00305202	0.9992	0.130244	1	12	0.00274474	25	0.00123487	2.223	AVP,BAD,CA9,CALR,DUSP1,EPO,GBA,HOXB13,KCNJ11,NKX3-1,PSPH,UTS2
28949	K562.loops	GO:0007584	4	6	response to nutrient	0.00310247	0.998226	0.130695	1	49	0.0112077	157	0.007755	1.445	ADIPOR2,ALB,ALPL,AQP3,ARSA,BECN1,CAT,CBS,CCL2,CDKN2D,CEBPA,CHMP1A,COL1A1,CXCL10,CYBB,CYP1A1,CYP24A1,CYP27B1,DAD1,EPO,ERCC1,FADS1,FKBP1B,GATM,GCGR,GNAI2,GPX1,HMGCL,IGFBP2,ITGA2,LTA,NOD2,PDX1,PKLR,POR,PPARD,RELA,RRP8,SFTPC,SLC27A4,SLC34A1,SLC6A19,SPARC,SST,STC2,TBXA2R,TRIM25,TSHB,TXN2
28728	K562.loops	GO:0042742	5	7	defense response to bacterium	0.00310247	0.998226	0.130695	1	49	0.0112077	157	0.007755	1.445	ACP5,AZU1,BCL3,C5AR1,CD4,CEBPE,CST11,DCD,DEFB129,DEFB132,ELANE,FCER1G,FGR,GNLY,HIST1H2BK,IGJ,IL10,IL12A,IL22RA1,IL23A,IL27RA,IL6,IRF8,ISG15,LALBA,LBP,LEAP2,LTA,MICA,NLRP10,NOD2,PGLYRP1,PGLYRP2,PLA2G2A,PLAC8,PRG2,PRKCD,RAB1A,RNASE3,RNASE7,S100A12,S100A14,S100A7,S100A8,S100A9,SERPINE1,SLAMF8,TNF,VGF
23634	K562.loops	GO:0007168	7	8	receptor guanylyl cyclase signaling pathway	0.00313588	0.999589	0.130695	1	7	0.0016011	11	0.000543344	2.947	GUCA1B,GUCY2D,NPPA,NPPB,NPR1,NPR2,PDZD3
13496	K562.loops	GO:0019883	4	4	antigen processing and presentation of endogenous antigen	0.00313588	0.999589	0.130695	1	7	0.0016011	11	0.000543344	2.947	CD74,HLA-A,HLA-B,HLA-C,HLA-E,TAP1,TAPBP
38767	K562.loops	GO:0070208	9	9	protein heterotrimerization	0.00313588	0.999589	0.130695	1	7	0.0016011	11	0.000543344	2.947	C1QTNF1,C1QTNF2,C1QTNF6,COL1A1,PPP2CA,SKIL,WIZ
27946	K562.loops	GO:0015698	6	7	inorganic anion transport	0.00313753	0.998506	0.130695	1	30	0.00686185	86	0.00424796	1.615	AQP1,ASNA1,BEST1,BEST2,BSND,CLCA1,CLCA2,CLCN1,CLIC1,CLIC3,FXYD3,NMUR1,RACGAP1,RHBG,SLC12A4,SLC12A5,SLC12A7,SLC17A2,SLC17A3,SLC17A7,SLC1A4,SLC20A1,SLC25A3,SLC26A3,SLC34A1,SLC34A3,SLC4A1,SLC5A5,TTYH3,WNK4
24399	K562.loops	GO:0071346	7	7	cellular response to interferon-gamma	0.00313753	0.998506	0.130695	1	30	0.00686185	86	0.00424796	1.615	B2M,CAMK2A,CCL2,CCL3,HLA-A,HLA-B,HLA-C,HLA-DPA1,HLA-DPB1,HLA-E,HLA-F,HLA-G,ICAM1,IFI30,IFNGR1,IRF1,IRF3,IRF5,IRF7,IRF8,MT2A,OASL,PML,PRKCD,PTAFR,PTPN2,PTPN6,RPL13A,SOCS3,TDGF1
31387	K562.loops	GO:0002819	6	6	regulation of adaptive immune response	0.00315268	0.99838	0.130879	1	36	0.00823422	108	0.00533465	1.544	AZGP1,B2M,CCL19,CD40,CLCF1,FCER1G,FOXJ1,HFE,HLA-A,HLA-B,HLA-C,HLA-E,HLA-F,HLA-G,HPX,IL10,IL12A,IL1B,IL23A,IL27RA,IL4R,IL7R,IRF1,IRF7,JAK3,LTA,NLRP10,NOD2,PTPN6,RIPK3,SOCS5,STAT6,TAP1,TBX21,TNF,TRIM27
34778	K562.loops	GO:0031341	4	4	regulation of cell killing	0.00323742	0.998744	0.133941	1	20	0.00457457	51	0.00251914	1.816	ARRB2,AZGP1,B2M,BAD,HFE,HLA-A,HLA-B,HLA-C,HLA-E,HLA-F,HLA-G,ICAM1,IL12A,IL21,IL23A,IL7R,LAG3,NCR3,RIPK3,TAP1
37184	K562.loops	GO:0043069	7	7	negative regulation of programmed cell death	0.00334022	0.99748	0.137728	1	172	0.0393413	661	0.03265	1.205	ADCYAP1,ADNP,ADORA1,AKT1,ALB,ALOX12,ANGPTL4,ANXA1,API5,APOE,AQP1,AREL1,ARHGEF2,ARRB2,AVP,AXL,AZU1,BAD,BAX,BCL2A1,BCL2L1,BCL2L10,BCL3,BECN1,BHLHE23,BIRC2,BIRC5,BTG2,C5AR1,CAT,CBS,CBX4,CCL19,CCL2,CD27,CD74,CDKN1A,CEACAM5,CFL1,CIAPIN1,CIB1,CLCF1,CNTF,CNTFR,CPEB4,CTH,DAD1,DDAH2,DPEP1,DUSP1,EGR1,EGR3,EPO,F2R,FABP1,FAIM2,FAM129B,FCER1G,FGF4,FGF8,FHL2,FKBP8,FOXO4,FOXS1,GCLC,GPX1,GRIN1,HDAC1,HDAC3,HPN,HS…
28735	K562.loops	GO:0006970	4	4	response to osmotic stress	0.00336963	0.998614	0.138473	1	22	0.00503202	58	0.0028649	1.756	AQP1,AQP2,ARHGEF2,AVP,BAX,BDKRB2,EPO,HNMT,HSP90AB1,ICOSLG,ITGA2,MAPK13,OXT,PLK3,SLC2A1,SLC2A4,SLC6A12,SST,TNF,TP53,TSC22D3,TSC22D4
32777	K562.loops	GO:0051253	7	8	negative regulation of RNA metabolic process	0.00342369	0.997306	0.140222	1	235	0.0537511	930	0.0459373	1.17	ACIN1,AES,ARID1A,ASCL2,ATF3,ATN1,BCDIN3D,BCL3,BIRC5,CALR,CBFA2T2,CBX1,CBX2,CBX3,CBX4,CBX5,CBX8,CCDC85B,CCL3,CCL4,CDK5,CDX2,CEBPA,CHMP1A,CNOT1,COMMD7,CREBBP,CTCF,DAXX,DDX20,DEDD,DEDD2,DHX34,DKK3,DLL4,DMBX1,DNMT1,DNMT3L,DRAP1,E2F6,E2F8,E4F1,EFNA1,EGR1,ELANE,ELF3,ELK4,ENG,ERF,ETV3,EZH1,FGFR3,FHL2,FOSB,FOXA3,FOXE1,FOXF2,FOXH1,FOXJ1,FOXL2,FOXM1,FOXN1,FOXS1,GABPA,GATA2,GCLC,GLIS2,GPS2,HAND1,HBZ,HDAC1,H…
31264	K562.loops	GO:0002703	6	6	regulation of leukocyte mediated immunity	0.00346402	0.998171	0.141399	1	38	0.00869167	116	0.00572981	1.517	ADORA3,ARRB2,AZGP1,B2M,CD300A,CD40,CLCF1,FCER1G,FGR,FOXJ1,HFE,HLA-A,HLA-B,HLA-C,HLA-E,HLA-F,HLA-G,HPX,ICAM1,IL10,IL12A,IL1B,IL21,IL23A,IL27RA,IL7R,JAK3,LAG3,LTA,NCR3,NOD2,PTPN6,RIPK3,STAT6,STXBP2,TAP1,TBX21,TNF
31873	K562.loops	GO:0045893	8	10	positive regulation of transcription, DNA-templated	0.00357899	0.997138	0.145306	1	268	0.0612992	1073	0.0530007	1.157	ABRA,ACVRL1,ADCYAP1,AGRN,AIRE,AKT1,ANKRD49,APBB1,ARHGEF2,ARID1A,ARID3A,ARID3C,ATF4,BCL3,BCL9,BHLHE23,BMP10,BRF1,CALCOCO1,CAND2,CBFA2T2,CBFB,CCNE1,CD40,CDK5RAP3,CDK9,CDX1,CDX2,CEBPA,CITED4,CNBP,COL1A1,CREB3L4,CREBBP,CREM,CRX,CSF3,CSRNP1,CTCF,CXCL10,CYTL1,DDX58,DNAJC2,DNM2,E2F8,EGR1,ELF3,EN2,ENG,EPCAM,EPO,ERBB2,ESRRA,ETV2,F2R,FEV,FGF23,FGF4,FHL2,FOS,FOXA3,FOXE1,FOXF2,FOXH1,FOXI1,FOXJ1,FOXL2,FOXM1,F…
38054	K562.loops	GO:1901214	6	6	regulation of neuron death	0.00358353	0.997827	0.145306	1	58	0.0132662	193	0.00953322	1.392	ADNP,AGRN,AKT1S1,APOE,ATF4,AXL,BAD,BAX,BBC3,BCL2L1,BIRC5,BTG2,C5AR1,CASP2,CCL2,CCL3,CD34,CDK5,CLCF1,CNTF,CNTFR,CPEB4,CSF3,EGR1,F2R,FAIM2,FGF8,FGFR3,GCLC,GPX1,GRIN1,HSP90AB1,IL6,ILK,LGMN,LRP1,MDK,MT3,NCF2,NES,NTRK1,PINK1,PM20D1,PPARA,PRDX2,PRKCG,RAPSN,SCT,SNCB,STXBP1,TFAP2A,TGFB3,TNF,TP53,UBE2M,VEGFA,VEGFB,WFS1
33984	K562.loops	GO:0080090	5	5	regulation of primary metabolic process	0.00360729	0.996803	0.145785	1	1080	0.247027	4690	0.231662	1.066	ABCA2,ABCF1,ABRA,ACD,ACIN1,ACO1,ACTL6B,ACTR5,ACVRL1,ADCY6,ADCYAP1,ADCYAP1R1,ADM,ADORA1,ADORA3,ADRA2B,AES,AGER,AGO2,AGRN,AHNAK,AIMP2,AIP,AIRE,AKAP5,AKT1,AKT1S1,AMH,ANAPC2,ANKRD49,ANP32A,ANXA1,ANXA2,APBB1,APITD1,APOA2,APOC1,APOC2,APOE,ARAP1,AREG,ARFGAP2,ARHGAP5,ARHGEF1,ARHGEF16,ARHGEF17,ARHGEF19,ARHGEF2,ARID1A,ARID3A,ARID3C,ARL2,ARRB2,ARRDC3,ARRDC4,ASB1,ASCL2,ASCL5,ASTL,ATF3,ATF4,ATF7IP2,ATN1,ATOH8…
13451	K562.loops	GO:0045087	4	5	innate immune response	0.00365296	0.997251	0.147143	1	166	0.0379689	637	0.0314646	1.207	ABI1,ACTB,ADCY6,ADRBK1,AGER,AGO2,AKT1,AKT1S1,ARHGEF2,ATG9A,AXL,B2M,BAD,BCL2L1,BIRC2,BPIFB3,C8A,C8B,CD14,CD180,CD19,CD247,CD300LB,CD4,CD46,CDKN1A,CEBPG,CFD,CFI,CFL1,CLEC10A,CLEC4C,CREBBP,CRK,CSF1,CTSB,CTSL,CYBA,CYBB,CYLD,DAK,DDOST,DDX58,DHX58,DUSP3,DUSP7,ECSIT,ERBB2,F12,FCER1G,FCN3,FGF17,FGF18,FGF19,FGF23,FGF3,FGF4,FGF6,FGF8,FGFR3,FGFR4,FGR,FOS,FOXO4,GPER1,GRB2,GSK3A,HBEGF,HLA-B,HLA-C,HLA-E,HSP90A…
31521	K562.loops	GO:1902679	8	9	negative regulation of RNA biosynthetic process	0.00368777	0.997105	0.148057	1	227	0.0519213	897	0.0443072	1.172	AES,ARID1A,ASCL2,ATF3,ATN1,BCL3,BIRC5,CALR,CBFA2T2,CBX1,CBX2,CBX3,CBX4,CBX5,CBX8,CCDC85B,CCL3,CCL4,CDK5,CDX2,CEBPA,CHMP1A,CNOT1,COMMD7,CREBBP,CTCF,DAXX,DDX20,DEDD,DEDD2,DKK3,DLL4,DMBX1,DNMT1,DNMT3L,DRAP1,E2F6,E2F8,E4F1,EFNA1,EGR1,ELANE,ELF3,ELK4,ENG,ERF,ETV3,EZH1,FGFR3,FHL2,FOSB,FOXA3,FOXE1,FOXF2,FOXH1,FOXJ1,FOXL2,FOXM1,FOXN1,FOXS1,GABPA,GATA2,GCLC,GLIS2,GPS2,HAND1,HBZ,HDAC1,HDAC3,HDAC7,HDGF,HELT…
29471	K562.loops	GO:0051591	5	7	response to cAMP	0.00381623	0.998152	0.152108	1	30	0.00686185	87	0.00429736	1.597	AANAT,AQP1,BIRC2,COL1A1,CRHBP,CYP17A1,DMTN,DUSP1,EGR1,EGR3,FOS,FOSB,FOSL1,GPD1,HCN3,JUNB,KCNE1,OXT,PKLR,PLA2G5,PLAT,PTPRN,RAPGEF3,RELA,SFTPC,SLC26A3,SLC5A5,SPARC,VGF,WNT10B
31207	K562.loops	GO:0002697	5	5	regulation of immune effector process	0.00382323	0.997524	0.152108	1	74	0.0169259	257	0.0126945	1.333	ADORA3,AP1S1,AP2A2,APOA2,ARRB2,AZGP1,B2M,BIRC2,C8A,C8B,CCL19,CCL2,CD247,CD300A,CD4,CD40,CD46,CD74,CFI,CLCF1,DDX58,DHX58,FCER1G,FGR,FOXJ1,HFE,HLA-A,HLA-B,HLA-C,HLA-E,HLA-F,HLA-G,HPX,ICAM1,IFNL1,IL10,IL12A,IL1B,IL21,IL23A,IL27RA,IL4R,IL6,IL7R,IRF3,JAK3,LAG3,LBP,LCK,LGALS3,LTA,NCR3,NLRX1,NOD2,PCBP2,PGLYRP1,PGLYRP2,PM20D1,PML,PPM1B,PTPN6,RIPK3,SEMA7A,SERPING1,SOCS5,STAT6,STXBP2,TAP1,TARBP2,TBX21,TGFB…
33018	K562.loops	GO:0031401	8	9	positive regulation of protein modification process	0.00382606	0.997028	0.152108	1	207	0.0473468	812	0.0401087	1.18	ACVRL1,ADCY6,ADCYAP1,ADORA1,ADRA2B,AIMP2,AKT1,ANAPC2,ANXA2,APITD1,ARHGEF2,ARRB2,ARRDC3,ARRDC4,ATF3,ATF4,AVP,AVPI1,BIRC2,BMP10,C1QTNF2,C5AR1,CALR,CCK,CCL19,CCL2,CD4,CD40,CD74,CD81,CDC20,CDC25B,CDC26,CDK5,CDKN1A,CHI3L1,CIB1,CLCF1,CNTF,CRK,CRKL,CSF1,CSF2,CSF3,CSK,CSNK1D,CTDSP2,CUL7,DAXX,DCTN1,DDR2,DIRAS1,DNAJB2,DNMT1,DRD4,EFNA1,ELANE,ENG,EPO,ERBB2,ERN1,F2R,FBXO4,FBXO5,FGF4,FGFR3,FKBP1A,FPR1,FZD5,GAD…
38407	K562.loops	GO:0008217	4	4	regulation of blood pressure	0.00388029	0.997877	0.153763	1	41	0.00937786	128	0.00632255	1.483	ACE,ACVRL1,ADORA1,ADRA2B,APLN,ATP1A1,ATP1A2,AVP,AVPR1A,BDKRB1,CD34,CYBA,ENG,EPHX2,GCGR,GJA5,GSK3A,GUCA2B,HBB,HSD11B2,ID2,KCNK6,MC3R,NCF2,NOS3,NPFF,NPPA,NPPB,NPR1,NPR2,OXT,PLCB3,PPARA,QRFP,RAMP2,RENBP,SERPINF2,TAC4,TBXA2R,UTS2,UTS2R
24419	K562.loops	GO:0044344	5	7	cellular response to fibroblast growth factor stimulus	0.00393155	0.997639	0.154918	1	55	0.0125801	182	0.00898987	1.399	ADCY6,ADRBK1,AGO2,AKT1,AKT1S1,BAD,CCL2,CD19,CDKN1A,DLL4,EGR3,ERBB2,FGF17,FGF18,FGF19,FGF21,FGF23,FGF3,FGF4,FGF6,FGF8,FGFR3,FGFR4,FIBP,FOXO4,FRS3,GRB2,GSK3A,HBEGF,HYAL1,HYAL2,ITPR3,LCK,MAPK1,MLST8,NDST1,NOG,NR4A1,PDGFB,PIK3CD,PIK3R2,PPP2CA,PRKCD,PRKCG,RPS6KB2,SHC1,TBX1,TDGF1,TRIB3,TRIM71,TSC2,UBA52,UBB,UBC,VAV1
33926	K562.loops	GO:0060255	5	5	regulation of macromolecule metabolic process	0.00395149	0.996502	0.154918	1	1024	0.234218	4440	0.219313	1.068	ABCA2,ABCF1,ABRA,ACD,ACIN1,ACO1,ACTL6B,ACTR5,ACVRL1,ADCY6,ADCYAP1,ADORA1,ADRA2B,AES,AGER,AGO2,AGRN,AHNAK,AIMP2,AIP,AIRE,AKT1,AKT1S1,ALKBH2,ALOX12,AMH,ANAPC2,ANKRD49,ANP32A,ANXA2,AP1AR,APBB1,APITD1,APOA2,APOBEC2,APOE,ARAP1,AREG,ARHGEF2,ARID1A,ARID3A,ARID3C,ARRB2,ARRDC3,ARRDC4,ASB1,ASCL2,ASCL5,ASGR2,ASTL,ATF3,ATF4,ATF7IP2,ATN1,ATOH8,AVP,AVPI1,AZU1,BABAM1,BAD,BAX,BCDIN3D,BCL3,BCL9,BCORL1,BDKRB1,BDKR…
29555	K562.loops	GO:0071774	4	6	response to fibroblast growth factor	0.00397681	0.997598	0.154918	1	56	0.0128088	186	0.00918745	1.394	ADCY6,ADRBK1,AGO2,AKT1,AKT1S1,BAD,CCL2,CD19,CDKN1A,DLL4,EGR3,ERBB2,FGF17,FGF18,FGF19,FGF21,FGF23,FGF3,FGF4,FGF6,FGF8,FGFR3,FGFR4,FIBP,FOXO4,FRS3,GRB2,GSK3A,HBEGF,HYAL1,HYAL2,ITPR3,LCK,MAPK1,MLST8,NDST1,NOG,NR4A1,PDGFB,PIK3CD,PIK3R2,PPP2CA,PRKCD,PRKCG,RPS6KB2,SCGB1A1,SHC1,TBX1,TDGF1,TRIB3,TRIM71,TSC2,UBA52,UBB,UBC,VAV1
21278	K562.loops	GO:0032469	10	11	endoplasmic reticulum calcium ion homeostasis	0.00398561	0.999305	0.154918	1	8	0.00182983	14	0.000691529	2.646	ATP2A1,BAX,BBC3,BCAP31,FIS1,PML,TMBIM6,WFS1
20510	K562.loops	GO:0048246	5	9	macrophage chemotaxis	0.00398561	0.999305	0.154918	1	8	0.00182983	14	0.000691529	2.646	AZU1,CCL2,CCL3,CKLF,CX3CL1,CX3CR1,LGALS3,NUP85
24308	K562.loops	GO:0071276	7	7	cellular response to cadmium ion	0.00398561	0.999305	0.154918	1	8	0.00182983	14	0.000691529	2.646	CYP1A2,MT1A,MT1E,MT1F,MT1G,MT1H,MT1X,MT3
33133	K562.loops	GO:0051254	7	8	positive regulation of RNA metabolic process	0.0040381	0.996744	0.15646	1	282	0.0645014	1136	0.0561126	1.149	ABRA,ACVRL1,ADCYAP1,AGO2,AGRN,AIRE,AKT1,ANKRD49,APBB1,ARHGEF2,ARID1A,ARID3A,ARID3C,ATF4,BCL3,BCL9,BHLHE23,BMP10,BRF1,BTG2,CALCOCO1,CAND2,CBFA2T2,CBFB,CCNE1,CD40,CDK5RAP3,CDK9,CDX1,CDX2,CEBPA,CELF3,CITED4,CNBP,CNOT1,COL1A1,CREB3L4,CREBBP,CREM,CRX,CSF3,CSRNP1,CTCF,CXCL10,CYTL1,DDX58,DNAJC2,DNM2,E2F8,EGR1,ELF3,EN2,ENG,EPCAM,EPO,ERBB2,ESRRA,ETV2,F2R,FEV,FGF23,FGF4,FHL2,FOS,FOXA3,FOXE1,FOXF2,FOXH1,FOX…
29457	K562.loops	GO:0032355	6	8	response to estradiol	0.00407711	0.997987	0.157472	1	31	0.00709058	91	0.00449494	1.577	ADCYAP1R1,ANXA1,BAD,CALR,COL1A1,CRHBP,CYP1A2,DHH,DUSP1,GPER1,GPX1,HTR6,IGF2,IGFBP2,IHH,IL10,KCNJ11,MYOD1,MYOG,OXT,PDGFB,RAMP2,RAMP3,SLC25A36,SLC34A1,SLC6A1,SOCS2,TFF1,TXNIP,WFDC1,WNT8B
30019	K562.loops	GO:0006810	3	3	transport	0.00414018	0.996397	0.159403	1	724	0.165599	3091	0.15268	1.085	AAAS,ABCA2,ABCB6,ABCB8,ABCC10,ABCC8,ABCD1,ABCF2,ABCG4,ABRA,ACBD3,ACD,ACE,ACTR1A,ADCY6,ADCYAP1,ADM,ADORA1,ADORA3,ADRBK1,AIP,AKAP5,AKT1,ALB,ANKRD54,ANO8,ANO9,ANP32A,ANXA1,ANXA11,ANXA2,ANXA6,AOC1,AOC3,AP1AR,AP1S1,AP2A2,AP4B1,AP5B1,AP5S1,APLN,APOA2,APOC1,APOC2,APOC4-APOC2,APOE,APOF,AQP1,AQP10,AQP2,AQP3,AQP5,AQP6,AQP7,ARF3,ARFGAP2,ARHGAP33,ARHGEF2,ARL4D,ARRB2,ASGR2,ASIC3,ASNA1,ASPSCR1,ATG16L2,ATG4D,AT…
13248	K562.loops	GO:0002252	3	3	immune effector process	0.00417024	0.997079	0.160056	1	105	0.0240165	384	0.0189676	1.266	ABI1,ACTB,BCL3,BECN1,BTN3A2,BTN3A3,C8A,C8B,CCL3,CD180,CD207,CD247,CD27,CD40,CD46,CD74,CEBPG,CFD,CFI,CFL1,CRK,CX3CR1,CXCL10,CXCL9,DBH,DHX58,ELANE,ERCC1,EXOSC4,FCER1G,FCN3,FGR,FUT7,GNL1,GPR183,GRB2,HLA-DMA,HSP90AB1,HYAL2,ICAM1,IFIT2,IFIT3,IFITM1,IFITM2,IFITM3,IFNAR1,IFNL1,IFNL2,IFNL3,IL23A,IL6,ILF3,IRF1,IRF3,IRF5,IRF7,ISG15,ITGAL,ITPR3,KLRF2,KRT1,LBP,LGALS1,LIMK1,MAPK1,MICA,MX1,MX2,MYO1C,NLRP3,NOD2…
37185	K562.loops	GO:0043066	8	8	negative regulation of apoptotic process	0.00424924	0.996779	0.162577	1	169	0.0386551	652	0.0322055	1.2	ADCYAP1,ADNP,ADORA1,AKT1,ALB,ALOX12,ANGPTL4,ANXA1,API5,APOE,AQP1,AREL1,ARRB2,AVP,AXL,AZU1,BAD,BAX,BCL2A1,BCL2L1,BCL2L10,BCL3,BECN1,BIRC2,BIRC5,BTG2,C5AR1,CAT,CBS,CBX4,CCL19,CCL2,CD27,CD74,CDKN1A,CEACAM5,CFL1,CIAPIN1,CIB1,CLCF1,CNTF,CNTFR,CPEB4,CTH,DAD1,DDAH2,DPEP1,DUSP1,EGR1,EGR3,EPO,F2R,FABP1,FAIM2,FAM129B,FCER1G,FGF4,FGF8,FHL2,FKBP8,FOXO4,FOXS1,GCLC,GPX1,GRIN1,HDAC1,HDAC3,HPN,HSP90AB1,HSPA1A,HS…
25166	K562.loops	GO:0006941	7	7	striated muscle contraction	0.00426975	0.998116	0.162851	1	24	0.00548948	66	0.00326006	1.684	ADRBK1,ARG2,CACNA1S,CASQ2,CCDC78,CSRP3,JSRP1,KCNE1L,KCNH2,MAP2K3,MYBPC3,MYL3,SCN1B,SCN4B,SCN5A,TAZ,TCAP,TNF,TNNC2,TNNI2,TNNI3,TNNT1,TNNT3,VEGFB
19588	K562.loops	GO:1901564	4	4	organonitrogen compound metabolic process	0.00429386	0.996454	0.16326	1	354	0.0809698	1451	0.071672	1.13	A3GALT2,A4GALT,AANAT,AARS2,ABCA2,ABCB6,ABCD1,ABHD12,ACE,ACIN1,ACOT7,ACP5,ACPP,ADAMTS13,ADCY6,ADCYAP1,ADM,AFMID,AGRN,AIMP2,AK1,AKT1,ALOXE3,AMDHD1,AMPD2,AMT,AOC1,AOC2,AOC3,APOA2,APOBEC2,AQP1,ARF3,ARG2,ARHGAP5,ARL2,ARL4D,ARSA,ARSI,ART4,ASNSD1,ASPG,ATF4,ATP1A1,ATP1A2,ATP1A4,ATP2A1,ATP4A,ATP5EP2,ATP5I,ATP5J,ATP5L2,ATP6V1B1,ATP6V1F,ATP8B3,B3GALT6,B3GAT3,B3GNT3,B4GALNT1,B4GALT1,BAAT,BAD,BAX,BCAN,BCAT2,B…
21273	K562.loops	GO:0030003	7	8	cellular cation homeostasis	0.00433622	0.996981	0.164359	1	101	0.0231016	368	0.0181773	1.271	ABCB6,ACO1,ADCYAP1,ADM,APOE,ATP1A2,ATP1A4,ATP2A1,ATP6V1B1,ATP6V1E2,ATP6V1F,ATP6V1G1,AVP,AVPR1A,BAX,BBC3,BCAP31,BDKRB1,BDKRB2,C1QTNF1,C3AR1,C5AR1,CALR,CCKBR,CCL11,CCL13,CCL14,CCL19,CCL2,CCL23,CCL3,CCL7,CCL8,CCR10,CCR4,CCR9,CD40,CD52,CP,CSRP3,DMPK,DRD4,ELANE,EPHX2,F2R,FIS1,FKBP1B,FLVCR1,FTH1,FTL,GDF2,GLP1R,GNA15,GNAT2,GPER1,GRIN1,HFE,HPX,HRH4,ITPR3,KCNK3,KISS1,LCK,LPAR2,MT2A,MT3,NPFF,OPRL1,OXT,PDE6…
21864	K562.loops	GO:0050663	6	8	cytokine secretion	0.00436277	0.998696	0.164853	1	13	0.00297347	29	0.00143245	2.076	BTN3A1,BTN3A2,CCL19,CHI3L1,KLRF2,LCP2,NLRP3,NOTCH1,RAB1A,RNF19B,S100A12,TRIM27,VTCN1
33778	K562.loops	GO:0043085	5	6	positive regulation of catalytic activity	0.00439716	0.9965	0.16564	1	246	0.0562672	982	0.0485058	1.16	ACD,ADCY6,ADCYAP1,ADCYAP1R1,ADORA1,ADORA3,ADRA2B,ADRBK1,ADRM1,AGRN,AIFM1,AKT1,ALOX12,ANAPC2,ANP32B,APH1A,APOA2,APOC1,APOC2,APOE,ARAP1,ARHGAP5,ARHGEF16,ARHGEF19,ARRDC3,ARRDC4,ATF3,ATF4,AVPI1,AVPR1A,BAD,BAX,BBC3,BCAP31,BCL2L10,C1QTNF2,C5AR1,CALR,CCK,CCL11,CCL19,CCL2,CCL3,CCL8,CCS,CD300A,CD4,CD40,CD74,CD81,CDC20,CDC25B,CDC26,CDC42EP2,CDK5,CDKN1A,CHI3L1,CIB1,CRK,CRKL,CSF1,CSK,CTDSP2,CTSA,CUL7,CYP27B1…
38359	K562.loops	GO:0006937	7	7	regulation of muscle contraction	0.00443158	0.997663	0.166423	1	36	0.00823422	110	0.00543344	1.515	ADORA1,ADRA2B,ADRBK1,ANXA6,ATP1A1,ATP1A2,ATP2A1,BMP10,CASQ1,CASQ2,CHRNB4,CNN1,DMPK,F2R,FKBP1B,GJA5,GPER1,GSTM2,HRC,HSPB6,ITGA2,LCK,MYBPC3,MYBPH,MYL3,OXT,PROK2,SCN10A,SCN5A,SPHK1,TBXA2R,TNNC2,TNNI3,TNNT1,TNNT2,TNNT3
31526	K562.loops	GO:0045892	8	10	negative regulation of transcription, DNA-templated	0.0044687	0.996484	0.166786	1	222	0.0507777	879	0.0434181	1.17	AES,ARID1A,ASCL2,ATF3,ATN1,BCL3,BIRC5,CALR,CBFA2T2,CBX1,CBX2,CBX3,CBX4,CBX5,CBX8,CCDC85B,CDK5,CDX2,CEBPA,CHMP1A,CNOT1,COMMD7,CREBBP,CTCF,DAXX,DDX20,DEDD,DEDD2,DKK3,DLL4,DMBX1,DNMT1,DNMT3L,DRAP1,E2F6,E2F8,E4F1,EFNA1,EGR1,ELANE,ELF3,ELK4,ENG,ERF,ETV3,EZH1,FGFR3,FHL2,FOSB,FOXA3,FOXE1,FOXF2,FOXH1,FOXJ1,FOXL2,FOXM1,FOXN1,FOXS1,GABPA,GATA2,GCLC,GLIS2,GPS2,HAND1,HBZ,HDAC1,HDAC3,HDAC7,HDGF,HELT,HES2,HES3…
13879	K562.loops	GO:0036148	8	9	phosphatidylglycerol acyl-chain remodeling	0.00446915	0.999066	0.166786	1	9	0.00205855	17	0.000839714	2.451	LPCAT4,LPGAT1,PLA2G12A,PLA2G2A,PLA2G2D,PLA2G2F,PLA2G3,PLA2G4B,PLA2G5
37038	K562.loops	GO:0045596	6	6	negative regulation of cell differentiation	0.00448224	0.996723	0.166786	1	132	0.0301921	497	0.0245493	1.23	AATK,ACVRL1,ADCYAP1,ANKRD2,ANP32B,AP1AR,APBB1,ARHGEF1,ARHGEF2,ASCL2,BCL9,CALR,CCDC85B,CCL3,CD74,CDK5,CDX2,CEACAM5,CHRD,CIB1,CNTF,CREBBP,DLL3,DMTN,DTX1,EFEMP1,EFNA1,FGF23,FGF4,FGFR3,FOXJ1,FOXO4,FSTL3,GABPA,GATA2,GDF11,GDF3,GDI1,GPER1,GPR55,GSK3A,HDAC1,HDAC3,HDAC7,HES5,HLA-G,HOXB8,HPN,ID1,ID2,ID3,IFNL1,IHH,IL4R,IL6,INHA,INSIG1,IRF1,JAK3,JDP2,LBX1,LIF,LMO2,MAD2L2,MAPK1,MED24,MED28,MEIS1,MESP1,MT3,NA…
33157	K562.loops	GO:0010562	7	7	positive regulation of phosphorus metabolic process	0.00455034	0.996449	0.167946	1	207	0.0473468	815	0.0402569	1.176	ACVRL1,ADCY6,ADCYAP1,ADCYAP1R1,ADM,ADORA1,ADORA3,ADRA2B,AKAP5,AKT1,ANXA2,APLN,APOC2,APOE,ARHGEF2,ARRB2,ATF3,ATF4,AVP,AVPI1,BMP10,C1QTNF1,C1QTNF2,C5AR1,CALR,CCK,CCL19,CCL2,CCL3,CD27,CD4,CD40,CD74,CD81,CDC25B,CDK5,CDKN1A,CHI3L1,CIB1,CLCF1,CNTF,CRK,CRKL,CSF1,CSF2,CSF3,CSK,CSNK1D,CTDSP2,CUL7,CXCL10,CXCL11,CXCL9,CYSLTR2,DAXX,DCTN1,DDR2,DIRAS1,DRD4,EFNA1,ELANE,ENG,EPO,ERBB2,ERN1,F2R,FABP3,FGF18,FGF19,F…
33158	K562.loops	GO:0045937	8	8	positive regulation of phosphate metabolic process	0.00455034	0.996449	0.167946	1	207	0.0473468	815	0.0402569	1.176	ACVRL1,ADCY6,ADCYAP1,ADCYAP1R1,ADM,ADORA1,ADORA3,ADRA2B,AKAP5,AKT1,ANXA2,APLN,APOC2,APOE,ARHGEF2,ARRB2,ATF3,ATF4,AVP,AVPI1,BMP10,C1QTNF1,C1QTNF2,C5AR1,CALR,CCK,CCL19,CCL2,CCL3,CD27,CD4,CD40,CD74,CD81,CDC25B,CDK5,CDKN1A,CHI3L1,CIB1,CLCF1,CNTF,CRK,CRKL,CSF1,CSF2,CSF3,CSK,CSNK1D,CTDSP2,CUL7,CXCL10,CXCL11,CXCL9,CYSLTR2,DAXX,DCTN1,DDR2,DIRAS1,DRD4,EFNA1,ELANE,ENG,EPO,ERBB2,ERN1,F2R,FABP3,FGF18,FGF19,F…
31388	K562.loops	GO:0002822	7	7	regulation of adaptive immune response based on somatic recombination of immune receptors built from immunoglobulin superfamily domains	0.00456792	0.997665	0.167946	1	33	0.00754803	99	0.0048901	1.544	AZGP1,B2M,CCL19,CD40,CLCF1,FCER1G,FOXJ1,HFE,HLA-A,HLA-B,HLA-C,HLA-E,HLA-F,HLA-G,HPX,IL10,IL12A,IL1B,IL23A,IL27RA,IL4R,IL7R,JAK3,LTA,NLRP10,NOD2,PTPN6,RIPK3,SOCS5,STAT6,TAP1,TBX21,TNF
13497	K562.loops	GO:0002483	5	5	antigen processing and presentation of endogenous peptide antigen	0.00461649	0.999483	0.167946	1	6	0.00137237	9	0.000444554	3.087	HLA-A,HLA-B,HLA-C,HLA-E,TAP1,TAPBP
13623	K562.loops	GO:0006182	9	12	cGMP biosynthetic process	0.00461649	0.999483	0.167946	1	6	0.00137237	9	0.000444554	3.087	AQP1,GUCA2B,NPPA,NPPB,NPR1,NPR2
14063	K562.loops	GO:0019673	6	10	GDP-mannose metabolic process	0.00461649	0.999483	0.167946	1	6	0.00137237	9	0.000444554	3.087	DPM1,GMPPA,GMPPB,GUK1,MPI,PMM1
27244	K562.loops	GO:0060428	6	6	lung epithelium development	0.00461649	0.999483	0.167946	1	6	0.00137237	9	0.000444554	3.087	FGFR3,FGFR4,FOXJ1,PKD1,STRA6,WNT7B
35419	K562.loops	GO:0051050	5	6	positive regulation of transport	0.00462351	0.996547	0.167946	1	150	0.0343092	573	0.0283033	1.212	ADCYAP1,ADCYAP1R1,ADIPOR2,ADORA1,ADORA3,ADRBK1,AKT1,ALOX15B,ANP32B,ANXA1,ANXA2,APLN,APOE,AQP1,AQP2,ARRB2,AVP,AVPR1A,AZU1,BAD,BAX,BDKRB1,C1QTNF1,C1QTNF2,CALR,CBLL1,CCL19,CCL2,CCL3,CCL4,CD14,CD2,CD27,CD274,CD34,CDK5,CDK5R2,CHIA,CHRM1,CIB1,CLTCL1,CSF3,CXCL10,CXCL11,CXCL9,DDX58,DRD4,EHD1,EHD2,EMD,F2R,F2RL3,FAM132A,FAM132B,FCER1G,FGF19,FGF21,FGR,FIS1,GATA2,GIP,GPER1,GSTM2,HCAR2,HSP90AB1,HTR6,HYAL2,IL1…
27907	K562.loops	GO:0006829	8	9	zinc ion transport	0.00468593	0.998775	0.16906	1	11	0.00251601	23	0.00113608	2.215	MT3,SLC30A1,SLC30A2,SLC30A3,SLC30A4,SLC39A1,SLC39A13,SLC39A2,SLC39A5,SLC39A6,SLC39A7
30721	K562.loops	GO:0045581	8	10	negative regulation of T cell differentiation	0.00468593	0.998775	0.16906	1	11	0.00251601	23	0.00113608	2.215	CD74,DTX1,FOXJ1,IFNL1,IHH,IL4R,IRF1,JAK3,NFKBID,NRARP,SOCS5
22277	K562.loops	GO:0030218	7	7	erythrocyte differentiation	0.00469572	0.998154	0.16906	1	19	0.00434584	49	0.00242035	1.796	ACIN1,CEBPG,DNASE2,DYRK3,ETV2,FLVCR1,ID2,INHA,KLF1,NFE2L1,PKNOX1,PTPN2,SP1,SPI1,TAL1,THRA,TRIM10,VEGFA,ZFPM1
29440	K562.loops	GO:0032868	6	8	response to insulin	0.00474381	0.996935	0.170191	1	70	0.016011	243	0.012003	1.334	AANAT,ADM,AGRP,AKT1,APOE,ATP6V1B1,ATP6V1E2,ATP6V1F,ATP6V1G1,BCAR1,CRK,DOK1,EEF2K,EGR1,EIF4EBP2,FABP3,FADS1,FGF17,FGF18,FGF19,FGF23,FGF3,FGF4,FGF6,FGF8,FGFR3,FGFR4,FOXO4,FOXO6,FOXS1,GALP,GRB2,GSK3A,HSD11B2,IGF2,IL10,IL6,MAPK1,MLST8,NPPA,PCK1,PDGFB,PDK4,PIK3R2,PIK3R3,PKLR,PPARA,PRKAA1,PRKAG1,PRKAG3,PRLH,PTPN2,PTPRN,RAB10,RAB13,RAB8A,RELA,RETN,RHOQ,SH2B2,SHC1,SIK2,SLC2A4,SOCS7,SORT1,STK11,TNFSF10,TR…
30981	K562.loops	GO:0002699	6	6	positive regulation of immune effector process	0.00478923	0.99741	0.170191	1	38	0.00869167	118	0.0058286	1.491	ADORA3,AZGP1,B2M,CCL19,CCL2,CD300A,CD40,CD46,CD74,CLCF1,FCER1G,FGR,HFE,HLA-A,HLA-B,HLA-C,HLA-E,HLA-F,HLA-G,HPX,IL12A,IL1B,IL21,IL23A,IL4R,IL6,LAG3,LBP,LTA,NCR3,NOD2,SEMA7A,SOCS5,STAT6,STXBP2,TAP1,TBX21,TNF
34992	K562.loops	GO:0051224	6	8	negative regulation of protein transport	0.00478923	0.99741	0.170191	1	38	0.00869167	118	0.0058286	1.491	ANXA1,APC2,APOA2,BTN2A2,C5AR2,CABP1,CD34,CDK5,CSK,CYLD,DACT3,DMTN,DPH3,DRD4,EMD,F2R,FAM89B,GDI1,IL10,IL6,KCNE1,MAPK7,MDFI,NFKBIA,NFKBIE,NFKBIL1,NLRP3,NR1H3,PKD1,PPM1B,RHBDF2,SFRP5,SRGN,THRA,TNF,TNFRSF4,TONSL,TRIM27
37278	K562.loops	GO:0031348	6	7	negative regulation of defense response	0.00479687	0.997509	0.170191	1	34	0.00777676	103	0.00508768	1.529	ACP5,ADCYAP1,ADORA1,ANXA1,APOE,ARRB2,DHX58,ELANE,FAM132A,FEM1A,GBA,GPER1,GPX1,GPX2,HLA-E,IL10,IL22RA2,IRF3,MAPK7,NLRP3,NLRX1,NOD2,NR1H3,PCBP2,PPARD,PPM1B,PRKCD,PTPN2,SERPINF1,SERPING1,TARBP2,TFF2,TNFRSF1B,ZFP36
38213	K562.loops	GO:0071156	7	7	regulation of cell cycle arrest	0.00479687	0.997509	0.170191	1	34	0.00777676	103	0.00508768	1.529	CASP2,CDK5,CDK9,CDKN1A,FOXM1,GPER1,ID2,MED25,MUC1,MYOG,PCBP4,PHOX2B,PML,PSMA7,PSMB10,PSMB11,PSMB2,PSMB5,PSMB6,PSMB8,PSMB9,PSMC2,PSMC3,PSMD5,PSMD8,PSME3,PSMF1,RBM38,RRP8,TFAP4,TP53,UBA52,UBB,UBC
38498	K562.loops	GO:0055080	7	7	cation homeostasis	0.00504217	0.996372	0.178376	1	117	0.0267612	436	0.0215362	1.243	ABCB6,ACO1,ADCYAP1,ADM,APOE,ATP1A2,ATP1A4,ATP2A1,ATP4A,ATP6V1B1,ATP6V1E2,ATP6V1F,ATP6V1G1,AVP,AVPR1A,BAX,BBC3,BCAP31,BDKRB1,BDKRB2,C1QTNF1,C3AR1,C5AR1,CALR,CCKBR,CCL11,CCL13,CCL14,CCL19,CCL2,CCL23,CCL3,CCL7,CCL8,CCR10,CCR4,CCR9,CD40,CD52,CP,CSRP3,CYP27B1,DMPK,DRD4,ELANE,EPHB6,EPHX2,F2R,FIS1,FKBP1B,FLVCR1,FTH1,FTL,GDF2,GLP1R,GNA15,GNAT2,GPER1,GRIN1,HFE,HPX,HRC,HRH4,HYAL2,ITPR3,KCNH2,KCNK3,KISS1,LC…
28952	K562.loops	GO:0033273	5	7	response to vitamin	0.00512622	0.997607	0.180304	1	26	0.00594694	74	0.00365522	1.627	ALPL,AQP3,BECN1,CAT,CBS,CCL2,CDKN2D,CEBPA,CXCL10,CYP1A1,CYP24A1,CYP27B1,EPO,FADS1,FKBP1B,GPX1,ITGA2,PDX1,PPARD,RELA,SFTPC,SLC34A1,SPARC,STC2,TRIM25,TSHB
34899	K562.loops	GO:0042990	8	10	regulation of transcription factor import into nucleus	0.00512622	0.997607	0.180304	1	26	0.00594694	74	0.00365522	1.627	BCL3,CCL19,CD27,CSF3,CYLD,DDX58,IL10,IL1B,IL23A,LACRT,MAPK7,MDFI,NFKBIA,NFKBIE,NFKBIL1,NLRP3,PKD1,PPM1B,RBCK1,RHOA,SPHK1,THRA,TMEM173,TNF,TONSL,TRIM28
15514	K562.loops	GO:0006749	5	10	glutathione metabolic process	0.00523026	0.997982	0.183435	1	18	0.00411711	46	0.00227217	1.812	CNDP2,DPEP1,GCLC,GGT5,GGTLC1,GGTLC2,GPX1,GSS,GSTK1,GSTM1,GSTM2,GSTM3,GSTM4,HAGH,HAGHL,IDH1,MGST2,OPLAH
21275	K562.loops	GO:0006874	9	10	cellular calcium ion homeostasis	0.0052526	0.996566	0.183691	1	72	0.0164684	252	0.0124475	1.323	ADCYAP1,ADM,APOE,ATP1A2,ATP2A1,AVP,AVPR1A,BAX,BBC3,BCAP31,BDKRB1,BDKRB2,C1QTNF1,C3AR1,C5AR1,CALR,CCKBR,CCL11,CCL13,CCL14,CCL19,CCL2,CCL23,CCL3,CCL7,CCL8,CCR10,CCR4,CCR9,CD40,CD52,CSRP3,DMPK,DRD4,ELANE,EPHX2,F2R,FIS1,FKBP1B,GLP1R,GNA15,GNAT2,GPER1,GRIN1,HRH4,ITPR3,KCNK3,KISS1,LCK,LPAR2,NPFF,OPRL1,OXT,PDE6A,PDE6B,PKD1,PML,PROK2,PTH1R,PVALB,RMDN3,SLC30A1,STC2,TBXA2R,TGM2,TMBIM6,TNNI3,TRPV5,UTS2,UTS2…
21586	K562.loops	GO:0006977	8	14	DNA damage response, signal transduction by p53 class mediator resulting in cell cycle arrest	0.00531421	0.997602	0.183739	1	24	0.00548948	67	0.00330946	1.659	CASP2,CDKN1A,MUC1,PCBP4,PML,PSMA7,PSMB10,PSMB11,PSMB2,PSMB5,PSMB6,PSMB8,PSMB9,PSMC2,PSMC3,PSMD5,PSMD8,PSME3,PSMF1,RBM38,TP53,UBA52,UBB,UBC
32689	K562.loops	GO:0043407	9	13	negative regulation of MAP kinase activity	0.00531421	0.997602	0.183739	1	24	0.00548948	67	0.00330946	1.659	APOE,CBLC,CD300A,DUSP1,DUSP2,DUSP3,DUSP5,DUSP7,DUSP8,DUSP9,GBA,GPS1,GPS2,HYAL2,IL1B,MAPK8IP1,PPP2CA,PRKCD,PTPN6,RGS14,SFRP5,SMPD1,SPRED3,TSC2
21585	K562.loops	GO:0072431	9	13	signal transduction involved in mitotic G1 DNA damage checkpoint	0.00531421	0.997602	0.183739	1	24	0.00548948	67	0.00330946	1.659	CASP2,CDKN1A,MUC1,PCBP4,PML,PSMA7,PSMB10,PSMB11,PSMB2,PSMB5,PSMB6,PSMB8,PSMB9,PSMC2,PSMC3,PSMD5,PSMD8,PSME3,PSMF1,RBM38,TP53,UBA52,UBB,UBC
21584	K562.loops	GO:1902400	8	12	intracellular signal transduction involved in G1 DNA damage checkpoint	0.00531421	0.997602	0.183739	1	24	0.00548948	67	0.00330946	1.659	CASP2,CDKN1A,MUC1,PCBP4,PML,PSMA7,PSMB10,PSMB11,PSMB2,PSMB5,PSMB6,PSMB8,PSMB9,PSMC2,PSMC3,PSMD5,PSMD8,PSME3,PSMF1,RBM38,TP53,UBA52,UBB,UBC
33592	K562.loops	GO:0042509	8	11	regulation of tyrosine phosphorylation of STAT protein	0.00541029	0.997773	0.186533	1	20	0.00457457	53	0.00261793	1.747	CD40,CLCF1,CNTF,CSF2,EPO,FGFR3,HES5,HPX,IFNL1,IL12A,IL20,IL21,IL22RA2,IL23A,IL24,IL6,LCK,LIF,PPP2CA,PTPN2
23622	K562.loops	GO:0002768	6	7	immune response-regulating cell surface receptor signaling pathway	0.00550219	0.996279	0.189167	1	83	0.0189844	297	0.0146703	1.294	ABI1,ACTB,AGO2,AKT1,AKT1S1,BAD,BAX,BCAR1,BTN3A1,C3AR1,C5AR1,CD19,CD247,CD4,CD40,CD79A,CD79B,CDKN1A,CFL1,CRK,CSK,ERBB2,FCER1G,FCGRT,FGF17,FGF18,FGF19,FGF23,FGF3,FGF4,FGF6,FGF8,FGFR3,FGFR4,FGR,FOS,FOXO4,GRB2,GSK3A,HBEGF,HLA-DPA1,HLA-DPB1,HLA-G,HSP90AB1,ITPR3,LCK,LCP2,LIMK1,MAPK1,MAPK9,MLST8,MYO1C,NFATC1,NFATC3,NFKBIA,NR4A1,PDGFB,PIK3CD,PIK3R2,PLD2,PLEKHA1,PRKCD,PRKD2,PTPN6,RBCK1,RELA,RPS6KB2,SH2B2,…
20676	K562.loops	GO:0007154	4	4	cell communication	0.00555537	0.995628	0.190459	1	212	0.0484904	840	0.0414917	1.169	ABCC8,ADCY6,ADCYAP1,ADM,ADORA1,ADRA2B,AES,AKAP5,ALB,ALDH2,AMH,ANXA9,AOC1,AP2A2,APOE,AQP2,AREG,AVP,AVPR1A,AXL,BSN,CACNA1G,CACNG8,CAMK2A,CASQ2,CCL13,CCL16,CCL17,CCL18,CCL19,CCL22,CCL23,CCL3,CCL4,CCL7,CCL8,CD33,CD34,CD70,CDK5,CDKN1A,CHMP1A,CHRM1,CHRNA4,CHRNA6,CHRNB3,CHRNB4,CHST4,CNIH2,CNP,CORT,CPEB4,CPNE6,CRHBP,CTF1,CXCL10,CXCL11,CXCL9,CYP24A1,DBH,DBN1,DHH,DRD4,EFNA1,EFNA2,EFNA3,EFNA4,EGR3,FADS1,FGF…
31101	K562.loops	GO:0002685	5	8	regulation of leukocyte migration	0.00567575	0.997013	0.194041	1	34	0.00777676	104	0.00513707	1.514	ADORA1,ADORA3,BDKRB1,C3AR1,C5AR2,CALR,CCL19,CCL2,CCL3,CCL4,CCL7,CD300A,CD74,CXCL10,ECM1,ICAM1,IL23A,IL6,ITGA2,LBP,LGALS3,MPP1,NOD2,OLFM4,PLVAP,RARRES2,RIPK3,S100A14,S100A7,SERPINE1,TNF,VEGFA,VEGFB,ZNF580
29454	K562.loops	GO:0032570	6	7	response to progesterone	0.00573904	0.998101	0.194934	1	14	0.0032022	33	0.00163003	1.965	BAD,CCL2,FOS,FOSB,FOSL1,JUNB,NCF2,NR1H3,OXT,RAMP2,RELA,SPHK1,TGFB3,TXNIP
13790	K562.loops	GO:0052646	5	6	alditol phosphate metabolic process	0.00573904	0.998101	0.194934	1	14	0.0032022	33	0.00163003	1.965	ABHD12,GPD1,LPCAT4,PLA2G12A,PLA2G16,PLA2G2A,PLA2G2D,PLA2G2F,PLA2G4B,PLA2G5,PTDSS2,SERINC1,SERINC2,SERINC5
38189	K562.loops	GO:0050865	5	5	regulation of cell activation	0.00574978	0.995913	0.194934	1	106	0.0242452	392	0.0193628	1.252	ADORA3,AKT1,ALOX12,APOE,AXL,BAD,BTN2A2,C1QTNF1,CCL19,CCL2,CD2,CD247,CD27,CD274,CD300A,CD4,CD40,CD46,CD74,CDKN1A,CLCF1,CSK,DMTN,DTX1,DUSP3,ERBB2,FCER1G,FGR,FLT3LG,FOXJ1,FOXN1,GP5,GPER1,GPR183,GRB2,HLA-A,HLA-DMA,HLA-DPA1,HLA-DPB1,HLA-G,ICOSLG,ID2,IFNL1,IGF2,IGFBP2,IHH,IL10,IL12A,IL1B,IL21,IL23A,IL27RA,IL4R,IL6,IL7R,INHA,IRF1,ITGAL,JAK3,LAG3,LBP,LCK,LGALS1,LGALS3,LST1,MAP3K8,MERTK,MLST8,NFKBID,NOD2,…
25788	K562.loops	GO:0048771	4	4	tissue remodeling	0.00579907	0.997308	0.195555	1	25	0.00571821	71	0.00350704	1.63	ACE,ACVRL1,ANXA1,AXL,BAX,CBS,DBH,DLL4,EFNA2,EFNA4,ELF3,EPHA2,F2R,FGF8,FOXS1,GJA5,IL23A,IL6,LIF,MMP14,NOS3,SLC34A1,TBX1,TGM2,VEGFA
30018	K562.loops	GO:0051234	2	2	establishment of localization	0.00580015	0.994922	0.195555	1	736	0.168344	3156	0.15589	1.08	AAAS,ABCA2,ABCB6,ABCB8,ABCC10,ABCC8,ABCD1,ABCF2,ABCG4,ABRA,ACBD3,ACD,ACE,ACTR1A,ADCY6,ADCYAP1,ADM,ADORA1,ADORA3,ADRBK1,AIP,AKAP5,AKT1,ALB,ANKRD54,ANO8,ANO9,ANP32A,ANXA1,ANXA11,ANXA2,ANXA6,AOC1,AOC3,AP1AR,AP1S1,AP2A2,AP4B1,AP5B1,AP5S1,APLN,APOA2,APOC1,APOC2,APOC4-APOC2,APOE,APOF,AQP1,AQP10,AQP2,AQP3,AQP5,AQP6,AQP7,ARF3,ARFGAP2,ARHGAP33,ARHGEF2,ARL4D,ARRB2,ASGR2,ASIC3,ASNA1,ASPSCR1,ATG16L2,ATG4D,AT…
26964	K562.loops	GO:0048732	4	5	gland development	0.00612493	0.996688	0.203785	1	36	0.00823422	112	0.00553223	1.488	ADCYAP1,ALOX15B,ARHGAP5,B4GALT1,CCKBR,CRKL,CYP17A1,DKK3,ERBB2,FGF8,FOXE1,FSTL3,GATA2,HOXB3,HRH2,ITGA2,KDM1A,LHX3,MDK,NKX3-1,NOG,NOTCH4,NR5A1,PAX8,PITX1,RARG,STRA6,TBX1,TBX19,TCF21,TDGF1,TGFB3,THRA,WNT10A,WNT11,WNT3A
28717	K562.loops	GO:0002544	6	6	chronic inflammatory response	0.00612773	0.999001	0.203785	1	7	0.0016011	12	0.000592739	2.701	CCL11,IL1RN,PTGES,S100A8,S100A9,TNF,VNN1
19000	K562.loops	GO:0019082	7	8	viral protein processing	0.00612773	0.999001	0.203785	1	7	0.0016011	12	0.000592739	2.701	UBA52,UBB,UBC,VPS28,VPS37B,VPS37C,VPS37D
35319	K562.loops	GO:0060307	6	9	regulation of ventricular cardiac muscle cell membrane repolarization	0.00612773	0.999001	0.203785	1	7	0.0016011	12	0.000592739	2.701	GJA5,KCNE1,KCNE1L,KCNH2,SCN1B,SCN4B,SCN5A
33370	K562.loops	GO:1900151	8	9	regulation of nuclear-transcribed mRNA catabolic process, deadenylation-dependent decay	0.00612773	0.999001	0.203785	1	7	0.0016011	12	0.000592739	2.701	AGO2,BTG2,CNOT1,PABPC1,TOB1,ZFP36,ZFP36L2
29715	K562.loops	GO:0070670	6	6	response to interleukin-4	0.00619721	0.998036	0.205535	1	13	0.00297347	30	0.00148185	2.007	ADAMTS13,CCL11,DCSTAMP,FASN,HSP90AB1,IL1RN,IL24,IL2RG,IL4R,JAK3,PML,STAT6,TUBA4A
26418	K562.loops	GO:0001525	4	4	angiogenesis	0.00654083	0.995747	0.213001	1	67	0.0153248	234	0.0115584	1.326	ACVRL1,ADAM15,ADRA2B,ANGPT2,ANGPTL4,ANGPTL6,ANPEP,ANXA2,B4GALT1,CCL2,CD34,CIB1,CX3CL1,CYP1B1,DLL4,E2F8,ECM1,ECSCR,EFNA1,EPHA1,EPHA2,EPHB4,FGF18,FGF6,FZD5,GDF2,GJA5,GPX1,HAND1,HOXB13,HOXB3,ID1,ITGA5,LAMA5,MFGE8,MMP14,NOS3,NOTCH1,PKNOX1,PLCD3,PRKD2,PROK1,PROK2,RAMP2,RAPGEF3,RASIP1,RHOB,S100A7,SAT1,SEMA4A,SERPINE1,SH2D2A,SHB,SHC1,SOX18,TAL1,TBX1,TBX4,THY1,TIE1,TNFAIP2,TNFRSF12A,VASH1,VEGFA,VEGFB,VEZ…
25242	K562.loops	GO:0003014	5	5	renal system process	0.00656193	0.996973	0.213001	1	24	0.00548948	68	0.00335885	1.634	ADORA1,AQP1,AQP2,AQP3,AQP7,CD34,F2R,GJA5,HBB,HSD11B2,HYAL2,IGJ,LGMN,NPPB,NPR1,OXT,PDGFB,SERPINF2,SLC22A6,SLC9A3R1,UTS2,UTS2R,WFS1,WNK4
21580	K562.loops	GO:0072401	6	10	signal transduction involved in DNA integrity checkpoint	0.00656193	0.996973	0.213001	1	24	0.00548948	68	0.00335885	1.634	CASP2,CDKN1A,MUC1,PCBP4,PML,PSMA7,PSMB10,PSMB11,PSMB2,PSMB5,PSMB6,PSMB8,PSMB9,PSMC2,PSMC3,PSMD5,PSMD8,PSME3,PSMF1,RBM38,TP53,UBA52,UBB,UBC
21597	K562.loops	GO:0072413	6	10	signal transduction involved in mitotic cell cycle checkpoint	0.00656193	0.996973	0.213001	1	24	0.00548948	68	0.00335885	1.634	CASP2,CDKN1A,MUC1,PCBP4,PML,PSMA7,PSMB10,PSMB11,PSMB2,PSMB5,PSMB6,PSMB8,PSMB9,PSMC2,PSMC3,PSMD5,PSMD8,PSME3,PSMF1,RBM38,TP53,UBA52,UBB,UBC
21581	K562.loops	GO:0072422	7	11	signal transduction involved in DNA damage checkpoint	0.00656193	0.996973	0.213001	1	24	0.00548948	68	0.00335885	1.634	CASP2,CDKN1A,MUC1,PCBP4,PML,PSMA7,PSMB10,PSMB11,PSMB2,PSMB5,PSMB6,PSMB8,PSMB9,PSMC2,PSMC3,PSMD5,PSMD8,PSME3,PSMF1,RBM38,TP53,UBA52,UBB,UBC
21587	K562.loops	GO:1902402	8	12	signal transduction involved in mitotic DNA damage checkpoint	0.00656193	0.996973	0.213001	1	24	0.00548948	68	0.00335885	1.634	CASP2,CDKN1A,MUC1,PCBP4,PML,PSMA7,PSMB10,PSMB11,PSMB2,PSMB5,PSMB6,PSMB8,PSMB9,PSMC2,PSMC3,PSMD5,PSMD8,PSME3,PSMF1,RBM38,TP53,UBA52,UBB,UBC
21592	K562.loops	GO:1902403	7	11	signal transduction involved in mitotic DNA integrity checkpoint	0.00656193	0.996973	0.213001	1	24	0.00548948	68	0.00335885	1.634	CASP2,CDKN1A,MUC1,PCBP4,PML,PSMA7,PSMB10,PSMB11,PSMB2,PSMB5,PSMB6,PSMB8,PSMB9,PSMC2,PSMC3,PSMD5,PSMD8,PSME3,PSMF1,RBM38,TP53,UBA52,UBB,UBC
34358	K562.loops	GO:2001243	8	10	negative regulation of intrinsic apoptotic signaling pathway	0.00656193	0.996973	0.213001	1	24	0.00548948	68	0.00335885	1.634	AKT1,ARHGEF2,BCL2A1,BCL2L1,BCL2L10,BDKRB2,CD74,CDKN2D,EPO,GPX1,HSPB1,KDM1A,MAPK7,MAPK8IP1,MCL1,MUC1,SNAI1,ST20,SYVN1,TMEM161A,VDAC2,VNN1,WFS1,ZNF385A
34833	K562.loops	GO:2000021	5	5	regulation of ion homeostasis	0.00658154	0.996151	0.213071	1	45	0.0102928	147	0.00726105	1.418	ADCYAP1R1,ADORA1,ALOX12,AVP,AVPR1A,BAX,BBC3,BDKRB1,CACNA1G,CASQ1,CASQ2,CCK,CCL19,CCL3,CXCL10,CXCL11,CXCL9,EPO,F2R,F2RL3,FKBP1A,FKBP1B,GCLC,GJA5,GPER1,GSTM2,HRC,LACRT,LCK,MLLT11,NPFF,NPPB,NPR1,OXT,PML,SCN10A,SCN1B,SCN5A,SLC30A2,SLC30A3,SLC30A4,THY1,UTS2,UTS2R,XCR1
25261	K562.loops	GO:0003097	6	7	renal water transport	0.00663258	0.999423	0.21359	1	5	0.00114364	7	0.000345764	3.308	AQP1,AQP2,AQP3,AQP7,HYAL2
34838	K562.loops	GO:0060371	6	7	regulation of atrial cardiac muscle cell membrane depolarization	0.00663258	0.999423	0.21359	1	5	0.00114364	7	0.000345764	3.308	CACNA1G,GJA5,SCN10A,SCN1B,SCN5A
23611	K562.loops	GO:0002764	5	6	immune response-regulating signaling pathway	0.00666728	0.995225	0.214142	1	107	0.0244739	398	0.0196592	1.245	ABI1,ACTB,AGO2,AKT1,AKT1S1,BAD,BAX,BCAR1,BIRC2,BTN3A1,C3AR1,C5AR1,CD14,CD19,CD247,CD4,CD40,CD79A,CD79B,CDKN1A,CFL1,CRK,CSK,CTSB,CTSL,CYLD,DDX58,DUSP3,DUSP7,ERBB2,FCER1G,FCGRT,FGF17,FGF18,FGF19,FGF23,FGF3,FGF4,FGF6,FGF8,FGFR3,FGFR4,FGR,FOS,FOXO4,GRB2,GSK3A,HBEGF,HLA-DPA1,HLA-DPB1,HLA-G,HSP90AB1,IRF3,IRF7,ITPR3,LBP,LCK,LCP2,LGMN,LIMK1,MAP2K3,MAPK1,MAPK7,MAPK9,MLST8,MYO1C,NFATC1,NFATC3,NFKB2,NFKBIA,…
34195	K562.loops	GO:0046427	8	9	positive regulation of JAK-STAT cascade	0.00687914	0.997087	0.218963	1	20	0.00457457	54	0.00266733	1.715	ADIPOR1,CD40,CLCF1,CNTF,CSF2,EPO,F2R,FGFR3,HES5,HPX,IFNL1,IL12A,IL20,IL21,IL23A,IL24,IL6,LCK,LIF,NOTCH1
32533	K562.loops	GO:0046890	6	7	regulation of lipid biosynthetic process	0.00692933	0.996254	0.218963	1	35	0.00800549	109	0.00538405	1.487	AKT1,ANXA1,APOC1,APOC2,APOE,ATP1A1,AVP,AVPR1A,CYP17A1,CYP27B1,DDX20,DHH,DKK3,FABP3,FGF19,FGFR4,FITM2,GPER1,IGF2,IL1B,INSIG1,MAPK9,NR1D1,NR1H3,NR5A1,PDGFB,PDK4,POR,PRKAA1,PRKCD,SEC14L2,SNAI1,STK11,TNF,TRIB3
37287	K562.loops	GO:0032102	6	6	negative regulation of response to external stimulus	0.00693397	0.995828	0.218963	1	49	0.0112077	163	0.00805137	1.392	ACP5,ADCYAP1,ADORA1,ANGPT2,ANXA1,APOE,C5AR2,CCK,CCL2,DHX58,ELANE,FAM132A,FEM1A,GBA,GPER1,GPX1,GPX2,GRIN1,IL10,IL22RA2,IRF3,KLK8,LZTS1,MAPK7,NFKBIL1,NLRP3,NLRX1,NOD2,NOTCH1,NPC1,NPFF,NR1H3,PCBP2,PLXNA3,PPARA,PPARD,PPM1B,PRKCD,PTPN2,SEMA3F,SERPINE1,SERPINF1,SIGIRR,TARBP2,TFF2,TNFRSF1B,TP53,WNT3A,ZFP36
15515	K562.loops	GO:0006750	6	11	glutathione biosynthetic process	0.00693499	0.998595	0.218963	1	8	0.00182983	15	0.000740924	2.47	CNDP2,GCLC,GGT5,GSS,HAGH,HAGHL,MGST2,OPLAH
22896	K562.loops	GO:0048741	8	9	skeletal muscle fiber development	0.00693499	0.998595	0.218963	1	8	0.00182983	15	0.000740924	2.47	CACNA1S,GPX1,KIAA1161,MYOD1,MYOG,RCAN1,SKI,WNT10B
30873	K562.loops	GO:0050858	6	8	negative regulation of antigen receptor-mediated signaling pathway	0.00693499	0.998595	0.218963	1	8	0.00182983	15	0.000740924	2.47	CD300A,DUSP3,LGALS3,PRNP,PTPN2,PTPN6,THY1,UBASH3A
36817	K562.loops	GO:0045907	6	7	positive regulation of vasoconstriction	0.00698311	0.998029	0.218963	1	11	0.00251601	24	0.00118548	2.122	AKT1,AVP,AVPR1A,DBH,F2R,GJA5,HRH2,ICAM1,SMTNL1,TBXA2R,UTS2R
31417	K562.loops	GO:0050856	6	8	regulation of T cell receptor signaling pathway	0.00698311	0.998029	0.218963	1	11	0.00251601	24	0.00118548	2.122	CD300A,DUSP3,KCNN4,LCK,LGALS3,PRKD2,PRNP,PTPN2,PTPN6,THY1,UBASH3A
22552	K562.loops	GO:0060706	6	6	cell differentiation involved in embryonic placenta development	0.00698311	0.998029	0.218963	1	11	0.00251601	24	0.00118548	2.122	AKT1,ASCL2,E2F8,ERF,HAND1,KRT19,KRT8,LIF,MDFI,SNAI1,SOCS3
36349	K562.loops	GO:0045597	6	6	positive regulation of cell differentiation	0.00699676	0.994706	0.218963	1	149	0.0340805	575	0.0284021	1.2	ACIN1,ACVRL1,ADM,ADRA2B,AKT1,ALOX12,ALOX15B,AMIGO1,ANAPC2,ANKRD54,APOE,AXL,BAD,BOC,CALR,CCL19,CD27,CD34,CD46,CD74,CDX2,CEBPA,CIB1,CLCF1,CLIC1,COL1A1,CRB2,CRX,CSF1,CSF2,CUL7,CYP27B1,DCSTAMP,DCT,DDR2,DMTN,EPO,ETV2,FGF18,FGFR3,FLT3LG,FNDC5,FOS,FOXA3,FOXJ1,GATA2,GDF2,GDPD5,GLIPR2,GPER1,HAX1,HEYL,HLA-DMA,HLA-G,HMGB2,HOXB4,HSF4,HSPA1A,ID2,IFITM1,IHH,IL12A,IL20,IL21,IL23A,IL4R,IL6,IL7R,ILK,ISG15,JUNB,JU…
30750	K562.loops	GO:0050868	8	9	negative regulation of T cell activation	0.00709571	0.996639	0.221347	1	25	0.00571821	72	0.00355643	1.608	BTN2A2,CD274,CD300A,CD74,DTX1,DUSP3,ERBB2,FOXJ1,HLA-G,IFNL1,IHH,IL10,IL4R,IRF1,JAK3,LAG3,LGALS3,NFKBID,NRARP,PDCD1LG2,PRNP,PTPN6,SCGB1A1,SOCS5,VTCN1
37524	K562.loops	GO:0030195	7	8	negative regulation of blood coagulation	0.00712736	0.997443	0.221347	1	15	0.00343092	37	0.00182761	1.877	ANXA2,APOE,C1QTNF1,CD34,F12,GP5,KRT1,NOS3,PDGFB,PLAT,PLAU,PROC,SERPINE1,SERPINF2,SERPING1
37528	K562.loops	GO:1900047	6	6	negative regulation of hemostasis	0.00712736	0.997443	0.221347	1	15	0.00343092	37	0.00182761	1.877	ANXA2,APOE,C1QTNF1,CD34,F12,GP5,KRT1,NOS3,PDGFB,PLAT,PLAU,PROC,SERPINE1,SERPINF2,SERPING1
28053	K562.loops	GO:0015804	6	10	neutral amino acid transport	0.00724143	0.998303	0.223751	1	9	0.00205855	18	0.000889108	2.315	NFKBIE,SERINC1,SLC1A4,SLC1A5,SLC43A1,SLC6A7,SLC7A10,SLC7A5,SLC7A8
34067	K562.loops	GO:0045745	7	8	positive regulation of G-protein coupled receptor protein signaling pathway	0.00724143	0.998303	0.223751	1	9	0.00205855	18	0.000889108	2.315	ACPP,ARRDC3,GPER1,GSK3A,KLK14,KLK5,KLK6,PDE6H,PTGDR2
21835	K562.loops	GO:0006887	5	7	exocytosis	0.0073067	0.995271	0.225024	1	64	0.0146386	223	0.0110151	1.329	ALB,BRPF3,CALU,CCL3,CCL8,CD63,CD9,CDK16,CDK5,CFD,CFL1,CPLX3,CPLX4,CRHBP,EXOC3L2,FGA,FGB,FGG,GCGR,IGF2,KLRF2,LEFTY2,LGI3,LIN7B,LLGL2,NKD2,PCSK4,PDGFB,PIK3CD,PKDREJ,PLEK,PSAP,RAB11FIP5,RAB3A,RAB3D,RALA,RIMS3,RIMS4,RSG1,SCG3,SDF4,SERPINE1,SERPINF2,SERPING1,SLC17A9,SPARC,SRGN,STEAP2,STX11,STX12,STX1A,STXBP1,STXBP2,SYCN,SYT8,SYTL1,SYTL4,TGFB3,TNFAIP2,TRIM36,TUBA4A,VAMP3,VEGFA,VEGFB
34327	K562.loops	GO:1902532	7	8	negative regulation of intracellular signal transduction	0.0073195	0.994996	0.225024	1	82	0.0187557	296	0.0146209	1.283	AKT1,AKT1S1,APOE,ARHGEF2,BCL2A1,BCL2L1,BCL2L10,BDKRB2,C3orf33,CBLC,CD300A,CD74,CDKN2D,CIB1,CSK,DHX58,DUSP1,DUSP2,DUSP3,DUSP5,DUSP7,DUSP8,DUSP9,EPHA2,EPO,FOXM1,FOXO4,GBA,GPS1,GPS2,GPX1,GSK3A,HDAC3,HSPB1,HYAL2,IL1B,KCTD13,KDM1A,LIF,MAPK7,MAPK8IP1,MCL1,MUC1,MYADM,NDRG2,NFKBID,NLRP6,NLRX1,OLFM4,PHLDA3,PLEK,PLEKHA1,PPM1B,PPP2CA,PRKAA1,PRKCD,PRNP,PTPN2,PTPN6,RASAL1,RASAL3,RFFL,RGS14,RHOH,SAC3D1,SFRP5,S…
31776	K562.loops	GO:0010557	7	7	positive regulation of macromolecule biosynthetic process	0.00749976	0.993808	0.229986	1	309	0.070677	1267	0.0625834	1.129	ABCF1,ABRA,ACVRL1,ADCYAP1,AGRN,AIRE,AKT1,ANKRD49,APBB1,APOA2,AREG,ARHGEF2,ARID1A,ARID3A,ARID3C,ARRB2,ATF4,AZU1,BCL3,BCL9,BHLHE23,BMP10,BRF1,C1QTNF2,CALCOCO1,CALR,CAND2,CBFA2T2,CBFB,CCL19,CCL2,CCNE1,CD4,CD40,CDK5RAP3,CDK9,CDX1,CDX2,CEBPA,CEBPG,CITED4,CNBP,COA3,COL1A1,CREB3L4,CREBBP,CREM,CRX,CSF2,CSF3,CSRNP1,CTCF,CXCL10,CYTL1,DDX58,DNAJC2,DNM2,E2F8,EGR1,EIF5A,ELANE,ELF3,EN2,ENG,EPCAM,EPO,ERBB2,ESRR…
24922	K562.loops	GO:0009566	4	4	fertilization	0.00752369	0.996184	0.230142	1	29	0.00663312	87	0.00429736	1.544	AAAS,ADAM30,AKAP4,ASTL,ATP1A4,B4GALT1,BAX,BCL2L1,BSPH1,CATSPER1,CATSPER4,CATSPERG,CD46,CD9,CLGN,ELSPBP1,IZUMO1,KLHL10,KLK14,MAEL,MEIOB,MFGE8,NPM2,PRDM14,SPA17,SPTBN4,TDRKH,ZP1,ZP2
24144	K562.loops	GO:0097190	5	6	apoptotic signaling pathway	0.00757986	0.994735	0.2302	1	88	0.0201281	321	0.0158558	1.269	ADORA1,AIFM1,AKT1,APH1A,ARHGEF16,ARHGEF17,ARHGEF2,ATF4,ATP2A1,BAD,BAX,BBC3,BCL2A1,BCL2L1,BCL2L10,BCL3,BMF,CASP16,CASP2,CD27,CD70,CDIP1,CDKN1A,CHAC1,CIB1,CRIP1,DAXX,DEDD,DEDD2,DIDO1,E2F2,EPHA2,ERN1,FASTK,FGFR3,G0S2,GPX1,GSK3A,GZMB,HIC1,HTRA2,IFI27,IL12A,IL1A,IL1B,KIAA0141,KRT18,KRT8,LGALS12,MAEL,MCL1,MKNK2,MLLT11,NFATC4,NGFR,PCBP4,PERP,PHLDA3,PML,PPARD,PPP3CC,PSENEN,RIPK3,RNF41,RNF7,RRP8,SART1,SFN…
29640	K562.loops	GO:0046677	5	5	response to antibiotic	0.00760104	0.997024	0.2302	1	17	0.00388838	44	0.00217338	1.789	ALPL,AOC1,AOC3,CCL2,CCR4,CRIP1,CYP17A1,CYP1A1,EGR1,ENDOG,HYAL1,HYAL2,HYAL3,ID1,IL6,SKIL,TP53
34980	K562.loops	GO:0050709	6	9	negative regulation of protein secretion	0.00760104	0.997024	0.2302	1	17	0.00388838	44	0.00217338	1.789	ANXA1,APOA2,BTN2A2,C5AR2,CD34,DPH3,DRD4,F2R,IL10,IL6,NLRP3,NR1H3,RHBDF2,SRGN,TNF,TNFRSF4,TRIM27
35493	K562.loops	GO:0051588	6	6	regulation of neurotransmitter transport	0.00760104	0.997024	0.2302	1	17	0.00388838	44	0.00217338	1.789	CAMK2A,CHRNB4,CPLX3,CPLX4,DRD4,GPER1,HTR6,KCNC4,NAPA,RAB3A,RAB3B,SLC18A2,SLC30A1,SNCG,SPHK1,STX1A,STXBP1
31019	K562.loops	GO:0002708	8	8	positive regulation of lymphocyte mediated immunity	0.00766194	0.99663	0.230563	1	21	0.00480329	58	0.0028649	1.677	AZGP1,B2M,FCER1G,HFE,HLA-A,HLA-B,HLA-C,HLA-E,HLA-F,HLA-G,HPX,IL12A,IL1B,IL21,IL23A,LAG3,LTA,NCR3,NOD2,TAP1,TNF
34231	K562.loops	GO:2001238	8	10	positive regulation of extrinsic apoptotic signaling pathway	0.00766194	0.99663	0.230563	1	21	0.00480329	58	0.0028649	1.677	BAX,CYLD,DEDD2,G0S2,GPER1,HTRA2,HYAL2,ITM2C,JAK3,MAL,PEA15,PML,PPP1CA,PPP2R1B,RBCK1,RUNX3,SIGLEC1,SKIL,TNF,TNFRSF12A,TNFSF10
16737	K562.loops	GO:0016053	5	6	organic acid biosynthetic process	0.0077075	0.994815	0.230563	1	75	0.0171546	268	0.0132378	1.296	ACOT7,ACOT8,ACSS1,AKR1A1,ALOX12,ALOX15B,ALOXE3,ASNSD1,BAAT,BCAN,BCAT2,BHMT,BHMT2,CARNS1,CBS,CCBL1,CD74,CKM,CNDP2,CSPG5,CTH,CYP1A1,CYP27A1,CYP8B1,DEGS2,DHFRL1,DHRS9,EIF2B2,EIF2B4,EIF5A,ELOVL1,ELOVL3,FA2H,FADS1,FADS3,FADS6,FASN,GATM,GCLC,GGT5,GGTLC1,GGTLC2,GPT,GSS,HAGH,HAGHL,HOGA1,HSD17B8,HSD3B7,LIPT2,MAT2A,MGLL,MGST2,MTHFD1,NCAN,OPLAH,PADI1,PKLR,PLA2G5,PRG3,PRKAA1,PRKAG1,PRKAG3,PRODH2,PSPH,PTDSS2,…
16746	K562.loops	GO:0046394	6	8	carboxylic acid biosynthetic process	0.0077075	0.994815	0.230563	1	75	0.0171546	268	0.0132378	1.296	ACOT7,ACOT8,ACSS1,AKR1A1,ALOX12,ALOX15B,ALOXE3,ASNSD1,BAAT,BCAN,BCAT2,BHMT,BHMT2,CARNS1,CBS,CCBL1,CD74,CKM,CNDP2,CSPG5,CTH,CYP1A1,CYP27A1,CYP8B1,DEGS2,DHFRL1,DHRS9,EIF2B2,EIF2B4,EIF5A,ELOVL1,ELOVL3,FA2H,FADS1,FADS3,FADS6,FASN,GATM,GCLC,GGT5,GGTLC1,GGTLC2,GPT,GSS,HAGH,HAGHL,HOGA1,HSD17B8,HSD3B7,LIPT2,MAT2A,MGLL,MGST2,MTHFD1,NCAN,OPLAH,PADI1,PKLR,PLA2G5,PRG3,PRKAA1,PRKAG1,PRKAG3,PRODH2,PSPH,PTDSS2,…
37652	K562.loops	GO:0022603	5	5	regulation of anatomical structure morphogenesis	0.00773277	0.994004	0.230563	1	174	0.0397987	683	0.0337367	1.18	AATK,ADM,ALOX12,AMIGO1,ANAPC2,ANGPT2,ANGPTL4,AP1AR,APOE,AQP1,ARAP1,ARHGEF1,B4GALT1,BAI2,BAX,BHLHE23,BMP10,C3AR1,CALR,CCL11,CCL13,CCL2,CCL3,CCL7,CD34,CDC42EP1,CDC42EP2,CDC42EP4,CDC42SE1,CDK5,CELSR1,CFL1,CHI3L1,CIB1,CNTF,COL1A1,CORO1B,CRB2,CSF1,CUL7,CX3CL1,CX3CR1,CXCL10,CYSLTR2,DCSTAMP,DLL4,DMRT3,DMTN,ECM1,EFNA1,EHD1,EHD2,EPHA1,EPHA2,ERBB2,ERMN,FGF3,FGF8,FGFR4,FGR,FIS1,FITM2,FMNL1,FMNL3,FOXO4,FZD2,…
21069	K562.loops	GO:0009988	5	5	cell-cell recognition	0.00774525	0.996763	0.230563	1	19	0.00434584	51	0.00251914	1.725	ADAM30,ARSA,ATP8B3,B4GALT1,CATSPER1,CATSPER4,CATSPERG,CCL19,CCT6A,CCT7,CLGN,FUT3,HSPA1L,PCSK4,SPA17,ST6GALNAC6,UBAP2L,ZP1,ZP2
32534	K562.loops	GO:0050810	7	8	regulation of steroid biosynthetic process	0.00774525	0.996763	0.230563	1	19	0.00434584	51	0.00251914	1.725	APOE,ATP1A1,CYP17A1,CYP27B1,DDX20,DHH,DKK3,FGF19,FGFR4,IGF2,IL1B,INSIG1,NR1D1,NR5A1,POR,PRKAA1,SEC14L2,SNAI1,TNF
28752	K562.loops	GO:0042542	5	6	response to hydrogen peroxide	0.00789685	0.995923	0.234504	1	30	0.00686185	91	0.00449494	1.527	ANXA1,AQP1,AXL,BAD,CAT,COL1A1,DUSP1,FABP1,FKBP1B,FOSL1,GPX1,GPX3,HBA1,HBB,IL18BP,IL6,KLF2,LCK,MAPK7,PLEKHA1,PRDX2,PRDX5,PRKAA1,RELA,RHOB,SPHK1,STAT6,TRPA1,TXNIP,ZNF580
29468	K562.loops	GO:0014074	5	6	response to purine-containing compound	0.0079168	0.995477	0.234526	1	40	0.00914913	129	0.00637194	1.436	AANAT,AQP1,BIRC2,CASQ2,COL1A1,CRHBP,CYP17A1,DMTN,DUSP1,EGR1,EGR3,FOS,FOSB,FOSL1,GPD1,GSTM2,HCN3,IL1B,IL6,JUNB,KCNE1,KCNJ11,OXT,P2RY11,PDXP,PKLR,PLA2G5,PLAT,PRKAA1,PTPRN,RAPGEF3,RELA,SFTPC,SLC26A3,SLC5A5,SLC6A1,SPARC,SPHK1,VGF,WNT10B
21579	K562.loops	GO:0072395	5	9	signal transduction involved in cell cycle checkpoint	0.00804106	0.996211	0.23763	1	24	0.00548948	69	0.00340825	1.611	CASP2,CDKN1A,MUC1,PCBP4,PML,PSMA7,PSMB10,PSMB11,PSMB2,PSMB5,PSMB6,PSMB8,PSMB9,PSMC2,PSMC3,PSMD5,PSMD8,PSME3,PSMF1,RBM38,TP53,UBA52,UBB,UBC
37227	K562.loops	GO:1901215	7	7	negative regulation of neuron death	0.00807145	0.995346	0.237952	1	41	0.00937786	133	0.00656952	1.427	ADNP,APOE,AXL,BAX,BCL2L1,BIRC5,BTG2,C5AR1,CCL2,CD34,CLCF1,CNTF,CNTFR,CPEB4,CSF3,F2R,FGF8,GCLC,GRIN1,HSP90AB1,IL6,ILK,LGMN,LRP1,MDK,MT3,NES,NTRK1,PINK1,PM20D1,PPARA,PRDX2,PRKCG,SCT,SNCB,STXBP1,TFAP2A,TGFB3,VEGFA,VEGFB,WFS1
36513	K562.loops	GO:0090068	6	7	positive regulation of cell cycle process	0.00814965	0.994733	0.239678	1	62	0.0141812	216	0.0106693	1.329	AKT1,ANXA1,BIRC5,CASP2,CDC25B,CDC6,CDKN1A,CUL4B,CYP1A1,DYNC1LI1,E2F8,ESPL1,FGF8,ID2,IGF2,IL1A,IL1B,MED25,MEPCE,MUC1,MYOG,NEUROG1,NPM2,OPN1LW,OPN1MW,PCBP4,PDGFB,PHOX2B,PIM1,PKD1,PML,PSMA7,PSMB10,PSMB11,PSMB2,PSMB5,PSMB6,PSMB8,PSMB9,PSMC2,PSMC3,PSMD5,PSMD8,PSME3,PSMF1,RACGAP1,RANBP1,RBM38,RHNO1,RHOA,RRP8,SH2B1,SSTR5,TAS1R2,TNF,TP53,UBA52,UBB,UBC,UBE2C,WIZ,WNT10B
20205	K562.loops	GO:0045321	3	5	leukocyte activation	0.00823269	0.994165	0.241538	1	96	0.0219579	355	0.0175352	1.252	ANXA1,AXL,AZU1,B2M,BATF3,BAX,BCL3,BTN3A1,CBFB,CCL3,CD180,CD2,CD4,CD40,CD7,CD79A,CD93,CEBPG,CHRNA4,CLCF1,CRIP3,CSF1,CSF2,CX3CL1,CX3CR1,DCSTAMP,DDOST,EGR1,ERCC1,FCER1G,FKBP1A,FKBP1B,FLT3LG,FUT7,FZD5,GPR183,HYAL2,ICAM1,ICOSLG,ID2,IFNAR1,IL10,IL23A,IL6,IL7R,IMPDH1,IRF1,ITGAL,JAK3,KLRF2,LBP,LCK,LCP2,LGALS1,LRRC8A,LYL1,MERTK,MICA,MT1G,NOD2,NTRK1,PFDN1,PIK3CD,PKNOX1,PRG3,PRKCD,PSMB10,PTPN2,RAG2,RHOH,RIP…
31134	K562.loops	GO:0051249	6	7	regulation of lymphocyte activation	0.00834742	0.994189	0.244317	1	87	0.0198994	318	0.0157076	1.267	AKT1,AXL,BAD,BTN2A2,CCL19,CCL2,CD2,CD247,CD27,CD274,CD300A,CD4,CD40,CD46,CD74,CDKN1A,CLCF1,CSK,DTX1,DUSP3,ERBB2,FLT3LG,FOXJ1,FOXN1,GPR183,GRB2,HLA-A,HLA-DMA,HLA-DPA1,HLA-DPB1,HLA-G,ICOSLG,ID2,IFNL1,IGF2,IGFBP2,IHH,IL10,IL12A,IL1B,IL21,IL23A,IL27RA,IL4R,IL6,IL7R,INHA,IRF1,ITGAL,JAK3,LAG3,LCK,LGALS1,LGALS3,LST1,MAP3K8,MERTK,MLST8,NFKBID,NOD2,NRARP,PDCD1LG2,PGLYRP1,PGLYRP2,PRNP,PTPN2,PTPN6,RIPK3,RNF…
37429	K562.loops	GO:0001818	6	6	negative regulation of cytokine production	0.008459	0.995	0.24673	1	44	0.010064	145	0.00716226	1.405	ACP5,ARRB2,AXL,C5AR2,CD34,CSK,CYLD,DDX58,DHX58,GBA,HDAC7,IFNL1,IL10,IL12A,IL23A,IRF3,ISG15,JAK3,KAT5,KLF2,LBP,NDRG2,NFKBIL1,NLRP3,NLRX1,NOD2,PCBP2,PGLYRP1,PGLYRP2,PPM1B,PRNP,RPS6KA4,SCGB1A1,TGFB3,TNF,TRIM25,TRIM27,UBA52,UBA7,UBB,UBC,UBE2L6,WNT11,ZC3H12A
29557	K562.loops	GO:0014823	3	3	response to activity	0.00849049	0.996745	0.24673	1	16	0.00365965	41	0.00202519	1.807	ANGPT2,CCL2,FNDC5,IL10,ITGA2,MYOG,NCF2,NTRK1,OXT,PCK1,PPARD,PRKAA1,SLC25A25,SMTNL1,TENC1,TNF
37523	K562.loops	GO:0050819	6	6	negative regulation of coagulation	0.00849049	0.996745	0.24673	1	16	0.00365965	41	0.00202519	1.807	ANXA2,APOE,C1QTNF1,CD34,F12,GP5,KRT1,NOS3,PDGFB,PLAT,PLAU,PROC,PROCR,SERPINE1,SERPINF2,SERPING1
33103	K562.loops	GO:0051443	7	11	positive regulation of ubiquitin-protein ligase activity	0.00853163	0.995682	0.24675	1	28	0.00640439	84	0.00414917	1.544	ANAPC2,ARRDC3,ARRDC4,CDC20,CDC26,FBXO5,MAGEA2,PSMA7,PSMB10,PSMB11,PSMB2,PSMB5,PSMB6,PSMB8,PSMB9,PSMC2,PSMC3,PSMD5,PSMD8,PSME3,PSMF1,TOPORS,TRIB3,UBA52,UBB,UBC,UBE2C,UBE2D1
36516	K562.loops	GO:0071158	7	8	positive regulation of cell cycle arrest	0.00853163	0.995682	0.24675	1	28	0.00640439	84	0.00414917	1.544	CASP2,CDKN1A,ID2,MED25,MUC1,MYOG,PCBP4,PML,PSMA7,PSMB10,PSMB11,PSMB2,PSMB5,PSMB6,PSMB8,PSMB9,PSMC2,PSMC3,PSMD5,PSMD8,PSME3,PSMF1,RBM38,RRP8,TP53,UBA52,UBB,UBC
30710	K562.loops	GO:0051250	7	8	negative regulation of lymphocyte activation	0.00857295	0.995432	0.247359	1	32	0.0073193	99	0.0048901	1.497	AXL,BTN2A2,CD274,CD300A,CD74,DTX1,DUSP3,ERBB2,FOXJ1,HLA-G,ID2,IFNL1,IHH,IL10,IL4R,INHA,IRF1,JAK3,LAG3,LGALS3,LST1,MERTK,NFKBID,NRARP,PDCD1LG2,PGLYRP1,PGLYRP2,PRNP,PTPN6,SCGB1A1,SOCS5,VTCN1
27756	K562.loops	GO:0016265	3	3	death	0.00884849	0.992928	0.252014	1	216	0.0494053	866	0.042776	1.155	AATK,ACIN1,ACO2,ADAMTSL4,AIFM1,AIMP2,AKT1,ALDOC,ALOX15B,APBB1,API5,APOE,AQP2,AREL1,ATG4D,ATN1,ATP13A2,B4GALNT1,BAD,BAX,BBC3,BCAP31,BCL2L1,BCL2L15,BCL7C,BEAN1,BIRC2,BIRC5,BMF,BNIPL,C19orf12,C5AR1,C8orf4,CARD6,CASP2,CD14,CD2,CDIP1,CDK5,CDKN2D,CHIA,CIAPIN1,CIB1,CSRNP1,CTSD,CTSL,CYLD,DAD1,DAXX,DCTN1,DDHD2,DFFA,DFFB,DMPK,DNAJB2,DNASE1L3,DPF1,E2F2,ECSCR,EIF5A,EPO,ESPL1,EVA1A,FA2H,FAIM2,FAM3B,FGF4,FGF8,…
32320	K562.loops	GO:0051092	6	12	positive regulation of NF-kappaB transcription factor activity	0.00893204	0.994892	0.252014	1	39	0.0089204	126	0.00622376	1.433	AGER,AMH,ARHGEF2,CAMK2A,CAT,CD40,CIB1,CTH,ICAM1,IL1B,IL6,MTPN,NFKB2,NFKBIA,NLRP3,NOD2,NTRK1,PRKD2,RBCK1,RELA,RHEBL1,RIPK3,RIPK4,RNF25,RPS3,RPS6KA4,S100A12,S100A8,S100A9,SPHK1,TICAM1,TNF,TRADD,TRAF1,TRIM25,UBA52,UBB,UBC,UBE2V1
28942	K562.loops	GO:0009612	4	4	response to mechanical stimulus	0.00893754	0.994501	0.252014	1	50	0.0114364	169	0.00834774	1.37	ABHD12,AKT1,ANGPT2,AQP1,ASIC3,ATP1A1,ATP1A2,BAD,BDKRB1,BTG2,CASP2,CCL2,CD40,CHI3L1,COL1A1,CSRP3,CXCL10,CYBA,EGR1,ENG,FOS,FOSB,FOSL1,HPN,IGF2,IGFBP2,IL1B,IL6,IRF1,ITGA2,JUNB,JUND,LCK,MAPK9,MMP14,NPPA,NTRK1,PKD1,PKDREJ,PSPH,RCAN1,RELA,RETN,SFTPC,SOST,STRA6,TCAP,TNF,TRPA1,TXNIP
25248	K562.loops	GO:0003105	6	9	negative regulation of glomerular filtration	0.00898766	0.999531	0.252014	1	4	0.000914913	5	0.000246975	3.704	F2R,GJA5,UTS2,UTS2R
13992	K562.loops	GO:0009298	7	11	GDP-mannose biosynthetic process	0.00898766	0.999531	0.252014	1	4	0.000914913	5	0.000246975	3.704	GMPPA,GMPPB,MPI,PMM1
28771	K562.loops	GO:0009414	4	6	response to water deprivation	0.00898766	0.999531	0.252014	1	4	0.000914913	5	0.000246975	3.704	AQP2,AVPR1A,CD9,SIPA1
15076	K562.loops	GO:0030263	5	11	apoptotic chromosome condensation	0.00898766	0.999531	0.252014	1	4	0.000914913	5	0.000246975	3.704	ACIN1,DFFB,GPER1,TOP2A
31972	K562.loops	GO:0031394	10	11	positive regulation of prostaglandin biosynthetic process	0.00898766	0.999531	0.252014	1	4	0.000914913	5	0.000246975	3.704	ANXA1,AVP,AVPR1A,MAPK9
23669	K562.loops	GO:0038089	8	10	positive regulation of cell migration by vascular endothelial growth factor signaling pathway	0.00898766	0.999531	0.252014	1	4	0.000914913	5	0.000246975	3.704	HSPB1,MYO1C,PRKD2,VEGFA
24314	K562.loops	GO:0071280	6	7	cellular response to copper ion	0.00898766	0.999531	0.252014	1	4	0.000914913	5	0.000246975	3.704	AOC1,AQP1,AQP2,MT1G
20890	K562.loops	GO:0086067	6	6	AV node cell to bundle of His cell communication	0.00898766	0.999531	0.252014	1	4	0.000914913	5	0.000246975	3.704	GJA5,SCN10A,SCN4B,SCN5A
31971	K562.loops	GO:2001280	9	10	positive regulation of unsaturated fatty acid biosynthetic process	0.00898766	0.999531	0.252014	1	4	0.000914913	5	0.000246975	3.704	ANXA1,AVP,AVPR1A,MAPK9
23635	K562.loops	GO:0007169	7	8	transmembrane receptor protein tyrosine kinase signaling pathway	0.0090027	0.993183	0.252014	1	141	0.0322507	545	0.0269202	1.198	ABI1,ADCY6,ADCYAP1,ADCYAP1R1,ADRBK1,AGO2,AKT1,AKT1S1,ANGPT2,AP2A2,APH1A,AREG,ARHGEF1,ARHGEF16,ARHGEF17,ARHGEF2,ATP6V1B1,ATP6V1E2,ATP6V1F,ATP6V1G1,BAD,BCAR1,BDKRB2,CAMLG,CASP2,CCL2,CD19,CD3EAP,CD4,CD7,CDKN1A,CNKSR1,CRK,CRKL,CSK,CSRNP1,DDR1,DDR2,DOK1,DOK4,DUSP3,DUSP7,EEF2K,EFEMP1,EFNA1,EFNA2,EFNA3,EFNA4,EIF4EBP2,EPHA2,EPHB4,EPHB6,EPN1,ERBB2,FGF17,FGF18,FGF19,FGF21,FGF23,FGF3,FGF4,FGF6,FGF8,FGFR3,FG…
31869	K562.loops	GO:1902680	8	9	positive regulation of RNA biosynthetic process	0.00904998	0.992582	0.252757	1	273	0.0624428	1114	0.0550259	1.135	ABRA,ACVRL1,ADCYAP1,AGRN,AIRE,AKT1,ANKRD49,APBB1,ARHGEF2,ARID1A,ARID3A,ARID3C,ATF4,BCL3,BCL9,BHLHE23,BMP10,BRF1,CALCOCO1,CAND2,CBFA2T2,CBFB,CCNE1,CD40,CDK5RAP3,CDK9,CDX1,CDX2,CEBPA,CITED4,CNBP,COL1A1,CREB3L4,CREBBP,CREM,CRX,CSF3,CSRNP1,CTCF,CXCL10,CYTL1,DDX58,DNAJC2,DNM2,E2F8,EGR1,ELF3,EN2,ENG,EPCAM,EPO,ERBB2,ESRRA,ETV2,F2R,FEV,FGF23,FGF4,FHL2,FOS,FOXA3,FOXE1,FOXF2,FOXH1,FOXI1,FOXJ1,FOXL2,FOXM1,F…
28764	K562.loops	GO:0009408	4	5	response to heat	0.00911595	0.99573	0.254019	1	23	0.00526075	66	0.00326006	1.614	AKT1,ASIC3,CASQ1,CCL2,CD14,CLPB,CXCL10,EIF2B2,EIF2B4,GCLC,HTRA2,IL1A,IL6,MICA,MKI67,NOS3,OSM,PKLR,SCARA5,SLC52A3,SST,TP53INP1,TRPV2
30884	K562.loops	GO:0002687	6	9	positive regulation of leukocyte migration	0.00916762	0.995467	0.254297	1	26	0.00594694	77	0.00380341	1.564	ADORA3,BDKRB1,C3AR1,CALR,CCL19,CCL2,CCL3,CCL4,CCL7,CD74,CXCL10,ICAM1,IL23A,IL6,ITGA2,LBP,LGALS3,PLVAP,RARRES2,S100A14,S100A7,SERPINE1,TNF,VEGFA,VEGFB,ZNF580
36496	K562.loops	GO:0051781	6	6	positive regulation of cell division	0.00916762	0.995467	0.254297	1	26	0.00594694	77	0.00380341	1.564	CAT,CDC25B,CDC6,FGF3,FGF4,FGF6,FGF8,IGF2,IL1A,IL1B,MDK,NKX3-1,OPN1LW,OPN1MW,OSM,PDGFB,PROK1,RACGAP1,RHOA,SSTR5,TAL1,TAS1R2,TGFB3,VEGFA,VEGFB,YBX1
38358	K562.loops	GO:0090257	6	6	regulation of muscle system process	0.00925364	0.99461	0.255021	1	41	0.00937786	134	0.00661892	1.417	ADORA1,ADRA2B,ADRBK1,ANXA6,ATP1A1,ATP1A2,ATP2A1,BMP10,CASQ1,CASQ2,CHRNB4,CNN1,DMPK,F2R,FKBP1B,GJA5,GPER1,GSK3A,GSTM2,HRC,HSPB6,ITGA2,LCK,LMCD1,MTPN,MYBPC3,MYBPH,MYL3,MYOG,NOS3,OXT,PROK2,SCN10A,SCN5A,SPHK1,TBXA2R,TNNC2,TNNI3,TNNT1,TNNT2,TNNT3
31145	K562.loops	GO:0045580	7	9	regulation of T cell differentiation	0.00934691	0.9951	0.255021	1	30	0.00686185	92	0.00454433	1.51	BAD,CCL19,CD2,CD46,CD74,DTX1,ERBB2,FOXJ1,FOXN1,HLA-DMA,HLA-G,IFNL1,IHH,IL12A,IL23A,IL4R,IL6,IL7R,IRF1,JAK3,LCK,NFKBID,NRARP,PTPN2,SART1,SLC46A2,SOCS5,TNFSF9,VNN1,ZAP70
21153	K562.loops	GO:0010623	5	6	developmental programmed cell death	0.00934889	0.997008	0.255021	1	12	0.00274474	28	0.00138306	1.985	BAX,CASP2,DNASE1L3,FGF4,FZD5,IL1A,IL1B,NOTCH1,NTRK1,PPP2R1B,SPI1,WNT7B
27945	K562.loops	GO:0006820	5	6	anion transport	0.00943632	0.993246	0.255021	1	98	0.0224154	365	0.0180291	1.243	ABCD1,ACE,ALB,ANXA1,APOA2,APOC1,APOC2,APOE,AQP1,ASNA1,AVP,BAAT,BDKRB2,BEST1,BEST2,BSND,CA12,CA14,CA6,CA9,CLCA1,CLCA2,CLCN1,CLIC1,CLIC3,CROT,DRD4,FABP3,FOLR3,FXYD3,HBA1,HBB,KCNN4,KISS1R,MPC1,NFKBIE,NMUR1,PITPNM1,PLA2G5,PPARA,PPARD,RAB3A,RACGAP1,RHBG,SERINC1,SLC12A4,SLC12A5,SLC12A7,SLC16A1,SLC16A8,SLC17A2,SLC17A3,SLC17A7,SLC1A4,SLC1A5,SLC20A1,SLC22A11,SLC22A12,SLC22A6,SLC22A7,SLC22A8,SLC25A1,SLC25A…
31288	K562.loops	GO:0002923	7	10	regulation of humoral immune response mediated by circulating immunoglobulin	0.00943841	0.998598	0.255021	1	6	0.00137237	10	0.000493949	2.778	FOXJ1,HPX,LTA,NOD2,PTPN6,TNF
25246	K562.loops	GO:0003093	6	8	regulation of glomerular filtration	0.00943841	0.998598	0.255021	1	6	0.00137237	10	0.000493949	2.778	ADORA1,F2R,GJA5,PDGFB,UTS2,UTS2R
21313	K562.loops	GO:0006882	9	11	cellular zinc ion homeostasis	0.00943841	0.998598	0.255021	1	6	0.00137237	10	0.000493949	2.778	LCK,MT3,SLC30A1,SLC39A13,SLC39A4,SLC39A6
23130	K562.loops	GO:0035435	6	9	phosphate ion transmembrane transport	0.00943841	0.998598	0.255021	1	6	0.00137237	10	0.000493949	2.778	SLC17A2,SLC17A3,SLC17A7,SLC20A1,SLC25A3,SLC34A3
29782	K562.loops	GO:0046689	5	6	response to mercury ion	0.00943841	0.998598	0.255021	1	6	0.00137237	10	0.000493949	2.778	ALB,AQP1,AQP2,GATM,SLC34A1,TAT
20544	K562.loops	GO:0072678	5	9	T cell migration	0.00943841	0.998598	0.255021	1	6	0.00137237	10	0.000493949	2.778	CCL2,CCL3,CXCL10,CXCL11,PIK3CD,ZAP70
32934	K562.loops	GO:1900153	9	10	positive regulation of nuclear-transcribed mRNA catabolic process, deadenylation-dependent decay	0.00943841	0.998598	0.255021	1	6	0.00137237	10	0.000493949	2.778	AGO2,CNOT1,PABPC1,TOB1,ZFP36,ZFP36L2
31005	K562.loops	GO:0001912	6	8	positive regulation of leukocyte mediated cytotoxicity	0.00946534	0.996458	0.255021	1	15	0.00343092	38	0.00187701	1.828	AZGP1,B2M,HFE,HLA-A,HLA-B,HLA-C,HLA-E,HLA-F,HLA-G,IL12A,IL21,IL23A,LAG3,NCR3,TAP1
25176	K562.loops	GO:0060048	8	8	cardiac muscle contraction	0.00946534	0.996458	0.255021	1	15	0.00343092	38	0.00187701	1.828	ADRBK1,CASQ2,CSRP3,KCNE1L,KCNH2,MAP2K3,MYBPC3,MYL3,SCN1B,SCN4B,SCN5A,TAZ,TCAP,TNNI3,VEGFB
35122	K562.loops	GO:0032386	6	6	regulation of intracellular transport	0.00955373	0.993171	0.256814	1	97	0.0221866	361	0.0178316	1.244	AAAS,ABCA2,ADCYAP1R1,ADORA3,AKT1,ANP32B,APC2,BAD,BAX,BBC3,BCL3,BDKRB1,BMF,CABP1,CASQ1,CASQ2,CCL19,CD27,CD300A,CDK5,CDKN1A,CHRM1,CIB1,CSF3,CSK,CXCL10,CXCL11,CXCL9,CYLD,DACT3,DDX58,DMTN,EHD1,EHD2,EMD,EPO,F2R,F2RL3,FAM89B,FCER1G,FGR,FIS1,FKBP1A,FKBP1B,GDI1,GPER1,GSK3A,GSTM2,GZMB,HRC,HSP90AB1,HYAL2,IL10,IL1B,IL23A,IL6,INSIG1,KCNE1,LACRT,MAPK1,MAPK7,MDFI,MIEF1,MX2,MYBPC3,MYO1C,NCBP2,NFKBIA,NFKBIE,NFKB…
35821	K562.loops	GO:0040012	4	4	regulation of locomotion	0.00960008	0.992713	0.256814	1	141	0.0322507	546	0.0269696	1.196	ABI3,ACE,ACVRL1,ADORA1,ADORA3,AGER,AKT1,ALOX12,ALOX15B,ANGPT2,AP1AR,APOE,ARHGAP5,ARRDC3,AZU1,BCAR1,BDKRB1,BMP10,C3AR1,C5AR2,CALR,CAPN7,CBLL1,CCL11,CCL19,CCL2,CCL3,CCL4,CCL7,CCR4,CD300A,CD74,CDK5,CHRD,CHRM1,CHRM4,CIB1,COL1A1,CSF1,CX3CR1,CXCL10,CXCL16,DDR2,DDX58,DLL4,DMTN,DPEP1,ECM1,EFNA1,ELANE,ELP6,ENG,EPHA1,EPHA2,F2R,FGR,GDF2,GLIPR2,GPER1,GRB7,HAS1,HBEGF,HDAC7,HSPB1,HYAL1,HYAL2,ICAM1,IFITM1,IFITM…
24129	K562.loops	GO:0008630	6	8	intrinsic apoptotic signaling pathway in response to DNA damage	0.00967892	0.995114	0.256814	1	27	0.00617566	81	0.00400099	1.544	BAD,BAX,BCL2A1,BCL2L1,BCL2L10,BCL3,CASP16,CASP2,CDIP1,CDKN1A,CRIP1,EPHA2,HIC1,HTRA2,MAEL,MCL1,NFATC4,PCBP4,PHLDA3,PML,SFN,SHISA5,ST20,TNF,TNFRSF1B,TOPORS,TP53
35892	K562.loops	GO:0043901	5	5	negative regulation of multi-organism process	0.00971275	0.994828	0.256814	1	31	0.00709058	96	0.00474191	1.495	BTBD17,CCL3,CCL4,DHX58,ELANE,HDAC1,IFITM1,IFITM2,IFITM3,IL10,ILF3,IRF3,IRF8,ISG15,LBP,LTA,MX1,NLRX1,NOD2,OASL,PCBP2,PML,PPM1B,TARBP2,TFAP4,TNF,TNIP1,TRIM11,TRIM27,TRIM28,TRIM31
38362	K562.loops	GO:0006942	8	8	regulation of striated muscle contraction	0.0097812	0.995791	0.256814	1	19	0.00434584	52	0.00256854	1.692	ADORA1,ADRBK1,ATP1A1,ATP1A2,ATP2A1,BMP10,CASQ1,CASQ2,DMPK,FKBP1B,GJA5,GSTM2,HRC,MYBPC3,MYBPH,MYL3,SCN10A,SCN5A,TNNT3
38295	K562.loops	GO:0032677	6	6	regulation of interleukin-8 production	0.00980363	0.996027	0.256814	1	17	0.00388838	45	0.00222277	1.749	APOA2,BCL3,C5AR2,CD2,ELANE,F2R,GDF2,HYAL2,IL17F,IL1B,LBP,NLRP10,PRG3,PRKD2,SERPINE1,TNF,ZNF580
20347	K562.loops	GO:0070252	6	6	actin-mediated cell contraction	0.00980363	0.996027	0.256814	1	17	0.00388838	45	0.00222277	1.749	DES,MYBPC2,MYBPC3,MYL3,MYL6,MYL6B,TCAP,TMOD1,TNNC2,TNNI2,TNNI3,TNNT1,TNNT2,TNNT3,TPM2,TPM4,VIL1
22206	K562.loops	GO:0002521	6	6	leukocyte differentiation	0.00981588	0.993474	0.256814	1	67	0.0153248	238	0.011756	1.304	ANXA1,AXL,B2M,BATF3,BCL3,CBFB,CCL19,CD4,CD79A,CEBPA,CEBPE,CEBPG,CLCF1,CSF1,CSF2,CSF3,DCSTAMP,EFNA2,EFNA4,EGR1,EPHA2,FLT3LG,FUT7,FZD5,GPR183,ID2,IL10,IL17C,IL25,IL7R,IRF1,JAK3,JUNB,KDM1A,LCK,LGALS1,LRRC8A,LYL1,MERTK,MT1G,NFATC1,NTRK1,OCSTAMP,PIK3CD,PKNOX1,PRTN3,PTPN2,RAG2,RHOH,RIPK3,RORC,RPL22,SEMA4A,SPI1,TAL1,TBX21,TCF3,TFRC,TNF,TNFSF9,TP53,VEGFA,WNT1,ZAP70,ZFP36L2,ZFPM1,ZNF683
38211	K562.loops	GO:0010564	6	6	regulation of cell cycle process	0.00983947	0.992732	0.256814	1	117	0.0267612	445	0.0219807	1.217	AKT1,ANAPC15,ANAPC2,ANLN,ANXA1,BCL2L1,BIRC5,CALR,CASP2,CCNF,CDC20,CDC25B,CDC26,CDC6,CDCA5,CDK5,CDK9,CDKN1A,CTCF,CUL4B,CYP1A1,DDB1,DUSP1,DYNC1LI1,E2F8,E4F1,ESPL1,FBXO31,FBXO5,FGF8,FGFR3,FOXM1,FOXO4,GPER1,GPR3,ID2,IGF2,IL1A,IL1B,ILKAP,INTS3,KANK2,KLHL21,KLHL22,LCMT1,LIF,MAD2L2,MDC1,MED25,MEPCE,MRE11A,MUC1,MYOG,NABP2,NACC2,NANOS2,NEUROG1,NME6,NPM2,OPN1LW,OPN1MW,OSM,OVOL1,PARP3,PCBP4,PDGFB,PDXP,PHOX2…
35456	K562.loops	GO:0051051	5	6	negative regulation of transport	0.00989637	0.993055	0.256814	1	87	0.0198994	320	0.0158064	1.259	ADCYAP1,ADORA1,ADRA2B,AKT1,ANXA1,APC2,APOA2,APOC1,APOC2,ATF4,BTN2A2,C5AR2,CABP1,CASQ2,CD300A,CD34,CD74,CDK5,CRHBP,CSK,CYLD,DACT3,DMTN,DPH3,DRD4,EMD,EPO,F2R,FAM89B,FGF23,FKBP1A,FKBP1B,GDI1,GSK3A,GSTM2,HTR6,ICAM1,IL10,IL1B,IL1RN,IL6,INHA,INSIG1,KCNE1,KCNE1L,KCNH2,KCNJ11,LGALS3,LIF,MAPK7,MDFI,NFKBIA,NFKBIE,NFKBIL1,NLRP3,NOS3,NOTCH1,NPFF,NR1H3,OSM,OXT,PACSIN1,PACSIN3,PEA15,PIM3,PKD1,PPM1B,PRKAA1,PROM…
25965	K562.loops	GO:0009887	4	4	organ morphogenesis	0.0099185	0.992788	0.256814	1	106	0.0242452	399	0.0197086	1.23	ADM,AES,ALX3,AQP1,AQP3,AQP5,AQP6,BAX,BHLHE23,CCL2,CDX1,CDX2,CNTF,COL11A2,COL1A1,CRKL,CRX,CSF1,CSRNP1,DLX3,EMX1,EPHB4,FGF4,FGF8,FKBP1A,FLVCR1,FOXE1,FOXF2,FOXL2,FOXN1,FUZ,GBA,GDF11,HAND1,HDAC1,HOXB1,HOXB2,HOXB3,HOXB4,HOXB5,HOXB6,HOXB8,HOXC8,HOXC9,HOXD8,HYAL1,HYAL2,ID1,ID2,ID3,IGF2,IHH,ITGA2,KLHL10,KLK4,KRT13,LAMA5,LEFTY1,LFNG,LHX3,LIF,MAPK1,MDFI,MYBPC3,NEK8,NFIC,NKX6-1,NODAL,NOG,PDX1,PERP,PHLDA2,PI…
13501	K562.loops	GO:0002486	8	8	antigen processing and presentation of endogenous peptide antigen via MHC class I via ER pathway, TAP-independent	0.0100659	1	0.256814	1	3	0.000686185	3	0.000148185	4.631	HLA-A,HLA-B,HLA-C
31397	K562.loops	GO:0002874	7	9	regulation of chronic inflammatory response to antigenic stimulus	0.0100659	1	0.256814	1	3	0.000686185	3	0.000148185	4.631	IL10,LTA,TNF
27302	K562.loops	GO:0014707	8	8	branchiomeric skeletal muscle development	0.0100659	1	0.256814	1	3	0.000686185	3	0.000148185	4.631	MSC,PITX1,TCF21
27933	K562.loops	GO:0015825	7	12	L-serine transport	0.0100659	1	0.256814	1	3	0.000686185	3	0.000148185	4.631	SERINC1,SLC1A4,SLC7A10
19567	K562.loops	GO:0018916	4	6	nitrobenzene metabolic process	0.0100659	1	0.256814	1	3	0.000686185	3	0.000148185	4.631	GSTM1,GSTM2,GSTM3
28000	K562.loops	GO:0032218	5	8	riboflavin transport	0.0100659	1	0.256814	1	3	0.000686185	3	0.000148185	4.631	SLC52A1,SLC52A2,SLC52A3
16196	K562.loops	GO:0042369	6	8	vitamin D catabolic process	0.0100659	1	0.256814	1	3	0.000686185	3	0.000148185	4.631	CYP24A1,CYP27B1,FGF23
20879	K562.loops	GO:0042631	5	7	cellular response to water deprivation	0.0100659	1	0.256814	1	3	0.000686185	3	0.000148185	4.631	AQP2,AVPR1A,SIPA1
18717	K562.loops	GO:0042732	7	8	D-xylose metabolic process	0.0100659	1	0.256814	1	3	0.000686185	3	0.000148185	4.631	DCXR,DHDH,XYLB
31474	K562.loops	GO:0045079	8	9	negative regulation of chemokine biosynthetic process	0.0100659	1	0.256814	1	3	0.000686185	3	0.000148185	4.631	ELANE,IL6,SIGIRR
13945	K562.loops	GO:0045338	6	8	farnesyl diphosphate metabolic process	0.0100659	1	0.256814	1	3	0.000686185	3	0.000148185	4.631	FDFT1,FDPS,GGPS1
36972	K562.loops	GO:0045875	7	8	negative regulation of sister chromatid cohesion	0.0100659	1	0.256814	1	3	0.000686185	3	0.000148185	4.631	ESPL1,RECQL4,WAPAL
15868	K562.loops	GO:0070458	4	6	cellular detoxification of nitrogen compound	0.0100659	1	0.256814	1	3	0.000686185	3	0.000148185	4.631	GSTM1,GSTM2,GSTM3
13871	K562.loops	GO:0036151	6	10	phosphatidylcholine acyl-chain remodeling	0.0100718	0.996948	0.256814	1	11	0.00251601	25	0.00123487	2.037	LPCAT2,LPCAT4,PLA2G12A,PLA2G16,PLA2G2A,PLA2G2D,PLA2G2F,PLA2G3,PLA2G4B,PLA2G4C,PLA2G5
24083	K562.loops	GO:0019932	6	7	second-messenger-mediated signaling	0.010079	0.994229	0.256814	1	38	0.00869167	123	0.00607557	1.431	ADCYAP1,ADCYAP1R1,ADM,APOE,AVPR1A,BCAP31,CASQ1,CASQ2,CCL3,DDAH2,DMPK,DMTN,EIF4EBP2,FIS1,FKBP1B,FPR1,GLP1R,GSTM2,HRC,KISS1R,LACRT,MAFA,MAPK7,NMUR1,NOS3,P2RY11,PDX1,PDZD3,PLA2G4B,PPP1R9B,PPP2CA,PTGDR2,RAPGEF3,RCAN1,SPHK1,TBXA2R,TFF2,TNF
33901	K562.loops	GO:0051338	5	6	regulation of transferase activity	0.0106212	0.99165	0.267337	1	179	0.0409424	710	0.0350704	1.167	ACD,ADCY6,ADCYAP1,ADORA1,ADRA2B,AKT1,AKT1S1,ANAPC2,APOE,ATF3,ATF4,AVPI1,BAD,C1QTNF2,C5AR1,CALR,CBLC,CBS,CCKBR,CCL19,CCL2,CCNB2,CCNE1,CCNE2,CD300A,CD4,CD40,CD74,CD81,CDC25B,CDC6,CDK5,CDK5R2,CDK5RAP3,CDKN1A,CDKN2C,CDKN2D,CERS1,CHI3L1,CIB1,CKS1B,CNPPD1,CRIPAK,CRK,CRKL,CSF1,CSK,CTDSP2,CUL7,CXCL10,DAXX,DBNDD2,DCTN1,DDR2,DIRAS1,DRD4,DUSP1,DUSP2,DUSP3,DUSP5,DUSP7,DUSP8,DUSP9,EFNA1,ELANE,EPHA1,ERBB2,ERN1…
19440	K562.loops	GO:0071704	3	3	organic substance metabolic process	0.0106451	0.9903	0.267337	1	1760	0.402562	7843	0.387404	1.039	A3GALT2,A4GALT,AAAS,AANAT,AARS2,AATK,ABCA2,ABCB6,ABCC8,ABCD1,ABCF1,ABHD12,ABHD4,ABI1,ABI3,ABRA,ACBD3,ACD,ACE,ACIN1,ACO1,ACO2,ACOT7,ACOT8,ACOX1,ACP5,ACPP,ACSBG2,ACSF2,ACSS1,ACTB,ACTL6B,ACTR5,ACVRL1,ADAM15,ADAM33,ADAMTS13,ADCY6,ADCYAP1,ADIPOR1,ADIPOR2,ADM,ADNP,ADORA1,ADRBK1,ADRM1,AES,AFMID,AGBL5,AGO2,AGPAT1,AGPAT9,AGRN,AIFM1,AIMP2,AIP,AIRE,AK1,AKR1A1,AKR1B1,AKR1B10,AKT1,ALB,ALDH1B1,ALDH2,ALDOC,ALG1…
28738	K562.loops	GO:0006972	5	5	hyperosmotic response	0.0107053	0.996969	0.267337	1	10	0.00228728	22	0.00108669	2.105	AQP1,AQP2,ARHGEF2,AVP,EPO,HNMT,ICOSLG,OXT,SLC6A12,SST
34821	K562.loops	GO:0051281	7	11	positive regulation of release of sequestered calcium ion into cytosol	0.0107053	0.996969	0.267337	1	10	0.00228728	22	0.00108669	2.105	BAX,BDKRB1,CXCL10,CXCL11,CXCL9,F2R,F2RL3,GPER1,LACRT,THY1
31071	K562.loops	GO:0002824	8	8	positive regulation of adaptive immune response based on somatic recombination of immune receptors built from immunoglobulin superfamily domains	0.0107875	0.995178	0.267337	1	20	0.00457457	56	0.00276612	1.654	AZGP1,B2M,FCER1G,HFE,HLA-A,HLA-B,HLA-C,HLA-E,HLA-F,HLA-G,HPX,IL12A,IL1B,IL23A,IL27RA,LTA,NLRP10,NOD2,TAP1,TNF
27948	K562.loops	GO:0006817	7	8	phosphate ion transport	0.0108205	0.997895	0.267337	1	7	0.0016011	13	0.000642134	2.493	SLC17A2,SLC17A3,SLC17A7,SLC20A1,SLC25A3,SLC34A1,SLC34A3
28264	K562.loops	GO:0015669	4	5	gas transport	0.0108205	0.997895	0.267337	1	7	0.0016011	13	0.000642134	2.493	AQP1,AQP5,CYGB,HBA1,HBB,HBQ1,NGB
23459	K562.loops	GO:0019068	4	6	virion assembly	0.0108205	0.997895	0.267337	1	7	0.0016011	13	0.000642134	2.493	UBA52,UBB,UBC,VPS28,VPS37B,VPS37C,VPS37D
22213	K562.loops	GO:0030851	8	8	granulocyte differentiation	0.0108205	0.997895	0.267337	1	7	0.0016011	13	0.000642134	2.493	CSF3,IL17C,IL25,KDM1A,SPI1,TAL1,ZFPM1
33593	K562.loops	GO:0042510	9	12	regulation of tyrosine phosphorylation of Stat1 protein	0.0108205	0.997895	0.267337	1	7	0.0016011	13	0.000642134	2.493	CD40,FGFR3,HPX,IL21,IL23A,LIF,PTPN2
32140	K562.loops	GO:0045073	7	8	regulation of chemokine biosynthetic process	0.0108205	0.997895	0.267337	1	7	0.0016011	13	0.000642134	2.493	AZU1,ELANE,IL1B,IL6,SIGIRR,TICAM1,TNF
30875	K562.loops	GO:0050860	7	9	negative regulation of T cell receptor signaling pathway	0.0108205	0.997895	0.267337	1	7	0.0016011	13	0.000642134	2.493	DUSP3,LGALS3,PRNP,PTPN2,PTPN6,THY1,UBASH3A
37703	K562.loops	GO:0060142	5	6	regulation of syncytium formation by plasma membrane fusion	0.0108205	0.997895	0.267337	1	7	0.0016011	13	0.000642134	2.493	DCSTAMP,EHD1,EHD2,MYOD1,MYOG,NFE2,OCSTAMP
26001	K562.loops	GO:0060425	5	5	lung morphogenesis	0.0108205	0.997895	0.267337	1	7	0.0016011	13	0.000642134	2.493	FGF8,ID1,NODAL,NOG,PLOD3,TCF21,WNT7B
22553	K562.loops	GO:0060707	7	7	trophoblast giant cell differentiation	0.0108205	0.997895	0.267337	1	7	0.0016011	13	0.000642134	2.493	E2F8,ERF,HAND1,LIF,MDFI,SNAI1,SOCS3
13200	K562.loops	GO:0001906	2	2	cell killing	0.0110176	0.995616	0.270287	1	16	0.00365965	42	0.00207459	1.764	ALB,CEBPG,DCD,ELANE,GNLY,MICA,PTPN6,RAET1E,RAET1G,RNF19B,S100A12,SLAMF7,STXBP2,TUBB,ULBP1,ULBP2
35605	K562.loops	GO:0030334	6	7	regulation of cell migration	0.0110852	0.991708	0.270287	1	123	0.0281336	472	0.0233144	1.207	ABI3,ACE,ACVRL1,ADORA1,ADORA3,AKT1,ALOX12,ALOX15B,ANGPT2,APOE,ARHGAP5,BCAR1,BDKRB1,BMP10,C3AR1,C5AR2,CALR,CAPN7,CBLL1,CCL11,CCL19,CCL2,CCL3,CCL4,CCL7,CD300A,CD74,CDK5,CHRD,CIB1,COL1A1,CSF1,CX3CR1,CXCL10,CXCL16,DDR2,DDX58,DLL4,DMTN,DPEP1,ECM1,EFNA1,ELP6,ENG,EPHA1,EPHA2,F2R,FGR,GDF2,GLIPR2,GPER1,GRB7,HAS1,HBEGF,HDAC7,HSPB1,HYAL1,HYAL2,ICAM1,IFITM1,IL1RN,IL23A,IL24,IL6,ILK,ITGA2,ITGA5,LAMA5,LBP,LGAL…
21554	K562.loops	GO:0051436	6	12	negative regulation of ubiquitin-protein ligase activity involved in mitotic cell cycle	0.0111032	0.994686	0.270287	1	23	0.00526075	67	0.00330946	1.59	ANAPC2,CDC20,CDC26,FBXO5,MAD2L2,PSMA7,PSMB10,PSMB2,PSMB5,PSMB6,PSMB8,PSMB9,PSMC2,PSMC3,PSMD5,PSMD8,PSME3,PSMF1,UBA52,UBB,UBC,UBE2C,UBE2D1
13959	K562.loops	GO:0052652	8	11	cyclic purine nucleotide metabolic process	0.0111552	0.997107	0.270287	1	9	0.00205855	19	0.000938503	2.193	ADCY6,ADM,AQP1,GUCA2B,NPPA,NPPB,NPR1,NPR2,RAMP2
32359	K562.loops	GO:2000278	7	8	regulation of DNA biosynthetic process	0.0111552	0.997107	0.270287	1	9	0.00205855	19	0.000938503	2.193	ACVRL1,ARRB2,CDKN1A,DNAJC2,FGFR4,GDF2,PDGFB,PRKD2,SH2B1
30704	K562.loops	GO:0002695	6	7	negative regulation of leukocyte activation	0.0111563	0.993671	0.270287	1	36	0.00823422	116	0.00572981	1.437	AXL,BTN2A2,CD274,CD300A,CD74,DTX1,DUSP3,ERBB2,FOXJ1,GPER1,HLA-G,ID2,IFNL1,IHH,IL10,IL4R,INHA,IRF1,JAK3,LAG3,LGALS3,LST1,MERTK,NFKBID,NR1H3,NRARP,PDCD1LG2,PGLYRP1,PGLYRP2,PRNP,PTPN6,SCGB1A1,SOCS5,TFF2,VTCN1,ZC3H12A
32803	K562.loops	GO:0043409	8	10	negative regulation of MAPK cascade	0.0111563	0.993671	0.270287	1	36	0.00823422	116	0.00572981	1.437	AKT1,APOE,C3orf33,CBLC,CD300A,CSK,DUSP1,DUSP2,DUSP3,DUSP5,DUSP7,DUSP8,DUSP9,FOXM1,FOXO4,GBA,GPS1,GPS2,HDAC3,HYAL2,IL1B,LIF,MAPK8IP1,NDRG2,NLRP6,PPP2CA,PRKCD,PTPN2,PTPN6,RGS14,SFRP5,SLC9A3R1,SMPD1,SPRED3,TNIP1,TSC2
21079	K562.loops	GO:0008219	4	4	cell death	0.0111898	0.991005	0.270287	1	214	0.0489478	862	0.0425784	1.15	AATK,ACIN1,ACO2,ADAMTSL4,AIFM1,AIMP2,AKT1,ALDOC,ALOX15B,APBB1,API5,APOE,AQP2,AREL1,ATG4D,ATN1,ATP13A2,B4GALNT1,BAD,BAX,BBC3,BCAP31,BCL2L1,BCL2L15,BCL7C,BEAN1,BIRC2,BIRC5,BMF,BNIPL,C19orf12,C5AR1,C8orf4,CARD6,CASP2,CD14,CD2,CDIP1,CDK5,CDKN2D,CHIA,CIAPIN1,CIB1,CSRNP1,CTSD,CTSL,CYLD,DAD1,DAXX,DCTN1,DDHD2,DFFA,DFFB,DMPK,DNAJB2,DNASE1L3,DPF1,E2F2,ECSCR,EIF5A,EPO,ESPL1,EVA1A,FA2H,FAIM2,FAM3B,FGF4,FGF8,…
23749	K562.loops	GO:0007186	6	7	G-protein coupled receptor signaling pathway	0.0112152	0.991389	0.270287	1	147	0.0336231	574	0.0283527	1.186	ACKR4,ADCY6,ADCYAP1,ADORA1,ADRA2B,ADRBK1,AGRN,AGRP,AKT1,APLNR,APOE,AREG,ARRB2,ATF4,AVPR1A,AZU1,BAI2,BCAR1,BDKRB1,BDKRB2,C3AR1,C5AR1,CCK,CCKBR,CCL17,CCL2,CCL23,CCR10,CCR9,CELSR1,CELSR2,CHRM1,CHRM4,CISH,CNGA1,CORT,CX3CR1,CXCL10,CXCL9,CXCR6,DGKE,DRD4,ENTPD2,F2R,F2RL3,FFAR2,FFAR3,FPR1,FPR2,FZD2,GALP,GALR3,GCGR,GNA11,GNA15,GNAI2,GNAI3,GNAT2,GNAZ,GNB1L,GNB2,GNG5,GNG8,GNGT2,GPER1,GPR111,GPR114,GPR115,GP…
23640	K562.loops	GO:0008543	6	9	fibroblast growth factor receptor signaling pathway	0.0112226	0.993066	0.270287	1	48	0.010979	163	0.00805137	1.364	ADCY6,ADRBK1,AGO2,AKT1,AKT1S1,BAD,CD19,CDKN1A,ERBB2,FGF17,FGF18,FGF19,FGF21,FGF23,FGF3,FGF4,FGF6,FGF8,FGFR3,FGFR4,FIBP,FOXO4,FRS3,GRB2,GSK3A,HBEGF,ITPR3,LCK,MAPK1,MLST8,NDST1,NOG,NR4A1,PDGFB,PIK3CD,PIK3R2,PPP2CA,PRKCD,PRKCG,RPS6KB2,SHC1,TRIB3,TRIM71,TSC2,UBA52,UBB,UBC,VAV1
15536	K562.loops	GO:0019184	7	8	nonribosomal peptide biosynthetic process	0.0112721	0.997402	0.270287	1	8	0.00182983	16	0.000790319	2.315	CNDP2,GCLC,GGT5,GSS,HAGH,HAGHL,MGST2,OPLAH
13901	K562.loops	GO:0036149	8	9	phosphatidylinositol acyl-chain remodeling	0.0112721	0.997402	0.270287	1	8	0.00182983	16	0.000790319	2.315	MBOAT7,PLA2G12A,PLA2G16,PLA2G2A,PLA2G2D,PLA2G2F,PLA2G4C,PLA2G5
20815	K562.loops	GO:0042149	6	8	cellular response to glucose starvation	0.0112721	0.997402	0.270287	1	8	0.00182983	16	0.000790319	2.315	CPEB4,NUAK2,PICK1,PRKAA1,RRP8,SLC2A1,TP53,UPP1
20511	K562.loops	GO:0048247	5	9	lymphocyte chemotaxis	0.0112721	0.997402	0.270287	1	8	0.00182983	16	0.000790319	2.315	CCL2,CCL3,CKLF,CX3CL1,CXCL10,CXCL11,CXCL16,PIK3CD
21671	K562.loops	GO:0051261	8	8	protein depolymerization	0.0112721	0.997402	0.270287	1	8	0.00182983	16	0.000790319	2.315	AQP2,CFL1,DSTN,KIF18B,KIF19,KIF2C,MICAL2,VIL1
38034	K562.loops	GO:0043523	7	8	regulation of neuron apoptotic process	0.0113428	0.992838	0.271449	1	52	0.0118939	179	0.00884169	1.345	ADNP,AGRN,AKT1S1,APOE,ATF4,AXL,BAX,BBC3,BCL2L1,BIRC5,BTG2,C5AR1,CASP2,CCL2,CCL3,CDK5,CLCF1,CNTF,CNTFR,CPEB4,EGR1,F2R,FAIM2,FGF8,FGFR3,GCLC,GPX1,GRIN1,HSP90AB1,ILK,LGMN,LRP1,MDK,MT3,NCF2,NES,NTRK1,PINK1,PRDX2,PRKCG,RAPSN,SCT,SNCB,STXBP1,TFAP2A,TGFB3,TNF,TP53,UBE2M,VEGFA,VEGFB,WFS1
37601	K562.loops	GO:0080134	5	5	regulation of response to stress	0.0113773	0.99084	0.271743	1	216	0.0494053	871	0.043023	1.148	ACP5,ADCYAP1,ADORA1,ADORA3,AKT1,ALOX12,ANXA1,ANXA2,AP1S1,AP2A2,APBB1,APOE,ARHGEF2,ARRB2,B2M,BABAM1,BAX,BCL2L1,BDKRB2,BECN1,BIRC2,BRCC3,C1QTNF1,C8A,C8B,CBS,CCL19,CCL3,CD14,CD247,CD27,CD34,CD4,CD46,CD74,CDK9,CDKN2D,CEBPG,CFI,CTSB,CTSL,CX3CL1,CYLD,DAK,DAXX,DDX58,DHX58,DMTN,DUSP3,DUSP7,EIF2AK1,ELANE,EPO,ERN1,F12,F2R,FAM132A,FCER1G,FEM1A,FGF19,FGR,FKBP1B,FOS,FOXM1,FOXO4,FZD5,GADD45B,GBA,GP5,GPER1,GPS2…
24160	K562.loops	GO:0034614	6	6	cellular response to reactive oxygen species	0.0115247	0.994081	0.274725	1	27	0.00617566	82	0.00405038	1.525	ANXA1,AQP1,AXL,CAT,CCS,DPEP1,FABP1,FOS,GPX1,GPX3,HBA1,HBB,IL18BP,IL6,KLF2,MAPK7,MT3,PLEKHA1,PRDX2,PRDX5,PRKAA1,RELA,RHOB,SFTPC,SPHK1,STAT6,ZNF580
31004	K562.loops	GO:0002705	7	7	positive regulation of leukocyte mediated immunity	0.011731	0.994578	0.278602	1	21	0.00480329	60	0.00296369	1.621	AZGP1,B2M,FCER1G,HFE,HLA-A,HLA-B,HLA-C,HLA-E,HLA-F,HLA-G,HPX,IL12A,IL1B,IL21,IL23A,LAG3,LTA,NCR3,NOD2,TAP1,TNF
24114	K562.loops	GO:0042770	6	7	signal transduction in response to DNA damage	0.011733	0.993574	0.278602	1	32	0.0073193	101	0.00498889	1.467	BCL3,CASP2,CDKN1A,FOXM1,GRB2,KAT5,MAD2L2,MUC1,PCBP4,PML,PSMA7,PSMB10,PSMB11,PSMB2,PSMB5,PSMB6,PSMB8,PSMB9,PSMC2,PSMC3,PSMD5,PSMD8,PSME3,PSMF1,RBM38,SMC1A,TFAP4,TP53,UBA52,UBB,UBC,WNT1
38242	K562.loops	GO:0051128	4	4	regulation of cellular component organization	0.0119761	0.989866	0.283823	1	363	0.0830284	1516	0.0748827	1.109	AATK,ACD,ACVRL1,ADCYAP1,ADIPOR1,ADIPOR2,AGRN,AKT1,ALOX12,AMIGO1,ANAPC2,ANLN,ANXA1,ANXA2,AP1AR,APBB1,APOA2,APOC1,APOC2,APOE,ARAP1,ARHGEF1,ARHGEF16,ARHGEF19,ARHGEF2,ARL2,ARRB2,ATXN2L,AVIL,AVP,AVPR1A,AZU1,BAD,BAX,BBC3,BCAR1,BCL2L1,BDKRB1,BIRC5,BMF,BMP10,CALR,CAMSAP3,CAPG,CBFA2T2,CBLL1,CCDC85B,CCK,CCL11,CCL13,CCL19,CCL2,CCL3,CCL7,CCNF,CD14,CD300A,CDA,CDC20,CDC26,CDC42EP1,CDC42EP2,CDC42EP4,CDC42SE1,CD…
37577	K562.loops	GO:0050727	6	7	regulation of inflammatory response	0.0120741	0.991932	0.28559	1	65	0.0148673	232	0.0114596	1.297	ACP5,ADCYAP1,ADORA1,ADORA3,ANXA1,APOE,BIRC2,C8A,C8B,CCL3,CD46,CFI,CX3CL1,ELANE,F12,FAM132A,FCER1G,FEM1A,GBA,GPER1,GPX1,GPX2,HYAL2,IL10,IL17C,IL17F,IL1B,IL20,IL21,IL22RA2,IL23A,IL6,ITGA2,LBP,LTA,MAPK13,MAPK7,MGLL,NLRP3,NLRP6,NLRX1,NOD2,NR1H3,OSM,PLA2G2A,PPARD,PRKCD,PTPN2,RELA,S100A12,S100A8,S100A9,SCGB1A1,SEMA7A,SERPINE1,SERPINF1,SERPING1,SETD6,TFF2,TGM2,TNF,TNFRSF1B,TNIP1,ZFP36,ZYX
33102	K562.loops	GO:0031398	9	10	positive regulation of protein ubiquitination	0.0121745	0.99271	0.286854	1	42	0.00960659	140	0.00691529	1.389	AIMP2,ANAPC2,APITD1,ARRB2,ARRDC3,ARRDC4,BIRC2,CDC20,CDC26,DNAJB2,FBXO4,FBXO5,FGFR3,FKBP1A,MAGEA2,PSMA7,PSMB10,PSMB11,PSMB2,PSMB5,PSMB6,PSMB8,PSMB9,PSMC2,PSMC3,PSMD5,PSMD8,PSME3,PSMF1,RASSF5,SPHK1,STRA13,TBC1D7,TICAM1,TOPORS,TRIB3,UBA52,UBB,UBC,UBE2C,UBE2D1,WFS1
28788	K562.loops	GO:0035966	4	5	response to topologically incorrect protein	0.0121745	0.99271	0.286854	1	42	0.00960659	140	0.00691529	1.389	ATF3,ATF4,CALR,CCL2,CHAC1,CREB3L4,CTDSP2,CTH,CUL7,DCTN1,DNAJB1,DNAJB2,DNAJC4,ERN1,F12,FAF2,FBXO6,GSK3A,HDGF,HSP90AB1,HSPA1A,HSPA1L,HSPB1,HSPB3,HSPB7,KLHDC3,PARP16,PLA2G4B,PPP1R15A,PREB,RNF5,SERPINH1,SHC1,STC2,SYVN1,TMBIM6,TPP1,TSPYL2,UBE2J2,WFS1,YIF1A,YOD1
33066	K562.loops	GO:0042531	9	12	positive regulation of tyrosine phosphorylation of STAT protein	0.0124846	0.99477	0.293592	1	17	0.00388838	46	0.00227217	1.711	CD40,CLCF1,CNTF,CSF2,EPO,FGFR3,HES5,HPX,IFNL1,IL12A,IL20,IL21,IL23A,IL24,IL6,LCK,LIF
37593	K562.loops	GO:0050795	5	5	regulation of behavior	0.0126152	0.992143	0.296092	1	48	0.010979	164	0.00810077	1.355	ADORA1,AGER,AGRP,ALB,ANGPT2,ARRDC3,AZU1,C3AR1,C5AR2,CALR,CCL19,CCL2,CCL3,CCL4,CCL7,CCR4,CD74,CRHBP,CXCL10,ELANE,HSPB1,IL23A,IL6,ITGA2,LBP,MDK,MPP1,NOD2,NOTCH1,PDGFB,PLXNA3,PRKD2,PTGDS,PTPN2,QRFP,RARRES2,RETN,S100A14,S100A7,SEMA3F,SERPINE1,STRA6,UTS2,UTS2R,VEGFA,VEGFB,WNT3A,ZNF580
32136	K562.loops	GO:0042035	6	7	regulation of cytokine biosynthetic process	0.0129022	0.993032	0.302249	1	30	0.00686185	94	0.00464312	1.478	APOA2,ASB1,AZU1,BCL3,CD4,CEBPG,ELANE,FOXJ1,HSPB1,ICOSLG,IL10,IL17F,IL1A,IL1B,IL21,IL6,IL9,INHA,IRF1,IRF3,LAG3,LBP,LTB,MAP2K3,PRG3,RELA,SIGIRR,TICAM1,TNF,ZFPM1
32631	K562.loops	GO:0010629	7	7	negative regulation of gene expression	0.0129777	0.98941	0.303434	1	237	0.0542086	965	0.0476661	1.137	AES,AGO2,ARID1A,ASCL2,ATF3,ATN1,BCL3,BIRC5,CALR,CBFA2T2,CBX1,CBX2,CBX3,CBX4,CBX5,CBX8,CCDC85B,CCL3,CD34,CD46,CDK5,CDKN1A,CDX2,CEBPA,CHMP1A,CNOT1,COMMD7,CREBBP,CTCF,DAXX,DDX20,DEDD,DEDD2,DKK3,DLL4,DMBX1,DNMT1,DNMT3L,DRAP1,E2F6,E2F8,E4F1,EFNA1,EGR1,ELANE,ELF3,ELK4,ENG,ERF,ETV3,EZH1,FGFR3,FHL2,FOSB,FOXA3,FOXE1,FOXF2,FOXH1,FOXJ1,FOXL2,FOXM1,FOXN1,FOXS1,GABPA,GATA2,GCLC,GLIS2,GPER1,GPS2,HAND1,HBZ,HDAC…
21836	K562.loops	GO:0002576	6	8	platelet degranulation	0.0130849	0.993293	0.305355	1	26	0.00594694	79	0.0039022	1.524	ALB,BRPF3,CALU,CD63,CD9,CFD,CFL1,FGA,FGB,FGG,IGF2,LEFTY2,PDGFB,PLEK,PSAP,SCG3,SERPINE1,SERPINF2,SERPING1,SPARC,SRGN,STXBP1,TGFB3,TUBA4A,VEGFA,VEGFB
33634	K562.loops	GO:0051438	6	10	regulation of ubiquitin-protein ligase activity	0.0132866	0.992722	0.30947	1	31	0.00709058	98	0.0048407	1.465	ANAPC2,ARRDC3,ARRDC4,CDC20,CDC26,FBXO5,FEM1A,LIMK1,MAD2L2,MAGEA2,PSMA7,PSMB10,PSMB11,PSMB2,PSMB5,PSMB6,PSMB8,PSMB9,PSMC2,PSMC3,PSMD5,PSMD8,PSME3,PSMF1,TOPORS,TRIB3,UBA52,UBB,UBC,UBE2C,UBE2D1
38221	K562.loops	GO:1902806	8	8	regulation of cell cycle G1/S phase transition	0.0134115	0.992083	0.311193	1	39	0.0089204	129	0.00637194	1.4	AKT1,ANXA1,CASP2,CDC6,CDKN1A,CUL4B,CYP1A1,FBXO31,ID2,KANK2,MEPCE,MUC1,NACC2,PCBP4,PIM1,PKD1,PLK5,PML,PSMA7,PSMB10,PSMB11,PSMB2,PSMB5,PSMB6,PSMB8,PSMB9,PSMC2,PSMC3,PSMD5,PSMD8,PSME3,PSMF1,PTPN6,RBM38,TCF3,TP53,UBA52,UBB,UBC
38210	K562.loops	GO:2000045	8	9	regulation of G1/S transition of mitotic cell cycle	0.0134115	0.992083	0.311193	1	39	0.0089204	129	0.00637194	1.4	AKT1,ANXA1,CASP2,CDC6,CDKN1A,CUL4B,CYP1A1,FBXO31,ID2,KANK2,MEPCE,MUC1,NACC2,PCBP4,PIM1,PKD1,PLK5,PML,PSMA7,PSMB10,PSMB11,PSMB2,PSMB5,PSMB6,PSMB8,PSMB9,PSMC2,PSMC3,PSMD5,PSMD8,PSME3,PSMF1,PTPN6,RBM38,TCF3,TP53,UBA52,UBB,UBC
28789	K562.loops	GO:0006986	5	6	response to unfolded protein	0.0135599	0.991929	0.31404	1	40	0.00914913	133	0.00656952	1.393	ATF3,ATF4,CALR,CCL2,CHAC1,CREB3L4,CTDSP2,CTH,CUL7,DCTN1,DNAJB1,DNAJB2,DNAJC4,ERN1,FAF2,FBXO6,GSK3A,HDGF,HSP90AB1,HSPA1A,HSPA1L,HSPB1,HSPB3,HSPB7,KLHDC3,PARP16,PLA2G4B,PPP1R15A,PREB,SERPINH1,SHC1,STC2,SYVN1,TMBIM6,TPP1,TSPYL2,UBE2J2,WFS1,YIF1A,YOD1
17653	K562.loops	GO:0018108	8	10	peptidyl-tyrosine phosphorylation	0.0136363	0.99243	0.31521	1	32	0.0073193	102	0.00503828	1.453	AATK,ABI1,ABI3,AXL,CSK,DDR1,DDR2,EFEMP1,EPHA1,EPHA2,EPHB4,ERBB2,F2R,FGFR3,FGFR4,FGR,INSRR,JAK3,LIF,MERTK,NTRK1,OSM,PDGFB,PTPN6,SHC1,TEC,TIE1,TNK2,TRIM27,TYK2,WEE1,ZAP70
34895	K562.loops	GO:0042308	8	10	negative regulation of protein import into nucleus	0.0138553	0.993934	0.318187	1	18	0.00411711	50	0.00246975	1.667	APC2,CABP1,CYLD,DACT3,EMD,FAM89B,IL10,MAPK7,MDFI,NFKBIA,NFKBIE,NFKBIL1,NLRP3,PKD1,PPM1B,SFRP5,THRA,TONSL
35028	K562.loops	GO:0046324	7	7	regulation of glucose import	0.0138553	0.993934	0.318187	1	18	0.00411711	50	0.00246975	1.667	ADIPOR2,AKT1,ASPSCR1,C1QTNF2,CLTCL1,FAM132A,FGF19,FGF21,GSK3A,ITLN1,NGFR,PEA15,PRKAA1,RARRES2,REPIN1,RHOQ,RTN2,TNF
37430	K562.loops	GO:0032480	7	7	negative regulation of type I interferon production	0.0138665	0.994725	0.318187	1	14	0.0032022	36	0.00177822	1.801	CYLD,DDX58,DHX58,IRF3,ISG15,NLRX1,PCBP2,PPM1B,TRIM25,UBA52,UBA7,UBB,UBC,UBE2L6
20128	K562.loops	GO:0006793	4	4	phosphorus metabolic process	0.0139181	0.988065	0.318187	1	414	0.0946935	1746	0.0862435	1.098	AATK,ABCA2,ABCD1,ABHD12,ABI1,ABI3,ACIN1,ACOT7,ACOT8,ACP2,ACPP,ACSS1,ACVRL1,ACYP1,ADCY6,ADCYAP1,ADM,ADRA2B,ADRBK1,AFMID,AGPAT1,AGPAT9,AK1,AKT1,ALDOC,AMPD2,APOA2,AQP1,ARF3,ARHGAP5,ARL2,ARL4D,ASPG,ATP1A1,ATP1A2,ATP1A4,ATP2A1,ATP4A,ATP5EP2,ATP5I,ATP5J,ATP5L2,ATP6V1B1,ATP6V1F,ATP8B3,AVP,AXL,BAAT,BAD,BCKDK,BIRC5,BMP10,CAMK2A,CARNS1,CAT,CCL11,CCL2,CCL3,CCL8,CCM2,CCNE1,CD81,CDC25B,CDK16,CDK5,CDK9,CDKN1A,…
29797	K562.loops	GO:0042493	4	4	response to drug	0.0139188	0.98997	0.318187	1	92	0.021043	345	0.0170412	1.235	ABCA2,ADCYAP1R1,AMH,ANXA1,AOC1,APOA2,APOC2,AQP1,AQP7,ATP1A1,ATP4A,B2M,BAD,BECN1,CA9,CALR,CCL2,CD69,CDKN1A,CERS1,CRHBP,CYBA,CYBB,CYP17A1,CYP1A1,DAD1,DPEP1,EGR1,EMX1,ENG,FABP3,FGF8,FOS,FOSB,FOSL1,GIP,HSD11B2,HTR6,ICAM1,IGF2,IGFBP2,IL10,IL1B,IL1RN,IL6,ITGA2,JUNB,KCNH2,KCNJ11,KCNK3,LCK,LGALS1,LTA,MAPK9,MDK,MT2A,MT3,NAT8,NCF2,NKX3-1,NKX6-1,NPC1,NPFF,NTRK1,PDE4A,PDGFB,PDX1,POR,RELA,RPP21,SCGB1A1,SLAMF8…
36354	K562.loops	GO:0010770	6	8	positive regulation of cell morphogenesis involved in differentiation	0.0141012	0.994186	0.318187	1	16	0.00365965	43	0.00212398	1.723	CALR,CIB1,COL1A1,CRB2,DMTN,GLIPR2,LIF,MAPK9,MYADM,NOTCH1,OLFM4,PAX8,RAC3,S100A10,SNAI1,TGFB3
34785	K562.loops	GO:0031343	5	5	positive regulation of cell killing	0.0141012	0.994186	0.318187	1	16	0.00365965	43	0.00212398	1.723	AZGP1,B2M,BAD,HFE,HLA-A,HLA-B,HLA-C,HLA-E,HLA-F,HLA-G,IL12A,IL21,IL23A,LAG3,NCR3,TAP1
21071	K562.loops	GO:0035036	4	6	sperm-egg recognition	0.0141012	0.994186	0.318187	1	16	0.00365965	43	0.00212398	1.723	ADAM30,ARSA,ATP8B3,B4GALT1,CATSPER1,CATSPER4,CATSPERG,CCT6A,CCT7,CLGN,HSPA1L,PCSK4,SPA17,UBAP2L,ZP1,ZP2
35608	K562.loops	GO:0043535	7	10	regulation of blood vessel endothelial cell migration	0.0141012	0.994186	0.318187	1	16	0.00365965	43	0.00212398	1.723	ACVRL1,AKT1,ANGPT2,APOE,CIB1,DLL4,EFNA1,EPHA2,GDF2,HDAC7,HSPB1,NOTCH1,PDGFB,PRKD2,VASH1,VEGFA
23190	K562.loops	GO:1902476	6	9	chloride transmembrane transport	0.0141012	0.994186	0.318187	1	16	0.00365965	43	0.00212398	1.723	BEST1,BEST2,BSND,CLCA1,CLCA2,CLCN1,CLIC1,CLIC3,FXYD3,SLC12A4,SLC12A5,SLC12A7,SLC1A4,SLC26A3,SLC4A1,TTYH3
32690	K562.loops	GO:0000188	10	14	inactivation of MAPK activity	0.0141094	0.995434	0.318187	1	11	0.00251601	26	0.00128427	1.959	DUSP1,DUSP2,DUSP3,DUSP5,DUSP7,DUSP8,DUSP9,GPS1,GPS2,PPP2CA,SPRED3
33861	K562.loops	GO:0051352	6	7	negative regulation of ligase activity	0.0141751	0.992904	0.318187	1	24	0.00548948	72	0.00355643	1.544	ANAPC2,CDC20,CDC26,FBXO5,LIMK1,MAD2L2,PSMA7,PSMB10,PSMB2,PSMB5,PSMB6,PSMB8,PSMB9,PSMC2,PSMC3,PSMD5,PSMD8,PSME3,PSMF1,UBA52,UBB,UBC,UBE2C,UBE2D1
32747	K562.loops	GO:0051444	7	11	negative regulation of ubiquitin-protein ligase activity	0.0141751	0.992904	0.318187	1	24	0.00548948	72	0.00355643	1.544	ANAPC2,CDC20,CDC26,FBXO5,LIMK1,MAD2L2,PSMA7,PSMB10,PSMB2,PSMB5,PSMB6,PSMB8,PSMB9,PSMC2,PSMC3,PSMD5,PSMD8,PSME3,PSMF1,UBA52,UBB,UBC,UBE2C,UBE2D1
31069	K562.loops	GO:0050778	6	6	positive regulation of immune response	0.0142064	0.989432	0.318187	1	111	0.0253888	425	0.0209928	1.209	ABI1,ACTB,AZGP1,B2M,BAX,BCAR1,BIRC2,BTN3A1,C3AR1,C5AR1,C8A,C8B,CD14,CD19,CD247,CD4,CD46,CD74,CD79A,CD79B,CFD,CFI,CFL1,CRK,CSK,CTSB,CTSL,CYLD,DDX58,DUSP3,DUSP7,ELANE,FCER1G,FCN3,FGR,FOS,GRB2,HFE,HLA-A,HLA-B,HLA-C,HLA-DMA,HLA-DPA1,HLA-DPB1,HLA-E,HLA-F,HLA-G,HPX,HSP90AB1,IFNL1,IL12A,IL1B,IL21,IL23A,IL27RA,IRF3,IRF7,ITPR3,KRT1,LAG3,LBP,LCK,LCP2,LGMN,LIMK1,LTA,MAP2K3,MAPK1,MAPK7,MAPK9,MYO1C,NCR3,NFKB2…
31130	K562.loops	GO:0002694	5	6	regulation of leukocyte activation	0.0142256	0.989663	0.318187	1	96	0.0219579	362	0.017881	1.228	ADORA3,AKT1,AXL,BAD,BTN2A2,CCL19,CCL2,CD2,CD247,CD27,CD274,CD300A,CD4,CD40,CD46,CD74,CDKN1A,CLCF1,CSK,DTX1,DUSP3,ERBB2,FCER1G,FGR,FLT3LG,FOXJ1,FOXN1,GPER1,GPR183,GRB2,HLA-A,HLA-DMA,HLA-DPA1,HLA-DPB1,HLA-G,ICOSLG,ID2,IFNL1,IGF2,IGFBP2,IHH,IL10,IL12A,IL1B,IL21,IL23A,IL27RA,IL4R,IL6,IL7R,INHA,IRF1,ITGAL,JAK3,LAG3,LBP,LCK,LGALS1,LGALS3,LST1,MAP3K8,MERTK,MLST8,NFKBID,NOD2,NR1H3,NRARP,PDCD1LG2,PGLYRP1,…
33573	K562.loops	GO:0045859	7	10	regulation of protein kinase activity	0.0143521	0.988725	0.318187	1	164	0.0375114	651	0.0321561	1.167	ADCY6,ADCYAP1,ADORA1,ADRA2B,AKT1,AKT1S1,ANAPC2,APOE,ATF3,ATF4,AVPI1,C1QTNF2,C5AR1,CALR,CBLC,CBS,CCL19,CCL2,CCNB2,CCNE1,CCNE2,CD300A,CD4,CD40,CD74,CD81,CDC25B,CDC6,CDK5,CDK5R2,CDK5RAP3,CDKN1A,CDKN2C,CDKN2D,CHI3L1,CIB1,CKS1B,CNPPD1,CRIPAK,CRK,CRKL,CSF1,CSK,CTDSP2,CUL7,CXCL10,DAXX,DBNDD2,DCTN1,DDR2,DIRAS1,DRD4,DUSP1,DUSP2,DUSP3,DUSP5,DUSP7,DUSP8,DUSP9,EFNA1,ELANE,EPHA1,ERBB2,ERN1,F2R,FAM58A,FGR,FPR1…
23074	K562.loops	GO:0034220	5	6	ion transmembrane transport	0.0143955	0.989171	0.318187	1	119	0.0272187	459	0.0226723	1.201	ABCB6,ABCC8,ANO8,ANO9,AOC1,AQP1,ASIC3,ATP1A1,ATP1A2,ATP1A4,ATP1B2,ATP2A1,ATP2A3,ATP2C2,ATP4A,ATP5EP2,ATP5I,ATP5J,ATP5L2,ATP6AP1,ATP6V1B1,ATP6V1E2,ATP6V1F,BAX,BEST1,BEST2,BSND,CACNA1G,CASQ1,CASQ2,CCS,CDK5,CHRNA4,CHRNB4,CLCA1,CLCA2,CLCN1,CLCNKA,CLCNKB,CLIC1,CLIC3,CNGA1,COX4I2,COX5A,COX5B,COX6B1,COX7A1,CYB5A,FKBP1A,FKBP1B,FXYD3,FXYD4,FXYD6,FXYD7,GRIN1,GRIN2C,HCN3,HFE,HPN,KCNE1,KCNE1L,KCNH2,KCNH4,KCN…
28266	K562.loops	GO:0015671	5	6	oxygen transport	0.0145472	0.998116	0.318187	1	5	0.00114364	8	0.000395159	2.894	CYGB,HBA1,HBB,HBQ1,NGB
25362	K562.loops	GO:0019227	6	6	neuronal action potential propagation	0.0145472	0.998116	0.318187	1	5	0.00114364	8	0.000395159	2.894	CLCN1,CLDN19,CNTNAP1,FKBP1B,SCN1B
13498	K562.loops	GO:0019885	6	6	antigen processing and presentation of endogenous peptide antigen via MHC class I	0.0145472	0.998116	0.318187	1	5	0.00114364	8	0.000395159	2.894	HLA-A,HLA-B,HLA-C,TAP1,TAPBP
21673	K562.loops	GO:0030042	8	9	actin filament depolymerization	0.0145472	0.998116	0.318187	1	5	0.00114364	8	0.000395159	2.894	AQP2,CFL1,DSTN,MICAL2,VIL1
20379	K562.loops	GO:0035767	6	10	endothelial cell chemotaxis	0.0145472	0.998116	0.318187	1	5	0.00114364	8	0.000395159	2.894	CORO1B,EGR3,NR4A1,RAB13,VEGFA
31381	K562.loops	GO:0045654	7	8	positive regulation of megakaryocyte differentiation	0.0145472	0.998116	0.318187	1	5	0.00114364	8	0.000395159	2.894	GATA2,HMGB2,KDM1A,TESC,THPO
24903	K562.loops	GO:0045924	4	8	regulation of female receptivity	0.0145472	0.998116	0.318187	1	5	0.00114364	8	0.000395159	2.894	AVP,AVPR1A,OXT,PPP1R1B,THRA
25995	K562.loops	GO:0048644	5	5	muscle organ morphogenesis	0.0145472	0.998116	0.318187	1	5	0.00114364	8	0.000395159	2.894	CNTF,LIF,SMTNL1,TBX1,TCF15
24901	K562.loops	GO:0060180	5	7	female mating behavior	0.0145472	0.998116	0.318187	1	5	0.00114364	8	0.000395159	2.894	AVP,AVPR1A,OXT,PPP1R1B,THRA
25030	K562.loops	GO:0060670	5	7	branching involved in labyrinthine layer morphogenesis	0.0145472	0.998116	0.318187	1	5	0.00114364	8	0.000395159	2.894	ADM,GRB2,IL10,SOCS3,SPINT1
24537	K562.loops	GO:0071242	6	6	cellular response to ammonium ion	0.0145472	0.998116	0.318187	1	5	0.00114364	8	0.000395159	2.894	AOC1,CRHBP,PPP1R9B,SLC18A2,SLC34A1
21912	K562.loops	GO:0072643	7	9	interferon-gamma secretion	0.0145472	0.998116	0.318187	1	5	0.00114364	8	0.000395159	2.894	BTN3A1,BTN3A2,RNF19B,TRIM27,VTCN1
24540	K562.loops	GO:1902170	6	6	cellular response to reactive nitrogen species	0.0145472	0.998116	0.318187	1	5	0.00114364	8	0.000395159	2.894	AQP1,DPEP1,MT3,SFTPC,STAT6
35862	K562.loops	GO:0050920	5	6	regulation of chemotaxis	0.0147238	0.991452	0.321475	1	36	0.00823422	118	0.0058286	1.413	AGER,ANGPT2,AZU1,C3AR1,C5AR2,CALR,CCL19,CCL2,CCL3,CCL4,CCL7,CCR4,CD74,CXCL10,ELANE,HSPB1,IL23A,IL6,ITGA2,LBP,MPP1,NOD2,NOTCH1,PDGFB,PLXNA3,PRKD2,PTPN2,RARRES2,S100A14,S100A7,SEMA3F,SERPINE1,VEGFA,VEGFB,WNT3A,ZNF580
20129	K562.loops	GO:0006796	5	5	phosphate-containing compound metabolic process	0.0151033	0.987048	0.32789	1	404	0.0924062	1704	0.0841689	1.098	AATK,ABCA2,ABCD1,ABHD12,ABI1,ABI3,ACIN1,ACOT7,ACP2,ACPP,ACVRL1,ACYP1,ADCY6,ADCYAP1,ADM,ADRA2B,ADRBK1,AFMID,AGPAT1,AGPAT9,AK1,AKT1,ALDOC,AMPD2,APOA2,AQP1,ARF3,ARHGAP5,ARL2,ARL4D,ASPG,ATP1A1,ATP1A2,ATP1A4,ATP2A1,ATP4A,ATP5EP2,ATP5I,ATP5J,ATP5L2,ATP6V1B1,ATP6V1F,ATP8B3,AVP,AXL,BAD,BCKDK,BIRC5,BMP10,CAMK2A,CARNS1,CAT,CCL11,CCL2,CCL3,CCL8,CCM2,CCNE1,CD81,CDC25B,CDK16,CDK5,CDK9,CDKN1A,CFL1,CHKB,CKM,CLK…
23709	K562.loops	GO:0007179	6	9	transforming growth factor beta receptor signaling pathway	0.0151043	0.991068	0.32789	1	38	0.00869167	126	0.00622376	1.397	ACVRL1,AMHR2,ARRB2,CCL2,CDK9,ENG,FKBP1A,FOS,FOXH1,GDF15,GDF9,HDAC1,ID1,JUNB,LEFTY1,LEFTY2,LTBP4,NEDD8,NODAL,PARD6A,PDGFB,PML,PPP1CA,PPP1R15A,RHOA,SERPINE1,SKI,SKIL,SP1,TGFB3,TGIF2,TP53,UBA52,UBB,UBC,UBE2D1,UBE2M,WFIKKN2
17602	K562.loops	GO:0006458	7	8	de novo protein folding	0.0151251	0.993121	0.32789	1	19	0.00434584	54	0.00266733	1.629	ACTB,CCT6A,CCT7,CD74,DNAJB1,DNAJC2,FKBP1A,FKBP1B,HLA-DMA,PFDN1,PFDN2,PFDN5,PFDN6,SEP15,SPHK1,TUBA4A,TUBB2A,TUBB2B,UGGT1
17231	K562.loops	GO:0019369	6	11	arachidonic acid metabolic process	0.0151251	0.993121	0.32789	1	19	0.00434584	54	0.00266733	1.629	ALOX12,ALOX15B,ALOXE3,CYP1A1,CYP1A2,CYP1B1,CYP2J2,DPEP1,DPEP2,EPHX2,FADS1,GGT5,GPX1,MGLL,PLA2G4B,PLA2G4C,PTGDS,PTGES,SPHK1
33472	K562.loops	GO:0030823	9	10	regulation of cGMP metabolic process	0.0153355	0.995314	0.330689	1	10	0.00228728	23	0.00113608	2.013	APOE,CBS,FZD2,GUCA1A,GUCA1B,GUCA2B,NOS3,NPR1,PDZD3,RUNDC3A
24417	K562.loops	GO:0035924	7	7	cellular response to vascular endothelial growth factor stimulus	0.0153355	0.995314	0.330689	1	10	0.00228728	23	0.00113608	2.013	DLL4,EGR3,HSPB1,MT1G,MYO1C,NOTCH1,NR4A1,PRKD2,RAMP2,VEGFA
13872	K562.loops	GO:0036152	6	10	phosphatidylethanolamine acyl-chain remodeling	0.0153355	0.995314	0.330689	1	10	0.00228728	23	0.00113608	2.013	LPCAT4,PLA2G12A,PLA2G16,PLA2G2A,PLA2G2D,PLA2G2F,PLA2G3,PLA2G4B,PLA2G4C,PLA2G5
38328	K562.loops	GO:0008016	6	6	regulation of heart contraction	0.0153924	0.990746	0.33133	1	40	0.00914913	134	0.00661892	1.382	ADM,ADORA1,ADORA3,ADRBK1,APLN,ATP1A1,ATP1A2,AVPR1A,BMP10,CACNA1G,CASQ2,CSRP3,CYP2J2,DES,DMPK,FKBP1B,FOXN4,GJA5,GSK3A,GSTM2,HBEGF,HRC,HSPB7,KCNE1,KCNE1L,KCNH2,MC3R,MYBPC3,MYL3,NOS3,NPFF,OXT,SCN10A,SCN1B,SCN4B,SCN5A,SPTBN4,THRA,TNNT2,UTS2
27818	K562.loops	GO:0006812	5	6	cation transport	0.0154808	0.987881	0.331646	1	156	0.0356816	618	0.0305261	1.169	ABCB6,ABCC8,ADCYAP1,ADORA3,ANXA6,AOC1,AOC3,AQP1,ASIC3,ATP13A2,ATP1A1,ATP1A2,ATP1A4,ATP1B2,ATP2A1,ATP2A3,ATP4A,ATP5EP2,ATP5I,ATP5J,ATP5L2,ATP6AP1,ATP6V1B1,ATP6V1E2,ATP6V1F,ATP6V1G1,BBC3,CACNA1G,CACNA1S,CACNG6,CACNG7,CACNG8,CAMK2A,CATSPER4,CCL19,CCL3,CCL8,CCS,CDK5,CHRNA4,CHRNA6,CHRNB3,CHRNB4,CLCA1,CNGA1,COX4I2,COX5A,COX5B,COX6B1,COX7A1,CP,CYB5A,CYP27B1,DNM2,F2R,FCER1G,FKBP1A,FKBP1B,FTH1,FTL,GAR1,GI…
25853	K562.loops	GO:0009653	3	3	anatomical structure morphogenesis	0.015484	0.987041	0.331646	1	295	0.0674748	1223	0.06041	1.117	ABI1,ACD,ACP5,ACTB,ACVRL1,ADAM15,ADM,AES,ALX3,AMIGO1,APBB1,APLNR,APOE,AQP1,AQP3,AQP5,AQP6,ARHGEF2,ATP6V1B1,AVIL,AXL,B4GALT1,BAX,BHLHE23,BMP10,CA9,CABP4,CBS,CCK,CCL11,CCL2,CCM2,CDK5,CDX1,CDX2,CELSR1,CELSR2,CFL1,CHRD,CLTCL1,CNP,CNTF,CNTNAP1,COL11A2,COL1A1,CRABP2,CREBBP,CRIP1,CRKL,CRX,CSF1,CSRNP1,CST6,DACT2,DDR1,DEAF1,DKK3,DLL4,DLX3,DNAAF1,EFNA1,EMX1,ENG,EPHA1,EPHA2,EPHB4,ERMN,ETV2,EZH1,F2R,FBXW4,FG…
21072	K562.loops	GO:0007339	5	7	binding of sperm to zona pellucida	0.0155157	0.994261	0.331646	1	13	0.00297347	33	0.00163003	1.824	ADAM30,ARSA,ATP8B3,B4GALT1,CCT6A,CCT7,CLGN,HSPA1L,PCSK4,SPA17,UBAP2L,ZP1,ZP2
33595	K562.loops	GO:0042516	9	12	regulation of tyrosine phosphorylation of Stat3 protein	0.0155157	0.994261	0.331646	1	13	0.00297347	33	0.00163003	1.824	CLCF1,CNTF,FGFR3,HES5,IL20,IL21,IL22RA2,IL23A,IL24,IL6,LIF,PPP2CA,PTPN2
35361	K562.loops	GO:0043270	6	7	positive regulation of ion transport	0.0155993	0.990482	0.332814	1	42	0.00960659	142	0.00701408	1.37	ADCYAP1R1,ADORA1,AKT1,AQP2,ARRB2,AVP,AVPR1A,BAX,BDKRB1,CCL3,CCL4,CHRM1,CXCL10,CXCL11,CXCL9,DRD4,F2R,F2RL3,FAM132B,GPER1,HTR6,IL1B,KCNE1,KCNE1L,KCNH2,LACRT,LGALS3,MAPK9,ORAI1,OXT,PDGFB,PINK1,PRSS8,RAB3B,SCN1B,SCN4B,SCN5A,SLC34A1,SLC6A1,THY1,TRPV2,WFS1
33885	K562.loops	GO:2000116	8	9	regulation of cysteine-type endopeptidase activity	0.015625	0.989832	0.332814	1	54	0.0123513	190	0.00938503	1.316	AIFM1,AKT1,ALOX12,ANP32B,AQP1,AVP,BAD,BAX,BBC3,BCAP31,BCL2L10,BIRC2,BIRC5,CASP2,CCK,CD27,CDKN2D,DPEP1,F2R,FABP1,FIS1,FOXL2,GPER1,GPX1,HTRA2,IFI27,IL24,IL6,KIAA0141,LCK,MT3,NGFR,NKX3-1,NLRP3,NODAL,NR4A1,PERP,PML,POR,PRDX5,RFFL,S100A8,S100A9,SERPINB9,SFN,SIAH2,TBC1D10A,TFAP4,TNF,TNFSF10,TRADD,VEGFA,WNT3A,WNT9A
34537	K562.loops	GO:1902041	8	10	regulation of extrinsic apoptotic signaling pathway via death domain receptors	0.0159219	0.993553	0.338548	1	15	0.00343092	40	0.0019758	1.736	ARHGEF2,GPX1,HMGB2,ITPRIP,LGALS3,MADD,MAL,NOS3,PEA15,RFFL,SCRT2,SERPINE1,SKIL,TMC8,TNF
27891	K562.loops	GO:0030001	6	7	metal ion transport	0.016149	0.987779	0.342781	1	120	0.0274474	465	0.0229686	1.195	ABCB6,ABCC8,ANXA6,AOC1,AQP1,ASIC3,ATP1A1,ATP1A2,ATP1A4,ATP1B2,ATP2A1,ATP2A3,ATP6V1B1,ATP6V1E2,ATP6V1F,ATP6V1G1,BBC3,CACNA1G,CACNA1S,CACNG6,CACNG7,CACNG8,CAMK2A,CATSPER4,CCL19,CCL3,CCL8,CCS,CDK5,CHRNA4,CLCA1,CNGA1,CP,CYP27B1,DNM2,F2R,FKBP1A,FKBP1B,FTH1,FTL,GIF,GJA4,GJA5,HCN3,HFE,HPN,ITPR3,KCNA3,KCNAB3,KCNC4,KCNE1,KCNE1L,KCNH2,KCNH4,KCNH6,KCNJ11,KCNJ5,KCNK3,KCNK4,KCNK5,KCNK6,KCNMB1,KCNN1,KCNN4,KCNQ…
33427	K562.loops	GO:0006521	6	7	regulation of cellular amino acid metabolic process	0.0162934	0.992338	0.345244	1	20	0.00457457	58	0.0028649	1.597	BHMT,HPN,OAZ1,OAZ2,OAZ3,PAX8,PSMA7,PSMB10,PSMB11,PSMB2,PSMB5,PSMB6,PSMB8,PSMB9,PSMC2,PSMC3,PSMD5,PSMD8,PSME3,PSMF1
29781	K562.loops	GO:0046688	5	6	response to copper ion	0.016457	0.995325	0.346904	1	9	0.00205855	20	0.000987898	2.084	AANAT,AOC1,AQP1,AQP2,ICAM1,IL1A,MT1G,PRNP,TK1
37683	K562.loops	GO:1900024	7	8	regulation of substrate adhesion-dependent cell spreading	0.016457	0.995325	0.346904	1	9	0.00205855	20	0.000987898	2.084	AP1AR,CALR,CIB1,DMTN,MYADM,OLFM4,RAC3,S100A10,TACSTD2
34372	K562.loops	GO:1902042	9	11	negative regulation of extrinsic apoptotic signaling pathway via death domain receptors	0.016457	0.995325	0.346904	1	9	0.00205855	20	0.000987898	2.084	ARHGEF2,GPX1,HMGB2,ITPRIP,NOS3,PEA15,RFFL,SCRT2,SERPINE1
33815	K562.loops	GO:0051351	6	7	positive regulation of ligase activity	0.016587	0.991047	0.348954	1	28	0.00640439	88	0.00434675	1.473	ANAPC2,ARRDC3,ARRDC4,CDC20,CDC26,FBXO5,MAGEA2,PSMA7,PSMB10,PSMB11,PSMB2,PSMB5,PSMB6,PSMB8,PSMB9,PSMC2,PSMC3,PSMD5,PSMD8,PSME3,PSMF1,TOPORS,TRIB3,UBA52,UBB,UBC,UBE2C,UBE2D1
29728	K562.loops	GO:0046683	5	5	response to organophosphorus	0.0166114	0.990342	0.348954	1	35	0.00800549	115	0.00568041	1.409	AANAT,AQP1,BIRC2,COL1A1,CRHBP,CYP17A1,DMTN,DUSP1,EGR1,EGR3,FOS,FOSB,FOSL1,GPD1,HCN3,IL1B,JUNB,KCNE1,KCNJ11,OXT,P2RY11,PDXP,PKLR,PLA2G5,PLAT,PTPRN,RAPGEF3,RELA,SFTPC,SLC26A3,SLC5A5,SPARC,SPHK1,VGF,WNT10B
23790	K562.loops	GO:0007213	7	8	G-protein coupled acetylcholine receptor signaling pathway	0.0170015	0.996864	0.35348	1	6	0.00137237	11	0.000543344	2.526	ADRBK1,AGRN,CHRM1,CHRM4,GNA15,GNAI2
28925	K562.loops	GO:0016048	5	5	detection of temperature stimulus	0.0170015	0.996864	0.35348	1	6	0.00137237	11	0.000543344	2.526	ADORA1,ARRB2,ASIC3,NGFR,NR2F6,NTRK1
18884	K562.loops	GO:0042359	6	7	vitamin D metabolic process	0.0170015	0.996864	0.35348	1	6	0.00137237	11	0.000543344	2.526	CYP1A1,CYP24A1,CYP27B1,CYP2R1,FGF23,LGMN
38575	K562.loops	GO:0051238	5	5	sequestering of metal ion	0.0170015	0.996864	0.35348	1	6	0.00137237	11	0.000543344	2.526	CALR,CASQ2,FTH1,S100A7,S100A8,S100A9
33371	K562.loops	GO:0060211	9	10	regulation of nuclear-transcribed mRNA poly(A) tail shortening	0.0170015	0.996864	0.35348	1	6	0.00137237	11	0.000543344	2.526	AGO2,BTG2,CNOT1,PABPC1,TOB1,ZFP36
32933	K562.loops	GO:0060213	9	11	positive regulation of nuclear-transcribed mRNA poly(A) tail shortening	0.0170015	0.996864	0.35348	1	6	0.00137237	11	0.000543344	2.526	AGO2,BTG2,CNOT1,PABPC1,TOB1,ZFP36
24343	K562.loops	GO:0032870	5	6	cellular response to hormone stimulus	0.0171604	0.987277	0.35348	1	103	0.023559	394	0.0194616	1.211	ADCY6,ADCYAP1,ADIPOR1,ADIPOR2,AGRP,AKT1,ANXA1,AQP1,ATP6V1B1,ATP6V1E2,ATP6V1F,ATP6V1G1,BCAR1,CRHBP,CRK,CSK,CTSB,CTSL,CYP17A1,DOK1,DUSP1,EEF2K,EGR1,EGR3,EIF4EBP2,FGB,FGF17,FGF18,FGF19,FGF23,FGF3,FGF4,FGF6,FGF8,FGFR3,FGFR4,FOS,FOSB,FOXO4,FOXO6,FOXS1,GCGR,GNB2,GNG5,GNG8,GPER1,GRB2,GSK3A,IGF2,IGFBP2,IL10,ITGA2,JUNB,KLF9,LMO2,MAPK1,MGARP,MLST8,MT3,MYOD1,MYOG,NCF2,NKX3-1,NKX6-1,NOTCH1,NPC1,OCSTAMP,PAX8,…
33767	K562.loops	GO:0010712	6	6	regulation of collagen metabolic process	0.017316	0.993803	0.35348	1	12	0.00274474	30	0.00148185	1.852	ENG,F2R,IHH,IL6,ITGA2,MFAP4,PPARD,PRDX5,RETN,SERPINF2,TGFB3,UTS2
18290	K562.loops	GO:0018410	8	9	C-terminal protein amino acid modification	0.017316	0.993803	0.35348	1	12	0.00274474	30	0.00148185	1.852	DPM1,DPM2,DPM3,GPAA1,ICMT,LCMT1,PIGF,PIGO,PIGP,PIGS,PIGT,PIGU
23940	K562.loops	GO:0070098	7	8	chemokine-mediated signaling pathway	0.017316	0.993803	0.35348	1	12	0.00274474	30	0.00148185	1.852	ACKR4,CCL2,CCR4,CCR9,CIB1,CX3CR1,CXCL10,CXCL11,DARC,TFF2,THPO,XCR1
31105	K562.loops	GO:0071622	7	10	regulation of granulocyte chemotaxis	0.017316	0.993803	0.35348	1	12	0.00274474	30	0.00148185	1.852	C3AR1,C5AR2,CCL19,CCL2,CD74,IL23A,LBP,MPP1,NOD2,RARRES2,S100A14,S100A7
20508	K562.loops	GO:0002548	5	9	monocyte chemotaxis	0.0173192	0.995531	0.35348	1	8	0.00182983	17	0.000839714	2.179	CCL2,CCL23,CCL3,CCL7,IL6,LGALS3,PDGFB,S100A12
22894	K562.loops	GO:0014904	7	8	myotube cell development	0.0173192	0.995531	0.35348	1	8	0.00182983	17	0.000839714	2.179	CACNA1S,GPX1,KIAA1161,MYOD1,MYOG,RCAN1,SKI,WNT10B
29706	K562.loops	GO:0035455	6	6	response to interferon-alpha	0.0173192	0.995531	0.35348	1	8	0.00182983	17	0.000839714	2.179	AXL,IFIT2,IFIT3,IFITM1,IFITM2,IFITM3,IFNAR2,MX2
13797	K562.loops	GO:0036150	7	11	phosphatidylserine acyl-chain remodeling	0.0173192	0.995531	0.35348	1	8	0.00182983	17	0.000839714	2.179	LPCAT4,PLA2G12A,PLA2G16,PLA2G2A,PLA2G2D,PLA2G2F,PLA2G4B,PLA2G5
23023	K562.loops	GO:0042994	7	12	cytoplasmic sequestering of transcription factor	0.0173192	0.995531	0.35348	1	8	0.00182983	17	0.000839714	2.179	IL10,MDFI,NFKBIA,NFKBIE,NFKBIL1,PKD1,THRA,TONSL
33369	K562.loops	GO:0061013	7	8	regulation of mRNA catabolic process	0.0173192	0.995531	0.35348	1	8	0.00182983	17	0.000839714	2.179	AGO2,BTG2,CNOT1,DHX34,PABPC1,TOB1,ZFP36,ZFP36L2
36360	K562.loops	GO:1900026	7	9	positive regulation of substrate adhesion-dependent cell spreading	0.0176554	0.996014	0.359741	1	7	0.0016011	14	0.000691529	2.315	CALR,CIB1,DMTN,MYADM,OLFM4,RAC3,S100A10
35886	K562.loops	GO:0042752	4	4	regulation of circadian rhythm	0.0178155	0.992399	0.362398	1	16	0.00365965	44	0.00217338	1.684	ADORA1,ALB,CSNK1D,ID2,IL6,NR1D1,NR1H3,NR2F6,PER1,PRKAA1,PTGDS,RBM4,RBM4B,RORC,UTS2,UTS2R
24521	K562.loops	GO:0071453	5	5	cellular response to oxygen levels	0.0178542	0.989948	0.36258	1	31	0.00709058	100	0.00493949	1.435	AKT1,AQP1,BAD,BBC3,CA9,CBS,CLCA1,CPEB4,CREBBP,EGR1,EPO,FABP1,ICAM1,KCNK3,MGARP,MT3,MYOD1,NKX3-1,NOTCH1,PICK1,PRKAA1,SLC29A1,STC2,TP53,UBA52,UBB,UBC,UBE2D1,UCK2,VASN,VEGFA
38205	K562.loops	GO:0051726	5	5	regulation of cell cycle	0.0180608	0.985471	0.366167	1	188	0.0430009	759	0.0374907	1.147	ADCYAP1,AK1,AKT1,ALOX15B,ANAPC15,ANAPC2,ANLN,ANXA1,APBB1,ASUN,BAD,BAX,BCL2L1,BIRC2,BIRC5,CALR,CASP2,CCNB2,CCNE1,CCNE2,CCNF,CDC20,CDC25B,CDC26,CDC6,CDCA5,CDK5,CDK5R2,CDK5RAP3,CDK9,CDKN1A,CDKN2C,CDKN2D,CGREF1,CKS1B,CNPPD1,CTCF,CUL4B,CYLD,CYP1A1,DDB1,DUSP1,DUSP3,DYNC1LI1,E2F2,E2F8,E4F1,ERN1,ESPL1,FAM58A,FBXO31,FBXO5,FGF8,FGFR3,FOSL1,FOXM1,FOXO4,GADD45B,GPER1,GPR3,HDAC1,HDAC3,HEXIM1,HEXIM2,HTRA2,ID2,…
18213	K562.loops	GO:0018212	8	9	peptidyl-tyrosine modification	0.018189	0.989636	0.368154	1	32	0.0073193	104	0.00513707	1.425	AATK,ABI1,ABI3,AXL,CSK,DDR1,DDR2,EFEMP1,EPHA1,EPHA2,EPHB4,ERBB2,F2R,FGFR3,FGFR4,FGR,INSRR,JAK3,LIF,MERTK,NTRK1,OSM,PDGFB,PTPN6,SHC1,TEC,TIE1,TNK2,TRIM27,TYK2,WEE1,ZAP70
31102	K562.loops	GO:0002688	6	9	regulation of leukocyte chemotaxis	0.0183346	0.990884	0.370487	1	22	0.00503202	66	0.00326006	1.544	C3AR1,C5AR2,CALR,CCL19,CCL2,CCL3,CCL4,CCL7,CD74,CXCL10,IL23A,IL6,LBP,MPP1,NOD2,RARRES2,S100A14,S100A7,SERPINE1,VEGFA,VEGFB,ZNF580
16747	K562.loops	GO:0008652	5	9	cellular amino acid biosynthetic process	0.0184846	0.989348	0.3729	1	33	0.00754803	108	0.00533465	1.415	ASNSD1,BCAT2,BHMT,BHMT2,CARNS1,CBS,CCBL1,CKM,CNDP2,CTH,DHFRL1,EIF2B2,EIF2B4,EIF5A,GATM,GCLC,GGT5,GPT,GSS,HAGH,HAGHL,MAT2A,MGST2,MTHFD1,OPLAH,PADI1,PRODH2,PSPH,PTDSS2,PYCR2,SEPHS2,SHMT2,TNF
33718	K562.loops	GO:0043549	6	9	regulation of kinase activity	0.0185918	0.985188	0.374444	1	171	0.0391125	686	0.0338849	1.154	ADCY6,ADCYAP1,ADORA1,ADRA2B,AKT1,AKT1S1,ANAPC2,APOE,ATF3,ATF4,AVPI1,BAD,C1QTNF2,C5AR1,CALR,CBLC,CBS,CCKBR,CCL19,CCL2,CCNB2,CCNE1,CCNE2,CD300A,CD4,CD40,CD74,CD81,CDC25B,CDC6,CDK5,CDK5R2,CDK5RAP3,CDKN1A,CDKN2C,CDKN2D,CHI3L1,CIB1,CKS1B,CNPPD1,CRIPAK,CRK,CRKL,CSF1,CSK,CTDSP2,CUL7,CXCL10,DAXX,DBNDD2,DCTN1,DDR2,DIRAS1,DRD4,DUSP1,DUSP2,DUSP3,DUSP5,DUSP7,DUSP8,DUSP9,EFNA1,ELANE,EPHA1,ERBB2,ERN1,F2R,FAM58…
19314	K562.loops	GO:0044283	5	5	small molecule biosynthetic process	0.0189547	0.985925	0.381124	1	101	0.0231016	387	0.0191158	1.209	ACOT7,ACOT8,ACSS1,ADM,AKR1A1,ALOX12,ALOX15B,ALOXE3,APOA2,ASNSD1,BAAT,BCAN,BCAT2,BHMT,BHMT2,CARNS1,CBS,CCBL1,CD74,CHKB,CKM,CNBP,CNDP2,COQ4,COQ9,CSPG5,CTH,CYB5R1,CYP1A1,CYP27A1,CYP27B1,CYP8B1,DEGS2,DHFRL1,DHRS9,EIF2B2,EIF2B4,EIF5A,ELOVL1,ELOVL3,FA2H,FADS1,FADS3,FADS6,FASN,FDFT1,FDPS,GATM,GBA,GCLC,GGPS1,GGT5,GGTLC1,GGTLC2,GPT,GSS,HAGH,HAGHL,HMGCL,HOGA1,HSD17B8,HSD3B7,IMPA2,INSIG1,IP6K3,IPMK,LIPT2,LP…
29348	K562.loops	GO:0009416	5	5	response to light stimulus	0.0190461	0.986398	0.382331	1	80	0.0182983	299	0.0147691	1.239	AANAT,AGRN,AGRP,AKR1B10,AKT1,APBB1,APOA2,APOC2,APOE,AQP1,ATP1A2,BAX,BCL3,BEST1,CABP4,CAT,CDK5,CDKN1A,CDKN2D,CERS1,CNGA1,CRIP1,DBH,DDB2,DRD4,DUSP1,ELANE,ERCC1,FOS,GNAT2,GNGT2,GPX1,GRIN1,GUCA1A,GUCA1B,GUCY2D,HRH2,HYAL1,HYAL2,HYAL3,IL12A,JUNB,JUND,LRAT,LRP1,MAPK9,MFAP4,NFATC4,NR2F6,OPN1LW,OPN1MW,OPN1MW2,OPN1SW,PCP2,PDE6A,PDE6B,PER1,PITPNM1,PML,POLD1,PPP1R1B,RBM4,RBM4B,RDH11,RDH8,RELA,RGS14,RHNO1,RLB…
36891	K562.loops	GO:0008285	6	6	negative regulation of cell proliferation	0.0191717	0.985038	0.383843	1	143	0.0327081	566	0.0279575	1.17	ABI1,ACVRL1,ADCYAP1,ADM,ADORA1,AIMP2,ALOX15B,APOE,ASCL2,AZGP1,B4GALT1,BAX,BECN1,BNIPL,BTG2,BTN2A2,CCL23,CD164,CD274,CD300A,CD33,CD9,CDC6,CDH5,CDKN1A,CDKN2C,CDKN2D,CEBPA,CGREF1,CIB1,CSK,CYP27B1,DDR1,DLL4,DNAJB2,EIF2AK1,EMD,EMP3,ENG,ERBB2,F2R,FABP3,FGFBP1,FGFR3,FOSL1,FOXJ1,FOXO4,FTH1,FZD5,GATA2,GDF11,GDF2,GPER1,HLA-G,HMGA1,HPN,HSPA1A,ID2,IFI30,IFIT3,IFITM1,IFNL1,IHH,IL10,IL12A,IL1A,IL1B,IL24,IL6,IL…
33297	K562.loops	GO:0032321	9	15	positive regulation of Rho GTPase activity	0.0192157	0.990218	0.383843	1	23	0.00526075	70	0.00345764	1.521	AGRN,ARAP1,ARHGAP5,ARHGEF16,ARHGEF19,CCL11,CCL19,CD40,CDC42EP2,EPHA1,EPHA2,ERBB2,FOXJ1,GMIP,GRHL3,ICAM1,PIP5K1A,PLXNB1,RHOG,S100A10,SYDE1,SYDE2,TBC1D7
20548	K562.loops	GO:0097529	4	8	myeloid leukocyte migration	0.0192157	0.990218	0.383843	1	23	0.00526075	70	0.00345764	1.521	AZU1,C5AR1,CCL11,CCL13,CCL19,CCL2,CCL23,CCL3,CCL7,CKLF,CX3CL1,CX3CR1,FCER1G,IL1B,IL6,LGALS3,NUP85,PDGFB,PIK3CD,S100A12,S100A8,S100A9,VEGFA
37561	K562.loops	GO:0010543	6	8	regulation of platelet activation	0.0192553	0.993376	0.384005	1	11	0.00251601	27	0.00133366	1.887	ALOX12,APOE,C1QTNF1,DMTN,FCER1G,GP5,NOS3,PDGFB,PLEK,PRKCD,TEC
24115	K562.loops	GO:0030330	7	8	DNA damage response, signal transduction by p53 class mediator	0.0193358	0.989402	0.384354	1	28	0.00640439	89	0.00439615	1.457	BCL3,CASP2,CDKN1A,FOXM1,KAT5,MUC1,PCBP4,PML,PSMA7,PSMB10,PSMB11,PSMB2,PSMB5,PSMB6,PSMB8,PSMB9,PSMC2,PSMC3,PSMD5,PSMD8,PSME3,PSMF1,RBM38,TFAP4,TP53,UBA52,UBB,UBC
34371	K562.loops	GO:2001237	8	10	negative regulation of extrinsic apoptotic signaling pathway	0.0193358	0.989402	0.384354	1	28	0.00640439	89	0.00439615	1.457	AKT1,ARHGEF2,BCL2L1,BCL2L10,CSF2,CX3CL1,CX3CR1,GCLC,GPX1,HMGB2,HSPA1A,IL19,IL1A,IL1B,ITPRIP,LGALS3,MAPK7,MCL1,NOS3,PEA15,PSME3,RELA,RFFL,SCRT2,SERPINE1,SIAH2,TNF,VEGFA
33886	K562.loops	GO:0043281	8	10	regulation of cysteine-type endopeptidase activity involved in apoptotic process	0.0194529	0.987324	0.386053	1	51	0.0116651	180	0.00889108	1.312	AIFM1,AKT1,ALOX12,ANP32B,AQP1,AVP,BAD,BAX,BBC3,BCAP31,BCL2L10,BIRC5,CASP2,CCK,CD27,CDKN2D,DPEP1,F2R,FABP1,FIS1,FOXL2,GPER1,GPX1,HTRA2,IFI27,IL24,IL6,KIAA0141,LCK,MT3,NGFR,NKX3-1,NLRP3,NODAL,NR4A1,PML,POR,PRDX5,RFFL,S100A8,S100A9,SERPINB9,SFN,SIAH2,TFAP4,TNF,TNFSF10,TRADD,VEGFA,WNT3A,WNT9A
34110	K562.loops	GO:0008593	6	7	regulation of Notch signaling pathway	0.0195437	0.991284	0.387225	1	17	0.00388838	48	0.00237096	1.64	CD46,CHAC1,DLK2,DTX1,GATA2,GDPD5,HES5,LFNG,MESP1,MFNG,NFKBIA,NOD2,NRARP,RFNG,SLC35C1,SLC35C2,WNT1
24127	K562.loops	GO:0097193	6	7	intrinsic apoptotic signaling pathway	0.0196751	0.987355	0.388467	1	48	0.010979	168	0.00829835	1.323	AIFM1,AKT1,ATF4,ATP2A1,BAD,BAX,BBC3,BCL2A1,BCL2L1,BCL2L10,BCL3,BMF,CASP16,CASP2,CDIP1,CDKN1A,CHAC1,CRIP1,E2F2,EPHA2,ERN1,GPX1,GZMB,HIC1,HTRA2,LGALS12,MAEL,MCL1,MLLT11,NFATC4,PCBP4,PERP,PHLDA3,PML,PPP3CC,RNF7,RRP8,SART1,SFN,SHISA5,ST20,STK11,TMBIM6,TNF,TNFRSF1B,TOPORS,TP53,TRIB3
29310	K562.loops	GO:0071496	4	4	cellular response to external stimulus	0.0197264	0.987385	0.388467	1	47	0.0107502	164	0.00810077	1.327	AES,AKT1,ALB,AOC1,AQP1,AQP2,ATP1A1,ATP1A2,AVPR1A,AXL,BAD,CASP2,CD40,CDKN1A,CHMP1A,COL1A1,CPEB4,CYBA,CYP24A1,EGR1,ENG,FADS1,FOS,FOSL1,FOXA3,GSDMD,HFE,ICAM1,IGF2,IL1B,IRF1,MYOD1,NPPA,NUAK2,PDK4,PICK1,PRKAA1,RRP8,SFTPC,SIPA1,SLC2A1,SLC39A4,SLC39A5,SPHK1,TP53,TXN2,UPP1
25141	K562.loops	GO:0003008	4	4	system process	0.0197342	0.983548	0.388467	1	262	0.0599268	1084	0.0535441	1.119	AAAS,ACE,ACO1,ACVRL1,ADCYAP1,ADM,ADORA1,ADRBK1,ALOXE3,ANKRD2,AOC2,APBB1,APOE,AQP1,AQP2,AQP3,AQP5,AQP6,AQP7,ARG2,ASIC3,ATP1A2,ATP2A1,ATP6V1B1,AVP,AVPR1A,AZU1,BDKRB1,BDKRB2,BEST1,BEST2,BMP10,BTG2,C3AR1,C5AR1,CABP4,CACNA1S,CASQ2,CBS,CCDC78,CCKBR,CD34,CDK5,CDKN2D,CEACAM16,CEL,CHRM1,CHRNA4,CHRNB4,CHST10,CLCN1,CLCNKA,CLCNKB,CLDN19,CNGA1,CNTNAP1,COL11A2,COL1A1,CRHBP,CRX,CSRP3,CXCL10,CYBA,CYP1B1,DBH,DES,…
31070	K562.loops	GO:0002821	7	7	positive regulation of adaptive immune response	0.0197655	0.990477	0.388467	1	20	0.00457457	59	0.0029143	1.57	AZGP1,B2M,FCER1G,HFE,HLA-A,HLA-B,HLA-C,HLA-E,HLA-F,HLA-G,HPX,IL12A,IL1B,IL23A,IL27RA,LTA,NLRP10,NOD2,TAP1,TNF
36242	K562.loops	GO:0010822	7	7	positive regulation of mitochondrion organization	0.0197655	0.990477	0.388467	1	20	0.00457457	59	0.0029143	1.57	AKT1,ARRB2,BAD,BAX,BBC3,BMF,COA3,FIS1,GPER1,GSK3A,GZMB,MGARP,MIEF1,MLLT11,PINK1,PPP3CC,SFN,TNFSF10,TP53,ZNF205
32368	K562.loops	GO:0031326	6	6	regulation of cellular biosynthetic process	0.0198055	0.982246	0.388627	1	799	0.182754	3486	0.172191	1.061	ABCA2,ABCF1,ABRA,ACD,ACO1,ACP5,ACTL6B,ACTR5,ACVRL1,ADCYAP1,ADCYAP1R1,ADM,ADORA3,AES,AGER,AGO2,AGRN,AIP,AIRE,AKAP5,AKT1,AMH,ANKRD49,ANP32A,ANXA1,APBB1,APOA2,APOC1,APOC2,APOE,AREG,ARHGEF2,ARID1A,ARID3A,ARID3C,ARRB2,ASB1,ASCL2,ASCL5,ATF3,ATF4,ATF7IP2,ATN1,ATOH8,ATP1A1,AVP,AVPR1A,AZU1,BCL3,BCL9,BCORL1,BHLHA9,BHLHE23,BIRC2,BIRC5,BMP10,BNC1,BRD2,BRF1,BTG2,C1QTNF2,C3orf33,CA9,CALCOCO1,CALR,CAMK2A,CAND2,…
33160	K562.loops	GO:0042327	9	9	positive regulation of phosphorylation	0.0202825	0.983688	0.397348	1	181	0.0413998	731	0.0361077	1.147	ACVRL1,ADCY6,ADCYAP1,ADORA1,ADRA2B,AKT1,ANXA2,APLN,ARHGEF2,ARRB2,ATF3,ATF4,AVP,AVPI1,BMP10,C1QTNF1,C1QTNF2,C5AR1,CALR,CCK,CCL19,CCL2,CCL3,CD27,CD4,CD40,CD74,CD81,CDC25B,CDK5,CDKN1A,CHI3L1,CIB1,CLCF1,CNTF,CRK,CRKL,CSF1,CSF2,CSF3,CSK,CSNK1D,CTDSP2,CUL7,CYSLTR2,DAXX,DCTN1,DDR2,DIRAS1,DRD4,EFNA1,ELANE,ENG,EPO,ERBB2,ERN1,F2R,FGF18,FGF19,FGF21,FGF23,FGF4,FGFR3,FGFR4,FPR1,FZD5,GADD45B,GDF2,GLIPR2,GNAI2,…
27498	K562.loops	GO:0040011	2	2	locomotion	0.0204935	0.983379	0.400838	1	195	0.044602	792	0.0391208	1.14	ACKR4,ACVRL1,AKAP4,ANGPT2,APBB1,ARHGEF16,ARRB2,ASUN,ATN1,ATP1A2,ATP1A4,ATP1B2,AXL,AZU1,B4GALT1,BAX,BCAR1,BDKRB1,BIN2,C3AR1,C5AR1,C5AR2,CATSPER1,CATSPER4,CCDC135,CCK,CCL11,CCL13,CCL16,CCL17,CCL18,CCL19,CCL2,CCL22,CCL23,CCL3,CCL4,CCL7,CCL8,CCR10,CCR4,CCR9,CD2,CD244,CD248,CD34,CD4,CD81,CD84,CDK5,CDK5R2,CELF3,CELSR1,CELSR2,CFL1,CKLF,CMTM1,CMTM2,CMTM4,CMTM5,COL1A1,CORO1B,CX3CL1,CX3CR1,CXCL10,CXCL11,CX…
20778	K562.loops	GO:0031668	4	5	cellular response to extracellular stimulus	0.020565	0.988267	0.401593	1	31	0.00709058	101	0.00498889	1.421	AES,ALB,AOC1,AQP2,AVPR1A,AXL,CDKN1A,CHMP1A,CPEB4,CYP24A1,FADS1,FOS,FOSL1,FOXA3,GSDMD,HFE,ICAM1,MYOD1,NUAK2,PDK4,PICK1,PRKAA1,RRP8,SIPA1,SLC2A1,SLC39A4,SLC39A5,SPHK1,TP53,TXN2,UPP1
33161	K562.loops	GO:0043410	8	10	positive regulation of MAPK cascade	0.0207998	0.984771	0.405529	1	90	0.0205855	342	0.0168931	1.219	ADCYAP1,ADRA2B,ARRB2,AVPI1,C1QTNF1,C1QTNF2,C5AR1,CCL19,CCL3,CD27,CD40,CD74,CD81,CHI3L1,CIB1,CSK,CYSLTR2,DAXX,DIRAS1,DRD4,EFNA1,ELANE,ERBB2,F2R,FGF18,FGF19,FGF21,FGF23,FGF4,FGFR3,FGFR4,FPR1,FZD5,GADD45B,GLIPR2,GPER1,GPR183,GPR55,IGF2,IGFBP4,IL1B,IL1RN,IL6,ILK,IQGAP3,KISS1,LAMTOR1,LIF,LPAR2,MADD,MAP2K3,MAP3K10,MAP3K6,MAP4K1,MAPK1,MAPK8IP2,MDFI,MT3,NENF,NOD2,NODAL,NTRK1,OSM,PDE6H,PDGFB,PRKAA1,PRKD2,…
32549	K562.loops	GO:0009895	6	6	negative regulation of catabolic process	0.0208798	0.987949	0.406441	1	32	0.0073193	105	0.00518647	1.411	ADORA1,AKT1,APOA2,APOC1,BCL2L1,DEDD,DFFA,DHX34,FBXO5,GRIN2C,GSK3A,HCAR2,HSP90AB1,IL10,IL1B,LZTS1,MAD2L2,MAPK7,MT3,NPC1,PABPC1,PPARA,PRKAA1,PRKCG,PSMF1,RASIP1,RELA,TNF,TOB1,TP53,TRIM40,UBXN1
33855	K562.loops	GO:0051348	6	7	negative regulation of transferase activity	0.020982	0.986018	0.407251	1	55	0.0125801	197	0.0097308	1.293	AKT1,AKT1S1,APOE,CBLC,CD300A,CDKN1A,CDKN2C,CDKN2D,CERS1,CRIPAK,CSK,DBNDD2,DUSP1,DUSP2,DUSP3,DUSP5,DUSP7,DUSP8,DUSP9,EPHA1,GADD45B,GBA,GPS1,GPS2,GSK3A,HEXIM1,HEXIM2,HSPB1,HYAL2,IL1B,IL6,ILK,MAPK8IP1,PIF1,PML,PPP1R1B,PPP2CA,PRKCD,PRPSAP1,PTPN6,RGS14,SFN,SFRP5,SH3BP5,SMPD1,SOCS3,SOCS4,SOCS5,SPRED3,TARBP2,TFAP4,THY1,TRIB3,TRIM27,TSC2
31181	K562.loops	GO:0050863	7	8	regulation of T cell activation	0.0209882	0.985511	0.407251	1	65	0.0148673	238	0.011756	1.265	AKT1,BAD,BTN2A2,CCL19,CCL2,CD2,CD247,CD274,CD300A,CD4,CD46,CD74,CSK,DTX1,DUSP3,ERBB2,FOXJ1,FOXN1,GRB2,HLA-A,HLA-DMA,HLA-DPA1,HLA-DPB1,HLA-G,ICOSLG,IFNL1,IGF2,IGFBP2,IHH,IL10,IL12A,IL1B,IL21,IL23A,IL4R,IL6,IL7R,IRF1,ITGAL,JAK3,LAG3,LCK,LGALS1,LGALS3,MAP3K8,MLST8,NFKBID,NOD2,NRARP,PDCD1LG2,PRNP,PTPN2,PTPN6,RIPK3,SART1,SCGB1A1,SLC46A2,SOCS5,THY1,TNFSF9,VAV1,VNN1,VTCN1,ZAP70,ZNHIT1
27375	K562.loops	GO:0048731	4	4	system development	0.021235	0.983096	0.410095	1	163	0.0372827	654	0.0323043	1.154	ACD,ACP2,ACTL6B,ACVRL1,ADORA1,AES,ALPL,AMH,ARSA,ATN1,ATOH8,AVIL,B3GNT5,BAI2,BMP8B,CACNA1S,CELSR1,CELSR2,CHRD,CHRM1,CNTFR,COL11A2,COL1A1,COL9A2,CPNE6,CRB2,CSPG5,CTF1,CYP1B1,DCTN1,DEAF1,DLL3,DMBX1,DOK4,DPF1,DPYSL5,EGR3,EIF2B2,ELAVL3,EPHA2,ERBB2,FGF17,FGF18,FGF19,FGF8,FGFR3,FOS,FZD2,GATA2,GDF11,GDF3,GIP,GJA5,GLIS2,GNA11,GNG8,GRHL3,GSK3A,GSS,HELT,HES4,HES6,HOXC10,HOXC5,HOXC6,HOXD13,HPCAL4,ID1,ID3,IGF…
28740	K562.loops	GO:0009651	5	5	response to salt stress	0.0213015	0.993017	0.410095	1	10	0.00228728	24	0.00118548	1.929	AQP1,AQP2,AVP,BAX,BDKRB2,EPO,HSP90AB1,OXT,TNF,TP53
20543	K562.loops	GO:0072676	4	8	lymphocyte migration	0.0213015	0.993017	0.410095	1	10	0.00228728	24	0.00118548	1.929	CCL2,CCL3,CKLF,CX3CL1,CXCL10,CXCL11,CXCL16,PIK3CD,TBX21,ZAP70
19236	K562.loops	GO:0006690	5	8	icosanoid metabolic process	0.021362	0.988475	0.410095	1	26	0.00594694	82	0.00405038	1.468	ACOX1,ALOX12,ALOX15B,ALOXE3,CD74,CYP1A1,CYP1A2,CYP1B1,CYP2J2,DPEP1,DPEP2,EPHX2,FADS1,GGT5,GGTLC1,GGTLC2,GPX1,MGLL,MGST2,PLA2G4B,PLA2G4C,PLA2G5,PRG3,PTGDS,PTGES,SPHK1
37279	K562.loops	GO:0050728	7	8	negative regulation of inflammatory response	0.021362	0.988475	0.410095	1	26	0.00594694	82	0.00405038	1.468	ACP5,ADCYAP1,ADORA1,ANXA1,APOE,ELANE,FAM132A,FEM1A,GBA,GPER1,GPX1,GPX2,IL10,IL22RA2,MAPK7,NLRP3,NLRX1,NOD2,NR1H3,PPARD,PRKCD,PTPN2,SERPINF1,TFF2,TNFRSF1B,ZFP36
19427	K562.loops	GO:1901568	4	4	fatty acid derivative metabolic process	0.021362	0.988475	0.410095	1	26	0.00594694	82	0.00405038	1.468	ACOX1,ALOX12,ALOX15B,ALOXE3,CD74,CYP1A1,CYP1A2,CYP1B1,CYP2J2,DPEP1,DPEP2,EPHX2,FADS1,GGT5,GGTLC1,GGTLC2,GPX1,MGLL,MGST2,PLA2G4B,PLA2G4C,PLA2G5,PRG3,PTGDS,PTGES,SPHK1
26905	K562.loops	GO:0048568	4	5	embryonic organ development	0.0213867	0.987398	0.410095	1	34	0.00777676	113	0.00558163	1.393	AKT1,CEBPA,CSF2,EPN1,ERCC1,FLT3LG,FOXF2,FZD5,GATA2,GDF3,ID3,JUNB,KLF1,LMO2,MAPK1,NES,NFE2,NODAL,NOTO,PDGFB,PKD1,PLCD3,RARRES2,SH2B3,SP1,SP2,STRA6,TAL1,TFEB,TNF,TP53,TULP3,WNT7B,ZFPM1
19317	K562.loops	GO:0044711	4	4	single-organism biosynthetic process	0.0214036	0.982115	0.410095	1	262	0.0599268	1086	0.0536429	1.117	A3GALT2,A4GALT,ACBD3,ACOT7,ACOT8,ACSS1,ADCY6,ADM,AFMID,AGPAT1,AGPAT9,AGRN,AK1,AKR1A1,AKR1B1,AKT1,ALDOC,ALOX12,ALOX15B,ALOXE3,AMPD2,APOA2,AQP1,ARF3,ARG2,ASNSD1,ATF3,ATF4,ATP1A1,ATP1A2,ATP1A4,ATP4A,ATP5EP2,ATP5I,ATP5J,ATP5L2,B3GALT6,B3GAT3,B3GNT3,B3GNT5,B4GALNT1,B4GALT1,BAAT,BCAN,BCAT2,BHMT,BHMT2,CARNS1,CBS,CCBL1,CD74,CD81,CDA,CEBPA,CERS1,CERS5,CHKB,CHPF2,CHST10,CHST3,CHST6,CHSY1,CKM,CMPK2,CNBP,CND…
33583	K562.loops	GO:0043405	8	12	regulation of MAP kinase activity	0.0215968	0.984847	0.41315	1	70	0.016011	259	0.0127933	1.252	ADRA2B,APOE,AVPI1,C1QTNF2,C5AR1,CBLC,CBS,CCL19,CD300A,CD40,CD74,CD81,CSK,DAXX,DIRAS1,DRD4,DUSP1,DUSP2,DUSP3,DUSP5,DUSP7,DUSP8,DUSP9,EFNA1,ELANE,ERBB2,FPR1,FZD5,GBA,GPS1,GPS2,HYAL2,IL1B,IL1RN,ILK,IQGAP3,LPAR2,MADD,MAP2K3,MAP3K10,MAP3K6,MAP4K1,MAPK1,MAPK8IP1,MDFI,NOD2,PDE6H,PDGFB,PPP2CA,PRKAA1,PRKCD,PROK1,PROK2,PTPN6,RGS14,S100A12,SFRP5,SHC1,SMPD1,SPRED3,TDGF1,TGFB3,TNF,TRIB3,TSC2,UBA52,UBB,UBC,VEG…
13351	K562.loops	GO:0002429	5	9	immune response-activating cell surface receptor signaling pathway	0.0216574	0.985847	0.41366	1	50	0.0114364	177	0.0087429	1.308	ABI1,ACTB,BAX,BCAR1,BTN3A1,C3AR1,C5AR1,CD19,CD247,CD4,CD79A,CD79B,CFL1,CRK,CSK,FCER1G,FGR,GRB2,HLA-DPA1,HLA-DPB1,HSP90AB1,ITPR3,LCK,LCP2,LIMK1,MAPK1,MYO1C,NFKBIA,PIK3CD,PIK3R2,PLD2,PLEKHA1,PRKCD,PRKD2,PTPN6,RBCK1,RELA,SH2B2,STK11,TEC,THEMIS2,THY1,UBA52,UBB,UBC,UBE2V1,VASP,VAV1,WIPF2,ZAP70
32680	K562.loops	GO:0006469	8	11	negative regulation of protein kinase activity	0.0217657	0.985839	0.415079	1	49	0.0112077	173	0.00854532	1.312	AKT1,AKT1S1,APOE,CBLC,CD300A,CDKN1A,CDKN2C,CDKN2D,CRIPAK,DBNDD2,DUSP1,DUSP2,DUSP3,DUSP5,DUSP7,DUSP8,DUSP9,EPHA1,GADD45B,GBA,GPS1,GPS2,HEXIM1,HEXIM2,HSPB1,HYAL2,IL1B,IL6,ILK,MAPK8IP1,PPP1R1B,PPP2CA,PRKCD,PTPN6,RGS14,SFN,SFRP5,SH3BP5,SMPD1,SOCS3,SOCS4,SOCS5,SPRED3,TARBP2,TFAP4,THY1,TRIB3,TRIM27,TSC2
37560	K562.loops	GO:0030193	6	7	regulation of blood coagulation	0.02187	0.988897	0.415121	1	22	0.00503202	67	0.00330946	1.52	ALOX12,ANXA2,APOE,C1QTNF1,CD34,DMTN,F12,F2R,FCER1G,GP5,KRT1,NOS3,PDGFB,PLAT,PLAU,PLEK,PRKCD,PROC,SERPINE1,SERPINF2,SERPING1,TEC
33485	K562.loops	GO:0032075	7	8	positive regulation of nuclease activity	0.02187	0.988897	0.415121	1	22	0.00503202	67	0.00330946	1.52	ATF3,ATF4,CALR,CCL2,CTDSP2,CUL7,DCTN1,ERN1,GSK3A,HDGF,HMGB2,KLHDC3,PARP16,PCNA,PLA2G4B,PREB,SHC1,SYVN1,TPP1,TSPYL2,WFS1,YIF1A
38383	K562.loops	GO:1900046	5	5	regulation of hemostasis	0.02187	0.988897	0.415121	1	22	0.00503202	67	0.00330946	1.52	ALOX12,ANXA2,APOE,C1QTNF1,CD34,DMTN,F12,F2R,FCER1G,GP5,KRT1,NOS3,PDGFB,PLAT,PLAU,PLEK,PRKCD,PROC,SERPINE1,SERPINF2,SERPING1,TEC
28793	K562.loops	GO:0042594	4	6	response to starvation	0.0219294	0.987977	0.415163	1	27	0.00617566	86	0.00424796	1.454	ADCYAP1,ADM,ALB,AOC1,AQP2,CPEB4,FADS1,FOXA3,GALP,GCGR,GIP,HFE,HMGCL,MYOD1,NUAK2,PDK4,PICK1,PRKAA1,RRP8,SLC18A2,SLC2A1,SLC39A4,SLC39A5,SPHK1,TP53,UPP1,ZFP36
24123	K562.loops	GO:0072331	6	7	signal transduction by p53 class mediator	0.0219872	0.986588	0.415163	1	38	0.00869167	129	0.00637194	1.364	BAX,BCL3,CASP2,CDIP1,CDKN1A,E2F2,FOXM1,KAT5,MAGEA2,MUC1,PCBP4,PERP,PHLDA3,PML,PSMA7,PSMB10,PSMB11,PSMB2,PSMB5,PSMB6,PSMB8,PSMB9,PSMC2,PSMC3,PSMD5,PSMD8,PSME3,PSMF1,RBM38,RRP8,SHISA5,STK11,TFAP4,TOPORS,TP53,UBA52,UBB,UBC
35412	K562.loops	GO:0051048	6	7	negative regulation of secretion	0.0221502	0.9862	0.415163	1	41	0.00937786	141	0.00696468	1.346	ADORA1,ADRA2B,ANXA1,APOA2,BTN2A2,C5AR2,CD300A,CD34,CD74,CRHBP,DPH3,DRD4,F2R,FGF23,FKBP1B,HTR6,IL10,IL1B,IL1RN,IL6,INHA,KCNJ11,LIF,NLRP3,NOTCH1,NPFF,NR1H3,OSM,OXT,PIM3,RHBDF2,SLC30A1,SRGN,SYTL4,TFF2,TNF,TNFRSF4,TRIM27,UTS2,UTS2R,WNK4
38273	K562.loops	GO:0032655	6	6	regulation of interleukin-12 production	0.0222359	0.990196	0.415163	1	16	0.00365965	45	0.00222277	1.646	ACP5,ARRB2,CCL19,CD40,HLA-B,HLA-G,IL10,IL23A,IRF1,IRF5,IRF8,JAK3,LTB,NOD2,RELA,TNFSF9
32425	K562.loops	GO:0031392	9	10	regulation of prostaglandin biosynthetic process	0.0223484	0.997693	0.415163	1	4	0.000914913	6	0.000296369	3.087	ANXA1,AVP,AVPR1A,MAPK9
31577	K562.loops	GO:0032211	7	10	negative regulation of telomere maintenance via telomerase	0.0223484	0.997693	0.415163	1	4	0.000914913	6	0.000296369	3.087	ACD,PIF1,PML,TINF2
21092	K562.loops	GO:0033028	8	8	myeloid cell apoptotic process	0.0223484	0.997693	0.415163	1	4	0.000914913	6	0.000296369	3.087	CTSL,HCAR2,IL6,IRF3
37518	K562.loops	GO:0045988	7	9	negative regulation of striated muscle contraction	0.0223484	0.997693	0.415163	1	4	0.000914913	6	0.000296369	3.087	ADORA1,ADRBK1,ATP1A2,ATP2A1
28801	K562.loops	GO:0051599	4	6	response to hydrostatic pressure	0.0223484	0.997693	0.415163	1	4	0.000914913	6	0.000296369	3.087	KRT8,NTRK1,SNCG,WNT10B
24443	K562.loops	GO:0071316	7	8	cellular response to nicotine	0.0223484	0.997693	0.415163	1	4	0.000914913	6	0.000296369	3.087	BAD,KCNJ11,NTRK1,TNF
24169	K562.loops	GO:0071732	6	7	cellular response to nitric oxide	0.0223484	0.997693	0.415163	1	4	0.000914913	6	0.000296369	3.087	AQP1,DPEP1,MT3,SFTPC
22905	K562.loops	GO:0097084	6	7	vascular smooth muscle cell development	0.0223484	0.997693	0.415163	1	4	0.000914913	6	0.000296369	3.087	ADM,NOTCH1,RAMP2,VEGFA
31111	K562.loops	GO:2000501	8	11	regulation of natural killer cell chemotaxis	0.0223484	0.997693	0.415163	1	4	0.000914913	6	0.000296369	3.087	CCL2,CCL3,CCL4,CCL7
32424	K562.loops	GO:2001279	8	9	regulation of unsaturated fatty acid biosynthetic process	0.0223484	0.997693	0.415163	1	4	0.000914913	6	0.000296369	3.087	ANXA1,AVP,AVPR1A,MAPK9
30885	K562.loops	GO:0002690	7	10	positive regulation of leukocyte chemotaxis	0.0225194	0.989213	0.417703	1	19	0.00434584	56	0.00276612	1.571	C3AR1,CALR,CCL19,CCL2,CCL3,CCL4,CCL7,CD74,CXCL10,IL23A,IL6,LBP,RARRES2,S100A14,S100A7,SERPINE1,VEGFA,VEGFB,ZNF580
38357	K562.loops	GO:0044060	6	6	regulation of endocrine process	0.0228239	0.991405	0.422069	1	12	0.00274474	31	0.00153124	1.792	APLN,C1QTNF1,CRHBP,F2R,GDF9,GJA5,HCAR2,IL1B,INHA,KISS1,NKX3-1,RETN
38045	K562.loops	GO:0070232	10	10	regulation of T cell apoptotic process	0.0228239	0.991405	0.422069	1	12	0.00274474	31	0.00153124	1.792	BBC3,CD27,JAK3,LGALS16,LGALS3,NFKBID,RIPK3,RORC,SIGLEC1,SLC46A2,TP53,TSC22D3
17249	K562.loops	GO:0033559	6	10	unsaturated fatty acid metabolic process	0.0228724	0.987098	0.422325	1	29	0.00663312	94	0.00464312	1.429	ABCD1,ACOT8,ACOX1,ALOX12,ALOX15B,ALOXE3,CD74,CYP1A1,CYP1A2,CYP1B1,CYP2J2,DPEP1,DPEP2,EPHX2,FADS1,FADS3,GGT5,GGTLC1,GGTLC2,GPX1,MGLL,MGST2,PLA2G4B,PLA2G4C,PLA2G5,PRG3,PTGDS,PTGES,SPHK1
25789	K562.loops	GO:0001974	5	5	blood vessel remodeling	0.0229288	0.990535	0.422727	1	14	0.0032022	38	0.00187701	1.706	ACE,ACVRL1,AXL,BAX,CBS,DBH,DLL4,FGF8,FOXS1,LIF,NOS3,TBX1,TGM2,VEGFA
33019	K562.loops	GO:0001934	9	10	positive regulation of protein phosphorylation	0.0230796	0.981638	0.424867	1	158	0.0361391	634	0.0313164	1.154	ACVRL1,ADCY6,ADCYAP1,ADORA1,ADRA2B,AKT1,ANXA2,ARHGEF2,ARRB2,ATF3,ATF4,AVP,AVPI1,BMP10,C1QTNF2,C5AR1,CALR,CCK,CCL19,CCL2,CD4,CD40,CD74,CD81,CDC25B,CDK5,CDKN1A,CHI3L1,CIB1,CLCF1,CNTF,CRK,CRKL,CSF1,CSF2,CSF3,CSK,CSNK1D,CTDSP2,CUL7,DAXX,DCTN1,DDR2,DIRAS1,DRD4,EFNA1,ELANE,ENG,EPO,ERBB2,ERN1,F2R,FGF4,FGFR3,FPR1,FZD5,GADD45B,GDF2,GNAI2,GPER1,GSK3A,HAX1,HDGF,HES5,HPX,HSP90AB1,ICAM1,IFNL1,IGF2,IL12A,IL1B,…
23797	K562.loops	GO:0007218	7	8	neuropeptide signaling pathway	0.0232573	0.986713	0.427492	1	30	0.00686185	98	0.0048407	1.418	ADCYAP1,AGRP,BAI2,CELSR1,CELSR2,GALP,GALR3,GPR111,GPR114,GPR115,GPR144,GPR97,HCRTR1,KISS1R,NMUR1,NPFF,NPFFR1,NPW,NTSR1,NXPH3,NXPH4,OPRD1,PDYN,PKD1,PKDREJ,PROK2,PTH2,QRFP,SORT1,TAC3
38347	K562.loops	GO:0051930	8	8	regulation of sensory perception of pain	0.0233872	0.992783	0.42859	1	9	0.00205855	21	0.00103729	1.985	ACPP,CCK,CCL3,F2R,IL10,MGLL,NPFF,OPRD1,OXT
38346	K562.loops	GO:0051931	7	7	regulation of sensory perception	0.0233872	0.992783	0.42859	1	9	0.00205855	21	0.00103729	1.985	ACPP,CCK,CCL3,F2R,IL10,MGLL,NPFF,OPRD1,OXT
33990	K562.loops	GO:0019218	7	7	regulation of steroid metabolic process	0.0235564	0.987525	0.431016	1	24	0.00548948	75	0.00370462	1.482	APOA2,APOC1,APOE,ATP1A1,CYP17A1,CYP27B1,DDX20,DHH,DKK3,EPHX2,FGF19,FGFR4,IGF2,IL1B,INSIG1,LAMTOR1,NR1D1,NR5A1,POR,PRKAA1,RORC,SEC14L2,SNAI1,TNF
33909	K562.loops	GO:0051340	5	6	regulation of ligase activity	0.0235902	0.986364	0.431016	1	31	0.00709058	102	0.00503828	1.407	ANAPC2,ARRDC3,ARRDC4,CDC20,CDC26,FBXO5,FEM1A,LIMK1,MAD2L2,MAGEA2,PSMA7,PSMB10,PSMB11,PSMB2,PSMB5,PSMB6,PSMB8,PSMB9,PSMC2,PSMC3,PSMD5,PSMD8,PSME3,PSMF1,TOPORS,TRIB3,UBA52,UBB,UBC,UBE2C,UBE2D1
31795	K562.loops	GO:0042108	7	8	positive regulation of cytokine biosynthetic process	0.0237827	0.988269	0.432995	1	20	0.00457457	60	0.00296369	1.544	APOA2,AZU1,BCL3,CD4,CEBPG,ELANE,HSPB1,ICOSLG,IL1A,IL1B,IL21,IL9,IRF1,LBP,LTB,PRG3,RELA,TICAM1,TNF,ZFPM1
38248	K562.loops	GO:0032479	6	6	regulation of type I interferon production	0.0238752	0.986047	0.432995	1	32	0.0073193	106	0.00523586	1.398	CREBBP,CYLD,DDX58,DHX58,IL10,IRF1,IRF3,IRF5,IRF7,ISG15,LZTS1,MRE11A,NFKB2,NFKBIA,NLRX1,PCBP2,POLR2H,POLR3G,POLR3GL,PPM1B,RELA,RIPK3,STAT6,TICAM1,TMEM173,TREX1,TRIM25,UBA52,UBA7,UBB,UBC,UBE2L6
29580	K562.loops	GO:0032526	5	6	response to retinoic acid	0.0238752	0.986047	0.432995	1	32	0.0073193	106	0.00523586	1.398	APOE,AQP1,AQP3,CDKN2D,CLK2,COL1A1,CYP17A1,DUSP1,IGFBP2,KRT13,MUC1,NANOG,OXT,PTGES,RARG,RXRB,SCAMP3,SERPINF1,SFTPC,SLC10A3,TBX1,TESC,TIE1,TMEM161A,WNT10B,WNT11,WNT3A,WNT6,WNT7B,WNT8A,WNT8B,WNT9A
24992	K562.loops	GO:0023052	2	2	signaling	0.0238759	0.980701	0.432995	1	180	0.0411711	730	0.0360583	1.142	ABCC8,ADCY6,ADCYAP1,ADM,ADORA1,ADRA2B,AKAP5,ALDH2,AMH,ANXA9,AP2A2,APOE,AREG,AVP,BSN,CACNA1G,CACNG8,CAMK2A,CASQ2,CCL13,CCL16,CCL17,CCL18,CCL22,CCL23,CCL3,CCL4,CCL7,CCL8,CD33,CD34,CD70,CDK5,CHRM1,CHRNA4,CHRNA6,CHRNB3,CHRNB4,CHST4,CNIH2,CNP,CORT,CPNE6,CRHBP,CTF1,CXCL10,CXCL11,CXCL9,DBH,DHH,DMRT3,DRD4,EFNA1,EFNA2,EFNA3,EFNA4,EGR3,FADS1,FGF17,FGF18,FGF21,FGF3,FGF4,FGF6,FGF8,FGFBP1,FGFR3,FGFR4,FZD2,GAB…
24994	K562.loops	GO:0044700	3	3	single organism signaling	0.0238759	0.980701	0.432995	1	180	0.0411711	730	0.0360583	1.142	ABCC8,ADCY6,ADCYAP1,ADM,ADORA1,ADRA2B,AKAP5,ALDH2,AMH,ANXA9,AP2A2,APOE,AREG,AVP,BSN,CACNA1G,CACNG8,CAMK2A,CASQ2,CCL13,CCL16,CCL17,CCL18,CCL22,CCL23,CCL3,CCL4,CCL7,CCL8,CD33,CD34,CD70,CDK5,CHRM1,CHRNA4,CHRNA6,CHRNB3,CHRNB4,CHST4,CNIH2,CNP,CORT,CPNE6,CRHBP,CTF1,CXCL10,CXCL11,CXCL9,DBH,DHH,DMRT3,DRD4,EFNA1,EFNA2,EFNA3,EFNA4,EGR3,FADS1,FGF17,FGF18,FGF21,FGF3,FGF4,FGF6,FGF8,FGFBP1,FGFR3,FGFR4,FZD2,GAB…
35822	K562.loops	GO:0040013	5	5	negative regulation of locomotion	0.0239575	0.984231	0.43383	1	50	0.0114364	178	0.00879229	1.301	ACVRL1,ADORA1,ALOX15B,ANGPT2,AP1AR,APOE,ARRDC3,BMP10,C5AR2,CCL2,CD300A,CHRD,CX3CR1,DLL4,DPEP1,ELANE,ENG,EPHA1,GDF2,HAS1,HYAL2,IFITM1,IFITM2,IFITM3,IL1RN,IL24,ILK,LRP1,NODAL,NOG,NOTCH1,PDGFB,PLXNA3,PPARD,PTPN2,PTPRU,RNF41,RRAS,SEMA3F,SERPINE1,SLC9A3R1,TACSTD2,THY1,TIE1,TP53INP1,TRIM11,TRIM31,VASH1,WNT11,WNT3A
24923	K562.loops	GO:0007338	5	5	single fertilization	0.0240554	0.988949	0.434957	1	17	0.00388838	49	0.00242035	1.607	ADAM30,AKAP4,B4GALT1,BSPH1,CATSPER1,CATSPER4,CATSPERG,CD46,CD9,CLGN,ELSPBP1,IZUMO1,MFGE8,NPM2,SPA17,ZP1,ZP2
23623	K562.loops	GO:0038093	7	8	Fc receptor signaling pathway	0.0241671	0.98344	0.43633	1	60	0.0137237	219	0.0108175	1.269	ABI1,ACTB,AGO2,AKT1,AKT1S1,BAD,CD19,CD247,CDKN1A,CFL1,CRK,ERBB2,FCER1G,FCGRT,FGF17,FGF18,FGF19,FGF23,FGF3,FGF4,FGF6,FGF8,FGFR3,FGFR4,FGR,FOS,FOXO4,GRB2,GSK3A,HBEGF,HSP90AB1,ITPR3,LCK,LCP2,LIMK1,MAPK1,MAPK9,MLST8,MYO1C,NFATC1,NFATC3,NFKBIA,NR4A1,PDGFB,PIK3CD,PIK3R2,PLD2,PRKCD,RELA,RPS6KB2,SHC1,TEC,TRIB3,TSC2,UBA52,UBB,UBC,UBE2V1,VAV1,WIPF2
26885	K562.loops	GO:0048534	4	5	hematopoietic or lymphoid organ development	0.0242414	0.984181	0.437025	1	48	0.010979	170	0.00839714	1.307	BCL3,CBFB,CCNB2,CD164,CD248,CD34,CIAPIN1,CRIP2,CRKL,CSF1,ERCC1,FGF3,FLT3LG,FLVCR1,FOXE1,FOXN1,GATA2,HOXB3,HOXB4,ID2,IL10,IL7R,KLF1,LCK,LMO2,LTA,LTB,LYL1,MKNK2,NFKB2,NOTCH4,PDGFB,RIPK3,RORC,SH2B3,SHB,SLC46A2,SP1,TAL1,TAZ,TBX1,TCF21,TCF3,TLX1,WNT3A,ZBTB32,ZFP36L2,ZFPM1
23625	K562.loops	GO:0038095	8	9	Fc-epsilon receptor signaling pathway	0.0243666	0.984173	0.438634	1	47	0.0107502	166	0.00819956	1.311	AGO2,AKT1,AKT1S1,BAD,CD19,CDKN1A,ERBB2,FCER1G,FGF17,FGF18,FGF19,FGF23,FGF3,FGF4,FGF6,FGF8,FGFR3,FGFR4,FOS,FOXO4,GRB2,GSK3A,HBEGF,ITPR3,LCK,LCP2,MAPK1,MAPK9,MLST8,NFATC1,NFATC3,NFKBIA,NR4A1,PDGFB,PIK3CD,PIK3R2,RELA,RPS6KB2,SHC1,TEC,TRIB3,TSC2,UBA52,UBB,UBC,UBE2V1,VAV1
17166	K562.loops	GO:0044272	5	5	sulfur compound biosynthetic process	0.0244776	0.985276	0.439985	1	35	0.00800549	118	0.0058286	1.373	B3GALT6,B3GAT3,B3GNT3,B4GALT1,BCAN,BHMT,BHMT2,CBS,CHPF2,CHST3,CHST6,CHSY1,CNDP2,CSPG5,CTH,CYTL1,EIF2B2,EIF2B4,FMOD,GCLC,GGT5,GSS,HAGH,HAGHL,LIPT2,MAT2A,MGST2,MTHFD1,NCAN,NDST1,OPLAH,PAPSS2,SLC35B2,SLC35D1,ST3GAL4
32799	K562.loops	GO:0010563	7	7	negative regulation of phosphorus metabolic process	0.0251129	0.981537	0.450078	1	87	0.0198994	332	0.0163991	1.213	AKT1,AKT1S1,APOC1,APOE,BAX,BDKRB1,BDKRB2,C3orf33,CBLC,CD300A,CDA,CDKN1A,CDKN2C,CDKN2D,CIB1,CRIPAK,CSK,DBNDD2,DMTN,DRD4,DUSP1,DUSP2,DUSP3,DUSP5,DUSP7,DUSP8,DUSP9,ENG,EPHA1,FOXM1,FOXO4,GADD45B,GALR3,GBA,GNAI2,GNAI3,GPR87,GPS1,GPS2,GSK3A,HDAC3,HEXIM1,HEXIM2,HSPB1,HYAL2,IL1B,IL6,ILK,IMPACT,INHA,INPP5J,KIRREL,LIF,MAPK7,MAPK8IP1,MYADM,NDRG2,NLRP6,NOG,PDGFB,PDZD3,PLEK,PPP1R1B,PPP2CA,PRKCD,PRNP,PRR5L,PTP…
32800	K562.loops	GO:0045936	8	8	negative regulation of phosphate metabolic process	0.0251129	0.981537	0.450078	1	87	0.0198994	332	0.0163991	1.213	AKT1,AKT1S1,APOC1,APOE,BAX,BDKRB1,BDKRB2,C3orf33,CBLC,CD300A,CDA,CDKN1A,CDKN2C,CDKN2D,CIB1,CRIPAK,CSK,DBNDD2,DMTN,DRD4,DUSP1,DUSP2,DUSP3,DUSP5,DUSP7,DUSP8,DUSP9,ENG,EPHA1,FOXM1,FOXO4,GADD45B,GALR3,GBA,GNAI2,GNAI3,GPR87,GPS1,GPS2,GSK3A,HDAC3,HEXIM1,HEXIM2,HSPB1,HYAL2,IL1B,IL6,ILK,IMPACT,INHA,INPP5J,KIRREL,LIF,MAPK7,MAPK8IP1,MYADM,NDRG2,NLRP6,NOG,PDGFB,PDZD3,PLEK,PPP1R1B,PPP2CA,PRKCD,PRNP,PRR5L,PTP…
17196	K562.loops	GO:0009247	6	8	glycolipid biosynthetic process	0.0253157	0.988982	0.450918	1	15	0.00343092	42	0.00207459	1.654	A3GALT2,A4GALT,B3GNT5,B4GALNT1,DPM1,DPM2,DPM3,GBGT1,PGAP3,PIGF,PIGO,PIGU,PIGZ,ST6GALNAC6,ST8SIA6
37626	K562.loops	GO:1900076	5	5	regulation of cellular response to insulin stimulus	0.0253157	0.988982	0.450918	1	15	0.00343092	42	0.00207459	1.654	ADIPOR1,FAM132A,GSK3A,IGF2,IL1B,NGFR,PRKAA1,PRKCD,PTPN2,RARRES2,RELA,REPIN1,SIK2,SOCS3,TSC2
19764	K562.loops	GO:0030866	6	7	cortical actin cytoskeleton organization	0.0253814	0.992759	0.450918	1	8	0.00182983	18	0.000889108	2.058	CALR,CDK5,EHD2,FMNL1,PLEK,RAB13,RHOQ,STRIP1
37525	K562.loops	GO:0042730	8	9	fibrinolysis	0.0253814	0.992759	0.450918	1	8	0.00182983	18	0.000889108	2.058	ANXA2,F12,KRT1,PLAT,PLAU,SERPINE1,SERPINF2,SERPING1
37505	K562.loops	GO:0045822	6	7	negative regulation of heart contraction	0.0253814	0.992759	0.450918	1	8	0.00182983	18	0.000889108	2.058	ADORA1,ADRBK1,ATP1A1,ATP1A2,FKBP1B,NPFF,SPTBN4,UTS2
32607	K562.loops	GO:0050995	7	8	negative regulation of lipid catabolic process	0.0253814	0.992759	0.450918	1	8	0.00182983	18	0.000889108	2.058	ADORA1,AKT1,APOA2,APOC1,HCAR2,IL1B,PRKAA1,TNF
20679	K562.loops	GO:0007267	4	5	cell-cell signaling	0.0255546	0.979383	0.453334	1	173	0.03957	701	0.0346258	1.143	ABCC8,ADCY6,ADCYAP1,ADM,ADORA1,ADRA2B,AKAP5,ALDH2,AMH,ANXA9,AP2A2,APOE,AREG,AVP,BSN,CACNA1G,CACNG8,CAMK2A,CASQ2,CCL13,CCL16,CCL17,CCL18,CCL22,CCL23,CCL3,CCL4,CCL7,CCL8,CD33,CD34,CD70,CDK5,CHRM1,CHRNA4,CHRNA6,CHRNB3,CHRNB4,CHST4,CNIH2,CNP,CORT,CPNE6,CRHBP,CTF1,CXCL10,CXCL11,CXCL9,DBH,DHH,DRD4,EFNA1,EFNA2,EFNA3,EFNA4,EGR3,FADS1,FGF17,FGF18,FGF21,FGF3,FGF4,FGF6,FGF8,FGFBP1,FGFR3,FGFR4,FZD2,GABRD,GAL…
31470	K562.loops	GO:0042036	7	8	negative regulation of cytokine biosynthetic process	0.0256654	0.990651	0.454638	1	11	0.00251601	28	0.00138306	1.819	ASB1,BCL3,ELANE,FOXJ1,IL10,IL6,INHA,IRF3,LAG3,SIGIRR,ZFPM1
32802	K562.loops	GO:0042326	9	9	negative regulation of phosphorylation	0.0257556	0.981512	0.454917	1	75	0.0171546	282	0.0139294	1.232	AKT1,AKT1S1,APOE,BAX,BDKRB1,BDKRB2,C3orf33,CBLC,CD300A,CDKN1A,CDKN2C,CDKN2D,CIB1,CRIPAK,CSK,DBNDD2,DMTN,DUSP1,DUSP2,DUSP3,DUSP5,DUSP7,DUSP8,DUSP9,ENG,EPHA1,FOXM1,FOXO4,GADD45B,GBA,GPS1,GPS2,HDAC3,HEXIM1,HEXIM2,HSPB1,HYAL2,IL1B,IL6,ILK,IMPACT,INHA,INPP5J,KIRREL,LIF,MAPK8IP1,MYADM,NDRG2,NLRP6,NOG,PPP1R1B,PPP2CA,PRKCD,PRNP,PRR5L,PTPN2,PTPN6,RGS14,RHOH,SFN,SFRP5,SH3BP5,SLC9A3R1,SMPD1,SOCS3,SOCS4,SOCS…
33883	K562.loops	GO:0052548	7	8	regulation of endopeptidase activity	0.0257556	0.981512	0.454917	1	75	0.0171546	282	0.0139294	1.232	ADRM1,AIFM1,AKT1,ALOX12,ANP32B,AQP1,AVP,BAD,BAX,BBC3,BCAP31,BCL2L10,BIRC2,BIRC5,CASP2,CCK,CD27,CDKN2D,CST6,CST8,DPEP1,F2R,FABP1,FIS1,FOXL2,GPER1,GPX1,HTRA2,IFI27,IL24,IL6,KIAA0141,LCK,LPA,MT3,NGFR,NKX3-1,NLRP3,NODAL,NR4A1,PERP,PI3,PML,POR,PRDX5,PSME3,PSMF1,RFFL,S100A8,S100A9,SERPINA11,SERPINA12,SERPINA9,SERPINB1,SERPINB6,SERPINB9,SERPINE1,SERPINF1,SERPINF2,SERPING1,SERPINH1,SFN,SIAH2,SPINK9,SPINT…
18773	K562.loops	GO:0006520	4	8	cellular amino acid metabolic process	0.0260688	0.980208	0.455763	1	106	0.0242452	413	0.0204001	1.188	AARS2,ABHD12,AFMID,AIMP2,AMDHD1,AMT,ARG2,ART4,ASNSD1,ASPG,ATF4,BAAT,BCAT2,BCKDK,BHMT,BHMT2,CARNS1,CBS,CCBL1,CD34,CKB,CKM,CNDP2,CTH,DCT,DDAH2,DHFRL1,DIO1,DLST,DPEP1,DPYS,EIF2B2,EIF2B4,EIF5A,FARSA,FASN,FOXE1,FPGS,GATM,GCDH,GCLC,GFPT2,GGT5,GGTLC1,GGTLC2,GPT,GPX1,GSS,GSTK1,GSTM1,GSTM2,GSTM3,GSTM4,HAGH,HAGHL,HAL,HMGCL,HOGA1,HPD,HSD17B10,IDH1,LPCAT4,MAT2A,MGST2,MTHFD1,NOS3,OPLAH,OTUB2,P4HA2,PADI1,PARS2…
24522	K562.loops	GO:0036294	6	6	cellular response to decreased oxygen levels	0.026309	0.984949	0.455763	1	29	0.00663312	95	0.00469252	1.414	AKT1,AQP1,BAD,BBC3,CA9,CBS,CLCA1,CPEB4,CREBBP,EGR1,EPO,FABP1,ICAM1,KCNK3,MGARP,MT3,NKX3-1,NOTCH1,PICK1,PRKAA1,SLC29A1,STC2,TP53,UBA52,UBB,UBC,UBE2D1,VASN,VEGFA
29403	K562.loops	GO:0070482	4	4	response to oxygen levels	0.0264485	0.981373	0.455763	1	67	0.0153248	249	0.0122993	1.246	ADM,ADORA1,AKT1,ALDOC,ANGPT2,ANGPTL4,AQP1,ASCL2,BAD,BBC3,BECN1,BIRC2,CA9,CAT,CBS,CCL2,CDKN1A,CHRNA4,CLCA1,CPEB4,CREBBP,CYP1A1,EGR1,ENG,EPO,FABP1,HSD11B2,ICAM1,ITGA2,KCNK3,LTA,MGARP,MMP14,MT3,MUC1,MYOD1,NARFL,NCF2,NKX3-1,NOTCH1,NPPA,PDGFB,PDLIM1,PICK1,PKLR,PLAT,PLAU,PML,PPARA,PRKAA1,RAMP2,SFTPC,SLC29A1,STC2,TGFB3,TNF,TP53,TSC2,TXN2,UBA52,UBB,UBC,UBE2D1,UCK2,UTS2,VASN,VEGFA
21557	K562.loops	GO:0051437	6	12	positive regulation of ubiquitin-protein ligase activity involved in mitotic cell cycle	0.0267923	0.985825	0.455763	1	23	0.00526075	72	0.00355643	1.479	ANAPC2,CDC20,CDC26,FBXO5,PSMA7,PSMB10,PSMB11,PSMB2,PSMB5,PSMB6,PSMB8,PSMB9,PSMC2,PSMC3,PSMD5,PSMD8,PSME3,PSMF1,UBA52,UBB,UBC,UBE2C,UBE2D1
34924	K562.loops	GO:0090317	7	9	negative regulation of intracellular protein transport	0.0267923	0.985825	0.455763	1	23	0.00526075	72	0.00355643	1.479	APC2,CABP1,CDK5,CSK,CYLD,DACT3,DMTN,EMD,FAM89B,GDI1,IL10,KCNE1,MAPK7,MDFI,NFKBIA,NFKBIE,NFKBIL1,NLRP3,PKD1,PPM1B,SFRP5,THRA,TONSL
35660	K562.loops	GO:0030307	6	6	positive regulation of cell growth	0.0269523	0.984219	0.455763	1	31	0.00709058	103	0.00508768	1.394	AKT1,ALOX12,ANAPC2,APOE,AVP,AVPR1A,CIB1,CXCL16,CYBA,ERBB2,EXOSC4,HBEGF,HPN,HYAL1,IL9,ILK,KRT17,LGI1,LIMK1,MMP14,MTPN,S100A8,S100A9,SEMA7A,SFN,SPHK1,TNFRSF12A,TRPV2,UTS2R,VEGFA,WNT3A
28826	K562.loops	GO:0002118	4	5	aggressive behavior	0.0269605	0.995384	0.455763	1	5	0.00114364	9	0.000444554	2.573	AVP,AVPR1A,CRHBP,OXT,SNCG
29374	K562.loops	GO:0009648	6	6	photoperiodism	0.0269605	0.995384	0.455763	1	5	0.00114364	9	0.000444554	2.573	AGRP,DRD4,NR2F6,RBM4,RBM4B
37153	K562.loops	GO:0010832	9	9	negative regulation of myotube differentiation	0.0269605	0.995384	0.455763	1	5	0.00114364	9	0.000444554	2.573	CEACAM5,HDAC1,HDAC3,NOTCH1,PPAPDC3
33067	K562.loops	GO:0042511	10	13	positive regulation of tyrosine phosphorylation of Stat1 protein	0.0269605	0.995384	0.455763	1	5	0.00114364	9	0.000444554	2.573	CD40,FGFR3,HPX,IL21,LIF
14502	K562.loops	GO:0043097	7	10	pyrimidine nucleoside salvage	0.0269605	0.995384	0.455763	1	5	0.00114364	9	0.000444554	2.573	CDA,TK1,TK2,UCK2,UPP1
13679	K562.loops	GO:0046037	8	11	GMP metabolic process	0.0269605	0.995384	0.455763	1	5	0.00114364	9	0.000444554	2.573	GMPR2,GUK1,IMPDH1,PDE6A,PDE6B
35823	K562.loops	GO:0046597	6	8	negative regulation of viral entry into host cell	0.0269605	0.995384	0.455763	1	5	0.00114364	9	0.000444554	2.573	IFITM1,IFITM2,IFITM3,TRIM11,TRIM31
20525	K562.loops	GO:0048245	6	11	eosinophil chemotaxis	0.0269605	0.995384	0.455763	1	5	0.00114364	9	0.000444554	2.573	CCL11,CCL13,CCL3,CCL7,LGALS3
28926	K562.loops	GO:0050961	5	6	detection of temperature stimulus involved in sensory perception	0.0269605	0.995384	0.455763	1	5	0.00114364	9	0.000444554	2.573	ADORA1,ARRB2,ASIC3,NR2F6,NTRK1
28928	K562.loops	GO:0050965	6	7	detection of temperature stimulus involved in sensory perception of pain	0.0269605	0.995384	0.455763	1	5	0.00114364	9	0.000444554	2.573	ADORA1,ARRB2,ASIC3,NR2F6,NTRK1
36503	K562.loops	GO:0060143	6	7	positive regulation of syncytium formation by plasma membrane fusion	0.0269605	0.995384	0.455763	1	5	0.00114364	9	0.000444554	2.573	DCSTAMP,EHD1,EHD2,MYOD1,OCSTAMP
22427	K562.loops	GO:0070365	7	7	hepatocyte differentiation	0.0269605	0.995384	0.455763	1	5	0.00114364	9	0.000444554	2.573	ANXA1,CYP1A1,E2F8,ITGA2,WNT1
23156	K562.loops	GO:0071577	6	10	zinc ion transmembrane transport	0.0269605	0.995384	0.455763	1	5	0.00114364	9	0.000444554	2.573	SLC30A3,SLC30A4,SLC39A1,SLC39A13,SLC39A6
28753	K562.loops	GO:0071731	5	6	response to nitric oxide	0.0269605	0.995384	0.455763	1	5	0.00114364	9	0.000444554	2.573	AQP1,CCL19,DPEP1,MT3,SFTPC
29020	K562.loops	GO:0098586	5	7	cellular response to virus	0.0269605	0.995384	0.455763	1	5	0.00114364	9	0.000444554	2.573	BAD,BCL2L1,DDX58,IRF3,IRF7
31432	K562.loops	GO:1901534	6	7	positive regulation of hematopoietic progenitor cell differentiation	0.0269605	0.995384	0.455763	1	5	0.00114364	9	0.000444554	2.573	GATA2,HMGB2,KDM1A,TESC,THPO
25244	K562.loops	GO:0001977	7	7	renal system process involved in regulation of blood volume	0.0270358	0.993065	0.455763	1	7	0.0016011	15	0.000740924	2.161	ADORA1,F2R,GJA5,HSD11B2,PDGFB,UTS2,UTS2R
29351	K562.loops	GO:0010224	7	7	response to UV-B	0.0270358	0.993065	0.455763	1	7	0.0016011	15	0.000740924	2.161	CRIP1,HYAL1,HYAL2,HYAL3,IL12A,MFAP4,RELA
13288	K562.loops	GO:0016064	7	7	immunoglobulin mediated immune response	0.0270358	0.993065	0.455763	1	7	0.0016011	15	0.000740924	2.161	BCL3,CD27,CD74,FCER1G,HLA-DMA,IRF7,PRKCD
28955	K562.loops	GO:0033189	6	8	response to vitamin A	0.0270358	0.993065	0.455763	1	7	0.0016011	15	0.000740924	2.161	CYP1A1,EPO,FADS1,PPARD,SFTPC,SLC34A1,TSHB
29406	K562.loops	GO:0036296	5	5	response to increased oxygen levels	0.0270358	0.993065	0.455763	1	7	0.0016011	15	0.000740924	2.161	CAT,CDKN1A,CYP1A1,EGR1,EPO,NCF2,SFTPC
24117	K562.loops	GO:0042772	7	8	DNA damage response, signal transduction resulting in transcription	0.0270358	0.993065	0.455763	1	7	0.0016011	15	0.000740924	2.161	FOXM1,KAT5,MAD2L2,MUC1,RBM38,TFAP4,TP53
19803	K562.loops	GO:0045109	6	7	intermediate filament organization	0.0270358	0.993065	0.455763	1	7	0.0016011	15	0.000740924	2.161	KRT14,KRT17,KRT20,KRT25,KRT9,NEFM,PKP1
28802	K562.loops	GO:0055093	4	6	response to hyperoxia	0.0270358	0.993065	0.455763	1	7	0.0016011	15	0.000740924	2.161	CAT,CDKN1A,CYP1A1,EGR1,EPO,NCF2,SFTPC
32932	K562.loops	GO:0061014	8	9	positive regulation of mRNA catabolic process	0.0270358	0.993065	0.455763	1	7	0.0016011	15	0.000740924	2.161	AGO2,BTG2,CNOT1,PABPC1,TOB1,ZFP36,ZFP36L2
36318	K562.loops	GO:0070230	10	10	positive regulation of lymphocyte apoptotic process	0.0270358	0.993065	0.455763	1	7	0.0016011	15	0.000740924	2.161	BAX,BBC3,IL10,LGALS16,NFKBID,SIGLEC1,TP53
29460	K562.loops	GO:0097066	5	6	response to thyroid hormone	0.0270358	0.993065	0.455763	1	7	0.0016011	15	0.000740924	2.161	CTSB,CTSL,GBA,HPN,KLF9,LMO2,SLC34A1
22944	K562.loops	GO:0048469	5	5	cell maturation	0.0271962	0.983909	0.457835	1	32	0.0073193	107	0.00528526	1.385	AXL,CBFB,CCL19,CDC25B,CEBPA,EPO,FBXO5,FEV,FLVCR1,FZD5,GATA2,GDF11,HBZ,HES5,HOXB13,ID2,IHH,IL21,INSL3,KCNE1,KLF1,KLF2,NKX6-1,PCSK4,PTH1R,RND1,RUNX3,SCARF1,SLC26A3,SOX18,TAL1,VEGFA
24536	K562.loops	GO:1901699	5	5	cellular response to nitrogen compound	0.0273149	0.979188	0.459199	1	107	0.0244739	418	0.0206471	1.185	AANAT,ADCY6,AKT1,AOC1,AQP1,ARHGEF2,ATP6V1B1,ATP6V1E2,ATP6V1F,ATP6V1G1,BAD,BCAR1,BCL2L1,CASQ2,COL16A1,COL1A1,CPEB4,CRHBP,CRK,CSK,CYBA,DMTN,DNMT1,DOK1,DPEP1,EEF2K,EGR1,EGR3,EIF4EBP2,FGF17,FGF18,FGF19,FGF23,FGF3,FGF4,FGF6,FGF8,FGFR3,FGFR4,FOXO4,FOXO6,FOXS1,GCGR,GNB2,GNG5,GNG8,GPD1,GPER1,GRB2,GSK3A,GSTM2,HCN3,ICAM1,IGF2,IRF3,KCNE1,KCNJ11,KLF1,KLF15,KLF2,LAMTOR1,LAMTOR2,MAPK1,MGARP,MLST8,MT3,NKX6-1,NO…
35533	K562.loops	GO:0051270	5	5	regulation of cellular component movement	0.0273803	0.978481	0.459263	1	135	0.0308783	538	0.0265745	1.162	ABI3,ACE,ACVRL1,ADORA1,ADORA3,AKT1,ALOX12,ALOX15B,ANGPT2,AP1AR,APOE,ARAP1,ARHGAP5,ATP1A1,ATP1A2,B4GALT1,BCAR1,BDKRB1,BMP10,C3AR1,C5AR2,CALR,CAPN7,CBLL1,CCL11,CCL19,CCL2,CCL3,CCL4,CCL7,CD300A,CD74,CDK5,CHRD,CIB1,COL1A1,CSF1,CX3CR1,CXCL10,CXCL16,DDR2,DDX58,DLL4,DMTN,DNAAF1,DPEP1,ECM1,EFNA1,ELP6,ENG,EPHA1,EPHA2,F2R,FGR,GDF2,GLIPR2,GPER1,GRB7,HAS1,HBEGF,HDAC7,HSPB1,HYAL1,HYAL2,ICAM1,IFITM1,IL1RN,IL23…
31443	K562.loops	GO:1902107	6	7	positive regulation of leukocyte differentiation	0.027394	0.983633	0.459263	1	33	0.00754803	111	0.00548284	1.377	ACIN1,AXL,BAD,CCL19,CD27,CD46,CD74,CSF1,DCSTAMP,FLT3LG,FOS,HAX1,HLA-DMA,HLA-G,ID2,IHH,IL12A,IL20,IL21,IL23A,IL4R,IL6,IL7R,LCK,LIF,OCSTAMP,SART1,SOCS5,TESC,TNF,TNFSF9,VNN1,ZAP70
36334	K562.loops	GO:1901216	7	7	positive regulation of neuron death	0.0274366	0.987515	0.459347	1	16	0.00365965	46	0.00227217	1.611	AGRN,ATF4,BAD,BAX,BBC3,CASP2,CCL3,CDK5,EGR1,FGFR3,NCF2,RAPSN,TFAP2A,TNF,TP53,UBE2M
23636	K562.loops	GO:0008286	8	10	insulin receptor signaling pathway	0.0275392	0.982327	0.460374	1	43	0.00983532	151	0.00745863	1.319	AKT1,ATP6V1B1,ATP6V1E2,ATP6V1F,ATP6V1G1,BCAR1,CRK,DOK1,EEF2K,EIF4EBP2,FGF17,FGF18,FGF19,FGF23,FGF3,FGF4,FGF6,FGF8,FGFR3,FGFR4,FOXO4,FOXO6,FOXS1,GRB2,GSK3A,IGF2,MAPK1,MLST8,PDK4,PIK3R2,PIK3R3,PRKAA1,PRKAG1,PRKAG3,PTPN2,RHOQ,SH2B2,SHC1,SIK2,SOCS7,STK11,TRIB3,TSC2
24120	K562.loops	GO:0048015	7	8	phosphatidylinositol-mediated signaling	0.0276362	0.982363	0.460374	1	42	0.00960659	147	0.00726105	1.323	AGO2,AKT1,AKT1S1,BAD,CD19,CDKN1A,ERBB2,FGF17,FGF18,FGF19,FGF23,FGF3,FGF4,FGF6,FGF8,FGFR3,FGFR4,FOXO4,GRB2,GSK3A,HBEGF,HMGB2,LCK,MLST8,NR4A1,NTRK1,NYAP1,PCNA,PDGFB,PIK3CD,PIK3R2,PLCH2,PLEKHA1,PTAFR,RHOA,RPS6KB2,SPAG5,TOP2A,TRIB3,TSC2,UBE2C,VAV1
24119	K562.loops	GO:0048017	6	7	inositol lipid-mediated signaling	0.0276362	0.982363	0.460374	1	42	0.00960659	147	0.00726105	1.323	AGO2,AKT1,AKT1S1,BAD,CD19,CDKN1A,ERBB2,FGF17,FGF18,FGF19,FGF23,FGF3,FGF4,FGF6,FGF8,FGFR3,FGFR4,FOXO4,GRB2,GSK3A,HBEGF,HMGB2,LCK,MLST8,NR4A1,NTRK1,NYAP1,PCNA,PDGFB,PIK3CD,PIK3R2,PLCH2,PLEKHA1,PTAFR,RHOA,RPS6KB2,SPAG5,TOP2A,TRIB3,TSC2,UBE2C,VAV1
29350	K562.loops	GO:0009650	7	7	UV protection	0.0278752	0.993872	0.460374	1	6	0.00137237	12	0.000592739	2.315	CAT,ERCC1,GPX1,MFAP4,SCARA3,SDF4
33237	K562.loops	GO:0032352	6	6	positive regulation of hormone metabolic process	0.0278752	0.993872	0.460374	1	6	0.00137237	12	0.000592739	2.315	CYP17A1,HPN,IGF2,KDM1A,PAX8,POR
29540	K562.loops	GO:0032495	6	7	response to muramyl dipeptide	0.0278752	0.993872	0.460374	1	6	0.00137237	12	0.000592739	2.315	ARHGEF2,IRF5,NFKBIA,NOD2,NOTCH1,RELA
17610	K562.loops	GO:0042026	7	8	protein refolding	0.0278752	0.993872	0.460374	1	6	0.00137237	12	0.000592739	2.315	B2M,DNAJB1,DNAJC7,FKBP1A,FKBP1B,HSPA1A
22957	K562.loops	GO:0043249	6	6	erythrocyte maturation	0.0278752	0.993872	0.460374	1	6	0.00137237	12	0.000592739	2.315	EPO,FLVCR1,HBZ,KLF1,KLF2,TAL1
17237	K562.loops	GO:0043651	7	11	linoleic acid metabolic process	0.0278752	0.993872	0.460374	1	6	0.00137237	12	0.000592739	2.315	ABCD1,ALOX12,ALOX15B,ALOXE3,CYP2J2,FADS1
32167	K562.loops	GO:0045414	7	8	regulation of interleukin-8 biosynthetic process	0.0278752	0.993872	0.460374	1	6	0.00137237	12	0.000592739	2.315	APOA2,BCL3,ELANE,IL17F,PRG3,TNF
38293	K562.loops	GO:0032675	6	6	regulation of interleukin-6 production	0.0282458	0.984506	0.465864	1	25	0.00571821	80	0.00395159	1.447	ADCYAP1,ARHGEF2,ARRB2,C5AR2,CSK,F2R,FCER1G,FOXJ1,GBA,HLA-B,HYAL2,IL10,IL17F,IL1B,IL6,KLF2,LBP,MAPK13,NLRP10,NLRX1,NOD2,TICAM1,TNF,TNFSF9,ZC3H12A
21848	K562.loops	GO:0009306	5	7	protein secretion	0.0283941	0.985671	0.467679	1	20	0.00457457	61	0.00301309	1.518	ARL4D,BTN3A1,BTN3A2,CCL19,CHI3L1,CXCL10,DMTN,KLRF2,LCP2,NLRP3,NOTCH1,PDIA4,PLEK,PPY,RAB1A,RNF19B,S100A12,STEAP3,TRIM27,VTCN1
26565	K562.loops	GO:0007568	4	4	aging	0.0286327	0.980744	0.468111	1	52	0.0118939	188	0.00928624	1.281	ADM,AKT1,ALDOC,ALOX12,AMH,APOE,AQP2,CALR,CASP2,CCL2,CDKN1A,CNP,CYP1A1,ENG,EPO,ERCC1,FADS1,FOS,GPX1,GRB2,GSS,HELT,HMGA1,HYAL2,ICAM1,ID2,IGFBP2,IL6,ILK,JUND,LCK,LRP1,MAGEA2,MNT,NCF2,NR5A1,NTRK1,PDX1,PML,PRKCD,PTH1R,RELA,RETN,SERPINE1,SERPINF1,SLC18A2,SLC32A1,SOCS2,TGFB3,TNFRSF1B,TP53,ULK3
19679	K562.loops	GO:0001836	6	7	release of cytochrome c from mitochondria	0.028788	0.989928	0.468111	1	10	0.00228728	25	0.00123487	1.852	BAD,BAX,BBC3,BCL2L1,CCK,FIS1,MAPK9,SFN,TIMM50,TP53
17761	K562.loops	GO:0006501	8	10	C-terminal protein lipidation	0.028788	0.989928	0.468111	1	10	0.00228728	25	0.00123487	1.852	DPM1,DPM2,DPM3,GPAA1,PIGF,PIGO,PIGP,PIGS,PIGT,PIGU
22211	K562.loops	GO:0030316	8	8	osteoclast differentiation	0.028788	0.989928	0.468111	1	10	0.00228728	25	0.00123487	1.852	CSF1,DCSTAMP,EFNA2,EFNA4,EPHA2,JUNB,NFATC1,OCSTAMP,TFRC,TNF
24131	K562.loops	GO:0070059	6	8	intrinsic apoptotic signaling pathway in response to endoplasmic reticulum stress	0.028788	0.989928	0.468111	1	10	0.00228728	25	0.00123487	1.852	AIFM1,ATF4,ATP2A1,BAX,BBC3,CHAC1,ERN1,PML,TMBIM6,TRIB3
24406	K562.loops	GO:0071353	7	7	cellular response to interleukin-4	0.028788	0.989928	0.468111	1	10	0.00228728	25	0.00123487	1.852	DCSTAMP,FASN,HSP90AB1,IL24,IL2RG,IL4R,JAK3,PML,STAT6,TUBA4A
34529	K562.loops	GO:0090200	8	10	positive regulation of release of cytochrome c from mitochondria	0.028788	0.989928	0.468111	1	10	0.00228728	25	0.00123487	1.852	ARRB2,BAD,BAX,BBC3,BMF,GPER1,MLLT11,PINK1,TNFSF10,TP53
36317	K562.loops	GO:2000108	9	9	positive regulation of leukocyte apoptotic process	0.028788	0.989928	0.468111	1	10	0.00228728	25	0.00123487	1.852	ANXA1,BAX,BBC3,HCAR2,IL10,JAK3,LGALS16,NFKBID,SIGLEC1,TP53
35335	K562.loops	GO:0010959	7	7	regulation of metal ion transport	0.0288055	0.980035	0.468111	1	60	0.0137237	221	0.0109163	1.257	ADCYAP1,ADCYAP1R1,ADORA1,AHNAK,AKT1,AQP2,ARRB2,ATF4,ATP1A1,BAX,BDKRB1,BEST1,CABP1,CASQ1,CASQ2,CATSPER1,CCL3,CCL4,CD63,CXCL10,CXCL11,CXCL9,DMPK,DRD4,EPO,F2R,F2RL3,FKBP1A,FKBP1B,GNAI2,GPER1,GSTM2,HRC,ICAM1,JSRP1,KCNE1,KCNE1L,KCNE3,KCNH2,LACRT,LGALS3,NOS3,OPRD1,ORAI1,PACSIN3,PDGFB,PML,PRSS8,SCN1B,SCN4B,SCN5A,SLC30A1,SLC9A3R1,SPTBN4,STC2,TESC,THY1,TRIM27,TRPV2,WFS1
25241	K562.loops	GO:0008015	6	6	blood circulation	0.0288422	0.987631	0.468111	1	14	0.0032022	39	0.0019264	1.662	ACVRL1,ADM,AVPR1A,BDKRB2,C3AR1,CXCL10,DLL4,EPO,HOXB2,LPA,NFE2,RCAN1,SERPING1,UTS2R
34528	K562.loops	GO:0090199	7	9	regulation of release of cytochrome c from mitochondria	0.0288422	0.987631	0.468111	1	14	0.0032022	39	0.0019264	1.662	AKT1,ARRB2,AVP,BAD,BAX,BBC3,BCL2L1,BMF,GPER1,GPX1,MLLT11,PINK1,TNFSF10,TP53
38337	K562.loops	GO:0019229	6	6	regulation of vasoconstriction	0.0293099	0.986145	0.47444	1	17	0.00388838	50	0.00246975	1.574	ACE,ADM,ADRA2B,AKT1,APLN,ATP1A2,AVP,AVPR1A,BDKRB2,DBH,F2R,GJA5,HRH2,ICAM1,SMTNL1,TBXA2R,UTS2R
36341	K562.loops	GO:0050772	7	11	positive regulation of axonogenesis	0.0293099	0.986145	0.47444	1	17	0.00388838	50	0.00246975	1.574	AMIGO1,ANAPC2,APOE,ILK,LIMK1,METRN,NGFR,PLXNB1,PLXNB2,RHOA,SEMA7A,SKIL,STK11,TNFRSF12A,TRPV2,VEGFA,WNT3A
30770	K562.loops	GO:0002698	6	6	negative regulation of immune effector process	0.0295138	0.984738	0.47657	1	21	0.00480329	65	0.00321067	1.496	ARRB2,CD300A,CD46,FOXJ1,HLA-E,IFNL1,IL4R,IL7R,IRF3,JAK3,LGALS3,NOD2,PCBP2,PGLYRP1,PGLYRP2,PPM1B,PTPN6,SERPING1,SOCS5,TARBP2,TGFB3
13173	K562.loops	GO:0000003	2	2	reproduction	0.0295196	0.988336	0.47657	1	12	0.00274474	32	0.00158064	1.736	ADAM30,B4GALT1,CATSPER1,CATSPER4,CATSPERG,CD9,EIF4H,IZUMO1,SEMG2,VGF,ZP1,ZP2
17299	K562.loops	GO:0006721	6	7	terpenoid metabolic process	0.0297696	0.982944	0.479337	1	28	0.00640439	92	0.00454433	1.409	AGRN,AKR1B10,APOA2,APOC2,APOE,CRABP2,CYP1A1,CYP1A2,DHRS9,FDFT1,FDPS,GGPS1,HTRA2,LRAT,LRP1,OPN1LW,OPN1MW,OPN1SW,PPARD,RARRES2,RDH11,RDH8,RLBP1,SCPEP1,SDC3,SDC4,SDR16C5,STRA6
20503	K562.loops	GO:0030595	4	8	leukocyte chemotaxis	0.0297696	0.982944	0.479337	1	28	0.00640439	92	0.00454433	1.409	AZU1,C5AR1,CCL11,CCL13,CCL19,CCL2,CCL23,CCL3,CCL7,CKLF,CX3CL1,CX3CR1,CXCL10,CXCL11,CXCL16,FCER1G,IL10,IL1B,IL6,LBP,LGALS3,NUP85,PDGFB,PIK3CD,S100A12,S100A8,S100A9,VEGFA
24421	K562.loops	GO:0071560	5	7	cellular response to transforming growth factor beta stimulus	0.0304244	0.980211	0.489235	1	44	0.010064	156	0.00770561	1.306	ACVRL1,AMHR2,ARRB2,CCL2,CDK9,COL1A1,CX3CR1,ENG,FKBP1A,FOS,FOXH1,GDF15,GDF9,HDAC1,HYAL2,ID1,JUNB,LEFTY1,LEFTY2,LTBP4,MAPK7,NEDD8,NODAL,PARD6A,PDGFB,PML,PPP1CA,PPP1R15A,RHOA,SERPINE1,SKI,SKIL,SP1,STK16,TGFB3,TGIF2,TP53,UBA52,UBB,UBC,UBE2D1,UBE2M,WFIKKN2,WNT10A
17707	K562.loops	GO:0006487	5	9	protein N-linked glycosylation	0.0306737	0.981811	0.492596	1	31	0.00709058	104	0.00513707	1.38	ALG11,ALG3,B4GALT1,CALR,CCDC126,DAD1,DDOST,DPM1,DPM2,DPM3,GANAB,GFPT2,GMPPA,GMPPB,KCNE1,LMAN1,MAN1B1,MAN2A2,MGAT5B,MLEC,MOGS,MPI,MVD,PMM1,PREB,PRKCSH,SEC24B,ST3GAL4,ST8SIA6,SYVN1,UGGT1
21285	K562.loops	GO:0007204	11	12	positive regulation of cytosolic calcium ion concentration	0.0307447	0.980209	0.493087	1	42	0.00960659	148	0.00731045	1.314	ADCYAP1,ADM,AVP,AVPR1A,BBC3,BCAP31,BDKRB1,BDKRB2,C1QTNF1,C3AR1,C5AR1,CCKBR,CCL19,CCL3,CCR10,CCR4,CCR9,CD52,F2R,FIS1,FKBP1B,GLP1R,GNA15,GNAT2,GPER1,HRH4,ITPR3,KISS1,LCK,LPAR2,NPFF,OPRL1,OXT,PKD1,PROK2,PTH1R,TBXA2R,TGM2,TRPV5,UTS2,UTS2R,XCR1
20105	K562.loops	GO:0044237	3	3	cellular metabolic process	0.0308459	0.971522	0.493707	1	1700	0.388838	7624	0.376587	1.033	A3GALT2,A4GALT,AANAT,AARS2,AATK,ABCA2,ABCB6,ABCC8,ABCD1,ABCF1,ABHD12,ABI1,ABI3,ABRA,ACD,ACE,ACIN1,ACO1,ACO2,ACOT7,ACOT8,ACOX1,ACP2,ACP5,ACPP,ACSBG2,ACSF2,ACSS1,ACTB,ACTL6B,ACTR5,ACVRL1,ACYP1,ADAMTS13,ADCY6,ADCYAP1,ADIPOR1,ADIPOR2,ADM,ADNP,ADRA2B,ADRBK1,ADRM1,AES,AFMID,AGBL5,AGO2,AGPAT1,AGPAT9,AGRN,AIFM1,AIMP2,AIP,AIRE,AK1,AKAP5,AKR1A1,AKR1B1,AKR1B10,AKT1,ALB,ALDH2,ALDOC,ALG11,ALG3,ALKBH2,ALOX12,A…
32687	K562.loops	GO:0071901	9	12	negative regulation of protein serine/threonine kinase activity	0.0308643	0.981515	0.493707	1	32	0.0073193	108	0.00533465	1.372	APOE,CBLC,CD300A,CDKN1A,CDKN2C,CDKN2D,DUSP1,DUSP2,DUSP3,DUSP5,DUSP7,DUSP8,DUSP9,GBA,GPS1,GPS2,HEXIM1,HEXIM2,HSPB1,HYAL2,IL1B,MAPK8IP1,PPP2CA,PRKCD,PTPN6,RGS14,SFN,SFRP5,SMPD1,SPRED3,TFAP4,TSC2
20784	K562.loops	GO:0009267	5	7	cellular response to starvation	0.030956	0.984875	0.493784	1	18	0.00411711	54	0.00266733	1.544	ALB,AOC1,CPEB4,FADS1,FOXA3,HFE,MYOD1,NUAK2,PDK4,PICK1,PRKAA1,RRP8,SLC2A1,SLC39A4,SLC39A5,SPHK1,TP53,UPP1
37849	K562.loops	GO:0010830	8	8	regulation of myotube differentiation	0.030956	0.984875	0.493784	1	18	0.00411711	54	0.00266733	1.544	ANKRD2,BOC,CEACAM5,DMPK,EHD1,EHD2,HDAC1,HDAC3,ILK,MAMSTR,MYOD1,MYOG,NOTCH1,PPAPDC3,RBM38,SMYD1,TBX1,THRA
26659	K562.loops	GO:0021700	4	4	developmental maturation	0.0309904	0.980278	0.493784	1	40	0.00914913	140	0.00691529	1.323	ACVRL1,AXL,CBFB,CCL19,CDC25B,CDH5,CDK5R2,CEBPA,EPO,FBXO5,FEV,FGFR3,FLVCR1,FZD5,GATA2,GDF11,GRIN1,HBZ,HES5,HOXB13,ID2,IHH,IL21,INSL3,KCNE1,KLF1,KLF2,LYL1,NKX6-1,PCSK4,PTH1R,RAB3A,RND1,RUNX3,SCARF1,SLC26A3,SOX18,STXBP1,TAL1,VEGFA
37195	K562.loops	GO:0043524	8	9	negative regulation of neuron apoptotic process	0.0311923	0.980675	0.496352	1	36	0.00823422	124	0.00612497	1.344	ADNP,APOE,AXL,BAX,BCL2L1,BIRC5,BTG2,C5AR1,CCL2,CLCF1,CNTF,CNTFR,CPEB4,F2R,FGF8,GCLC,GRIN1,HSP90AB1,ILK,LGMN,LRP1,MDK,MT3,NES,NTRK1,PINK1,PRDX2,PRKCG,SCT,SNCB,STXBP1,TFAP2A,TGFB3,VEGFA,VEGFB,WFS1
38381	K562.loops	GO:0050818	5	5	regulation of coagulation	0.031345	0.983105	0.498132	1	23	0.00526075	73	0.00360583	1.459	ALOX12,ANXA2,APOE,C1QTNF1,CD34,DMTN,F12,F2R,FCER1G,GP5,KRT1,NOS3,PDGFB,PLAT,PLAU,PLEK,PRKCD,PROC,PROCR,SERPINE1,SERPINF2,SERPING1,TEC
33722	K562.loops	GO:0033673	7	10	negative regulation of kinase activity	0.0317349	0.978588	0.49984	1	51	0.0116651	185	0.00913806	1.277	AKT1,AKT1S1,APOE,CBLC,CD300A,CDKN1A,CDKN2C,CDKN2D,CRIPAK,CSK,DBNDD2,DUSP1,DUSP2,DUSP3,DUSP5,DUSP7,DUSP8,DUSP9,EPHA1,GADD45B,GBA,GPS1,GPS2,HEXIM1,HEXIM2,HSPB1,HYAL2,IL1B,IL6,ILK,MAPK8IP1,PPP1R1B,PPP2CA,PRKCD,PRPSAP1,PTPN6,RGS14,SFN,SFRP5,SH3BP5,SMPD1,SOCS3,SOCS4,SOCS5,SPRED3,TARBP2,TFAP4,THY1,TRIB3,TRIM27,TSC2
28745	K562.loops	GO:0006979	4	4	response to oxidative stress	0.0317827	0.977125	0.49984	1	71	0.0162397	268	0.0132378	1.227	ANXA1,APOE,AQP1,AXL,BAD,CAT,CCL19,CCS,CHRNA4,COL1A1,CYGB,DPEP1,DUSP1,ERCC1,FABP1,FGF8,FKBP1B,FOS,FOSL1,GATM,GCLC,GPX1,GPX2,GPX3,GSS,HBA1,HBB,HYAL1,HYAL2,IDH1,IL18BP,IL6,KLF2,KRT1,LCK,MAPK7,MMP14,MT3,NDUFS2,PDLIM1,PLEKHA1,PLK3,PML,PNKP,PRDX2,PRDX5,PRKAA1,PRNP,PSMB5,PTPRN,RELA,RGS14,RHOB,RNF7,S100A7,SCARA3,SCGB1A1,SFTPC,SGK2,SPHK1,STAT6,STC2,TAT,TMEM161A,TP53,TP53INP1,TRPA1,TXN2,TXNIP,VNN1,ZNF580
33882	K562.loops	GO:0052547	6	7	regulation of peptidase activity	0.0318374	0.976812	0.49984	1	76	0.0173833	289	0.0142751	1.218	ADRM1,AIFM1,AKT1,ALOX12,ANP32B,AQP1,AVP,BAD,BAX,BBC3,BCAP31,BCL2L10,BIRC2,BIRC5,CASP2,CCK,CD27,CDKN2D,CST6,CST8,DPEP1,ECM1,F2R,FABP1,FIS1,FOXL2,GPER1,GPX1,HTRA2,IFI27,IL24,IL6,KIAA0141,LCK,LPA,MT3,NGFR,NKX3-1,NLRP3,NODAL,NR4A1,PERP,PI3,PML,POR,PRDX5,PSME3,PSMF1,RFFL,S100A8,S100A9,SERPINA11,SERPINA12,SERPINA9,SERPINB1,SERPINB6,SERPINB9,SERPINE1,SERPINF1,SERPINF2,SERPING1,SERPINH1,SFN,SIAH2,SPINK9,…
38298	K562.loops	GO:0032680	6	6	regulation of tumor necrosis factor production	0.0320808	0.982397	0.49984	1	24	0.00548948	77	0.00380341	1.443	ACP5,ARHGEF2,ARRB2,AXL,AZU1,BCL3,C5AR2,CCL19,CCL3,CD14,CD2,CD34,FCER1G,HSPB1,IL10,IL23A,LBP,NFATC4,NFKBIL1,NOD2,TICAM1,TRIM27,ZC3H12A,ZFP36
33300	K562.loops	GO:0032862	10	16	activation of Rho GTPase activity	0.032167	0.989295	0.49984	1	9	0.00205855	22	0.00108669	1.894	ARHGEF16,EPHA1,EPHA2,FOXJ1,PIP5K1A,RHOG,SYDE1,SYDE2,TBC1D7
33241	K562.loops	GO:0045940	7	8	positive regulation of steroid metabolic process	0.032167	0.989295	0.49984	1	9	0.00205855	22	0.00108669	1.894	APOA2,APOC1,APOE,CYP17A1,IGF2,NR1D1,POR,PRKAA1,TNF
35434	K562.loops	GO:0051954	6	7	positive regulation of amine transport	0.032167	0.989295	0.49984	1	9	0.00205855	22	0.00108669	1.894	ADRBK1,AVP,AVPR1A,DRD4,HTR6,OXT,PINK1,RAB3B,SLC6A1
18766	K562.loops	GO:0070085	5	6	glycosylation	0.0322409	0.976833	0.49984	1	70	0.016011	264	0.0130403	1.228	A4GALT,ALG11,ALG3,ART4,B3GALT5,B3GALT6,B3GAT3,B3GNT3,B3GNT5,B3GNT6,B3GNT9,B4GALNT1,B4GALT1,C1GALT1C1,CALR,CCDC126,DAD1,DDOST,DPM1,DPM2,DPM3,FUT1,FUT2,FUT3,FUT6,FUT7,GALNT15,GANAB,GBGT1,GFPT2,GMPPA,GMPPB,KCNE1,LMAN1,MAN1B1,MAN2A2,MGAT5B,MLEC,MOGS,MPI,MUC1,MUC12,MUC17,MUC21,MUC6,MUCL1,MVD,NPC1,PARP16,PARP3,PIGZ,PMM1,POMGNT1,POMGNT2,POMK,PREB,PRKCSH,SEC24B,SIRT6,SLC35C1,SLC35C2,ST3GAL4,ST6GALNAC1,ST…
31458	K562.loops	GO:0009889	5	5	regulation of biosynthetic process	0.0323573	0.97074	0.49984	1	804	0.183898	3530	0.174364	1.055	ABCA2,ABCF1,ABRA,ACD,ACO1,ACP5,ACTL6B,ACTR5,ACVRL1,ADCYAP1,ADCYAP1R1,ADM,ADORA3,AES,AGER,AGO2,AGRN,AIP,AIRE,AKAP5,AKT1,AMH,ANKRD49,ANP32A,ANXA1,APBB1,APOA2,APOC1,APOC2,APOE,AREG,ARHGEF2,ARID1A,ARID3A,ARID3C,ARRB2,ASB1,ASCL2,ASCL5,ATF3,ATF4,ATF7IP2,ATN1,ATOH8,ATP1A1,AVP,AVPR1A,AZU1,BCL3,BCL9,BCORL1,BHLHA9,BHLHE23,BIRC2,BIRC5,BMP10,BNC1,BRD2,BRF1,BTG2,C1QTNF2,C3orf33,CA9,CALCOCO1,CALR,CAMK2A,CAND2,…
35604	K562.loops	GO:2000145	5	6	regulation of cell motility	0.032389	0.974606	0.49984	1	125	0.028591	498	0.0245987	1.162	ABI3,ACE,ACVRL1,ADORA1,ADORA3,AKT1,ALOX12,ALOX15B,ANGPT2,AP1AR,APOE,ARHGAP5,BCAR1,BDKRB1,BMP10,C3AR1,C5AR2,CALR,CAPN7,CBLL1,CCL11,CCL19,CCL2,CCL3,CCL4,CCL7,CD300A,CD74,CDK5,CHRD,CIB1,COL1A1,CSF1,CX3CR1,CXCL10,CXCL16,DDR2,DDX58,DLL4,DMTN,DPEP1,ECM1,EFNA1,ELP6,ENG,EPHA1,EPHA2,F2R,FGR,GDF2,GLIPR2,GPER1,GRB7,HAS1,HBEGF,HDAC7,HSPB1,HYAL1,HYAL2,ICAM1,IFITM1,IL1RN,IL23A,IL24,IL6,ILK,ITGA2,ITGA5,LAMA5,LB…
35124	K562.loops	GO:0046823	7	8	negative regulation of nucleocytoplasmic transport	0.0323953	0.983707	0.49984	1	19	0.00434584	58	0.0028649	1.517	APC2,CABP1,CDK5,CYLD,DACT3,EMD,FAM89B,IL10,MAPK7,MDFI,NFKBIA,NFKBIE,NFKBIL1,NLRP3,PKD1,PPM1B,SFRP5,THRA,TONSL
29821	K562.loops	GO:0060359	5	5	response to ammonium ion	0.0323953	0.983707	0.49984	1	19	0.00434584	58	0.0028649	1.517	AOC1,CDK5,CRHBP,DRD4,EGR1,FOSB,GRIN1,HNMT,NPFF,OXT,PEA15,PPP1R9B,PRKCG,RELA,SLC18A2,SLC34A1,SLC6A1,SMPD1,SNCG
34538	K562.loops	GO:2001239	8	10	regulation of extrinsic apoptotic signaling pathway in absence of ligand	0.0323953	0.983707	0.49984	1	19	0.00434584	58	0.0028649	1.517	AKT1,BAX,BCL2L1,BCL2L10,CSF2,CX3CL1,CX3CR1,HSPA1A,HTRA2,IL1A,IL1B,JAK3,MAPK7,MCL1,PPP1CA,PPP2R1B,TNF,TNFSF10,TRADD
22207	K562.loops	GO:0002573	7	7	myeloid leukocyte differentiation	0.0327114	0.981757	0.49984	1	25	0.00571821	81	0.00400099	1.429	BATF3,CEBPA,CEBPE,CSF1,CSF2,CSF3,DCSTAMP,EFNA2,EFNA4,EPHA2,IL17C,IL25,JUNB,KDM1A,MT1G,NFATC1,OCSTAMP,PIK3CD,SPI1,TAL1,TFRC,TNF,TNFSF9,VEGFA,ZFPM1
32679	K562.loops	GO:0001933	9	10	negative regulation of protein phosphorylation	0.0328085	0.976849	0.49984	1	63	0.0144099	235	0.0116078	1.241	AKT1,AKT1S1,APOE,BAX,BDKRB1,BDKRB2,CBLC,CD300A,CDKN1A,CDKN2C,CDKN2D,CIB1,CRIPAK,DBNDD2,DMTN,DUSP1,DUSP2,DUSP3,DUSP5,DUSP7,DUSP8,DUSP9,ENG,EPHA1,GADD45B,GBA,GPS1,GPS2,HEXIM1,HEXIM2,HSPB1,HYAL2,IL1B,IL6,ILK,IMPACT,INPP5J,KIRREL,MAPK8IP1,MYADM,NOG,PPP1R1B,PPP2CA,PRKCD,PRNP,PRR5L,PTPN2,PTPN6,RGS14,SFN,SFRP5,SH3BP5,SMPD1,SOCS3,SOCS4,SOCS5,SPRED3,TARBP2,TFAP4,THY1,TRIB3,TRIM27,TSC2
31020	K562.loops	GO:0002711	9	9	positive regulation of T cell mediated immunity	0.0328843	0.986134	0.49984	1	13	0.00297347	36	0.00177822	1.672	AZGP1,B2M,HFE,HLA-A,HLA-B,HLA-C,HLA-E,HLA-F,HLA-G,IL12A,IL1B,IL23A,TAP1
31282	K562.loops	GO:0002889	9	9	regulation of immunoglobulin mediated immune response	0.0328843	0.986134	0.49984	1	13	0.00297347	36	0.00177822	1.672	CD40,CLCF1,FCER1G,FOXJ1,HPX,IL10,IL27RA,LTA,NOD2,PTPN6,STAT6,TBX21,TNF
29503	K562.loops	GO:0035094	6	7	response to nicotine	0.0328843	0.986134	0.49984	1	13	0.00297347	36	0.00177822	1.672	ATP1A2,AVP,BAD,CHRNA4,CHRNB4,GPX1,IGF2,KCNJ11,NKX6-1,NTRK1,PDX1,PPARA,TNF
28730	K562.loops	GO:0050830	6	8	defense response to Gram-positive bacterium	0.0328843	0.986134	0.49984	1	13	0.00297347	36	0.00177822	1.672	ACP5,C5AR1,FGR,IL12A,IL27RA,IL6,LBP,LTA,NOD2,PGLYRP1,PGLYRP2,PLA2G2A,TNF
21284	K562.loops	GO:0051480	10	11	cytosolic calcium ion homeostasis	0.0329024	0.978137	0.49984	1	47	0.0107502	169	0.00834774	1.288	ADCYAP1,ADM,ATP1A2,AVP,AVPR1A,BBC3,BCAP31,BDKRB1,BDKRB2,C1QTNF1,C3AR1,C5AR1,CCKBR,CCL19,CCL3,CCR10,CCR4,CCR9,CD52,F2R,FIS1,FKBP1B,GLP1R,GNA15,GNAT2,GPER1,HRH4,ITPR3,KCNK3,KISS1,LCK,LPAR2,NPFF,OPRL1,OXT,PDE6A,PDE6B,PKD1,PROK2,PTH1R,PVALB,TBXA2R,TGM2,TRPV5,UTS2,UTS2R,XCR1
26424	K562.loops	GO:0001568	4	4	blood vessel development	0.0332466	0.981181	0.49984	1	26	0.00594694	85	0.00419857	1.416	ACVRL1,AKT1,ANGPT2,ARID1A,CDX2,COL1A1,CRKL,DLX3,FLVCR1,FOSL1,FOXH1,FOXS1,FZD5,GJA4,JUNB,MAPK1,NFE2,NKX3-1,PKD1,PLCD3,SOCS3,SPHK1,SPINT1,STRA6,TBX1,VEGFB
24953	K562.loops	GO:0007565	4	4	female pregnancy	0.0332466	0.981181	0.49984	1	26	0.00594694	85	0.00419857	1.416	ADCYAP1,ADIPOR2,ADM,ADRA2B,AQP2,BYSL,COL16A1,CRHBP,EPN1,FOS,FOSB,FOSL1,GIP,HFE,HSD11B2,IGF2,IGFBP2,IL1RN,MUC1,NPPA,OXT,RAMP2,SCGB1A1,SPHK1,TAC3,TGFB3
34811	K562.loops	GO:0032845	5	5	negative regulation of homeostatic process	0.0334857	0.987131	0.49984	1	11	0.00251601	29	0.00143245	1.756	ACD,ARRDC3,CSK,EPO,ERCC1,FKBP1A,FKBP1B,PIF1,PML,TINF2,VEGFA
32419	K562.loops	GO:0042304	7	8	regulation of fatty acid biosynthetic process	0.0334857	0.987131	0.49984	1	11	0.00251601	29	0.00143245	1.756	ANXA1,APOC1,APOC2,AVP,AVPR1A,INSIG1,MAPK9,NR1H3,PDK4,STK11,TRIB3
13527	K562.loops	GO:0046209	4	4	nitric oxide metabolic process	0.0334857	0.987131	0.49984	1	11	0.00251601	29	0.00143245	1.756	AKT1,ARG2,DDAH2,DNM2,GCHFR,NOS3,NOSIP,NOSTRIN,POR,PTS,SPR
34940	K562.loops	GO:0050710	7	10	negative regulation of cytokine secretion	0.0334857	0.987131	0.49984	1	11	0.00251601	29	0.00143245	1.756	APOA2,BTN2A2,C5AR2,CD34,IL10,IL6,NLRP3,SRGN,TNF,TNFRSF4,TRIM27
31278	K562.loops	GO:0002709	8	8	regulation of T cell mediated immunity	0.0334896	0.984291	0.49984	1	16	0.00365965	47	0.00232156	1.576	AZGP1,B2M,HFE,HLA-A,HLA-B,HLA-C,HLA-E,HLA-F,HLA-G,IL12A,IL1B,IL23A,IL7R,NOD2,RIPK3,TAP1
34882	K562.loops	GO:0070201	6	6	regulation of establishment of protein localization	0.0335753	0.974336	0.49984	1	102	0.0233303	400	0.019758	1.181	AKT1,ALOX15B,ANP32B,ANXA1,APC2,APOA2,ARHGEF16,BAD,BBC3,BCL2L1,BCL3,BMF,BTN2A2,C5AR2,CABP1,CCL19,CCL3,CD14,CD2,CD27,CD274,CD34,CD40,CDK5,CDKN1A,CHIA,CHRM1,CIB1,CSF3,CSK,CYLD,DACT3,DDX58,DMTN,DPH3,DRD4,EMD,EPHA2,F2R,FAM89B,FGR,FIS1,GAPVD1,GDI1,GJA5,GPER1,GZMB,HSP90AB1,HYAL2,IL10,IL1A,IL1B,IL23A,IL4R,IL6,IRF3,KCNE1,KCNN4,KRT20,LACRT,LRP1,LRRC15,MAPK7,MDFI,MIEF1,MYO1C,NFKBIA,NFKBIE,NFKBIL1,NKD2,NLRP1…
37322	K562.loops	GO:0016525	6	8	negative regulation of angiogenesis	0.0336475	0.982638	0.49984	1	20	0.00457457	62	0.00306248	1.494	ANGPT2,BAI2,CCL2,CX3CR1,CXCL10,DLL4,FOXO4,GDF2,IL17F,KLK3,LECT1,NOTCH1,NPPB,NPR1,PML,SEMA4A,SERPINE1,SERPINF1,TIE1,VASH1
29553	K562.loops	GO:0071559	4	6	response to transforming growth factor beta	0.0336734	0.97792	0.49984	1	44	0.010064	157	0.007755	1.298	ACVRL1,AMHR2,ARRB2,CCL2,CDK9,COL1A1,CX3CR1,ENG,FKBP1A,FOS,FOXH1,GDF15,GDF9,HDAC1,HYAL2,ID1,JUNB,LEFTY1,LEFTY2,LTBP4,MAPK7,NEDD8,NODAL,PARD6A,PDGFB,PML,PPP1CA,PPP1R15A,RHOA,SERPINE1,SKI,SKIL,SP1,STK16,TGFB3,TGIF2,TP53,UBA52,UBB,UBC,UBE2D1,UBE2M,WFIKKN2,WNT10A
15511	K562.loops	GO:0006518	5	6	peptide metabolic process	0.0336953	0.980664	0.49984	1	27	0.00617566	89	0.00439615	1.405	ACE,ADAMTS13,BECN1,CARNS1,CNDP2,DPEP1,FKBP1A,GCLC,GGT5,GGTLC1,GGTLC2,GPX1,GSS,GSTK1,GSTM1,GSTM2,GSTM3,GSTM4,HAGH,HAGHL,IDH1,MGST2,OPLAH,PGLYRP2,SPCS3,TAPBP,TPP1
25800	K562.loops	GO:0001660	7	8	fever generation	0.0337458	0.997827	0.49984	1	3	0.000686185	4	0.00019758	3.473	IL1A,IL1B,IL1RN
13499	K562.loops	GO:0002484	7	7	antigen processing and presentation of endogenous peptide antigen via MHC class I via ER pathway	0.0337458	0.997827	0.49984	1	3	0.000686185	4	0.00019758	3.473	HLA-A,HLA-B,HLA-C
26500	K562.loops	GO:0003219	6	6	cardiac right ventricle formation	0.0337458	0.997827	0.49984	1	3	0.000686185	4	0.00019758	3.473	HAND1,NOTCH1,SMARCD3
19952	K562.loops	GO:0007144	6	9	female meiosis I	0.0337458	0.997827	0.49984	1	3	0.000686185	4	0.00019758	3.473	CDC25B,MEIOB,MLH3
24904	K562.loops	GO:0007621	5	9	negative regulation of female receptivity	0.0337458	0.997827	0.49984	1	3	0.000686185	4	0.00019758	3.473	AVP,AVPR1A,PPP1R1B
20406	K562.loops	GO:0008078	7	9	mesodermal cell migration	0.0337458	0.997827	0.49984	1	3	0.000686185	4	0.00019758	3.473	FGF8,MESP1,MESP2
26591	K562.loops	GO:0014028	4	4	notochord formation	0.0337458	0.997827	0.49984	1	3	0.000686185	4	0.00019758	3.473	CRB2,EFNA1,EPHA2
25188	K562.loops	GO:0014805	4	7	smooth muscle adaptation	0.0337458	0.997827	0.49984	1	3	0.000686185	4	0.00019758	3.473	CYBA,IL1B,NOS3
36515	K562.loops	GO:0031536	7	9	positive regulation of exit from mitosis	0.0337458	0.997827	0.49984	1	3	0.000686185	4	0.00019758	3.473	BIRC5,NEUROG1,UBE2C
34850	K562.loops	GO:0035814	6	9	negative regulation of renal sodium excretion	0.0337458	0.997827	0.49984	1	3	0.000686185	4	0.00019758	3.473	ADORA1,UTS2,UTS2R
29711	K562.loops	GO:0036017	6	6	response to erythropoietin	0.0337458	0.997827	0.49984	1	3	0.000686185	4	0.00019758	3.473	EPOR,MT1X,MT2A
24397	K562.loops	GO:0036018	7	7	cellular response to erythropoietin	0.0337458	0.997827	0.49984	1	3	0.000686185	4	0.00019758	3.473	EPOR,MT1X,MT2A
23670	K562.loops	GO:0038033	8	12	positive regulation of endothelial cell chemotaxis by VEGF-activated vascular endothelial growth factor receptor signaling pathway	0.0337458	0.997827	0.49984	1	3	0.000686185	4	0.00019758	3.473	HSPB1,PRKD2,VEGFA
14806	K562.loops	GO:0046104	8	10	thymidine metabolic process	0.0337458	0.997827	0.49984	1	3	0.000686185	4	0.00019758	3.473	DHFRL1,TK1,TK2
14803	K562.loops	GO:0046125	7	9	pyrimidine deoxyribonucleoside metabolic process	0.0337458	0.997827	0.49984	1	3	0.000686185	4	0.00019758	3.473	DHFRL1,TK1,TK2
30009	K562.loops	GO:0051665	5	5	membrane raft localization	0.0337458	0.997827	0.49984	1	3	0.000686185	4	0.00019758	3.473	CD2,MAL,RALA
36312	K562.loops	GO:0060058	6	10	positive regulation of apoptotic process involved in mammary gland involution	0.0337458	0.997827	0.49984	1	3	0.000686185	4	0.00019758	3.473	B4GALT1,BAX,PML
27409	K562.loops	GO:0060541	5	5	respiratory system development	0.0337458	0.997827	0.49984	1	3	0.000686185	4	0.00019758	3.473	PHOX2B,SPEG,TCF21
22554	K562.loops	GO:0060708	7	7	spongiotrophoblast differentiation	0.0337458	0.997827	0.49984	1	3	0.000686185	4	0.00019758	3.473	ASCL2,LIF,SOCS3
26133	K562.loops	GO:0060982	6	6	coronary artery morphogenesis	0.0337458	0.997827	0.49984	1	3	0.000686185	4	0.00019758	3.473	NOTCH1,TBX1,VEGFA
34515	K562.loops	GO:1902218	6	10	regulation of intrinsic apoptotic signaling pathway in response to osmotic stress	0.0337458	0.997827	0.49984	1	3	0.000686185	4	0.00019758	3.473	ARHGEF2,BDKRB2,EPO
34360	K562.loops	GO:1902219	7	11	negative regulation of intrinsic apoptotic signaling pathway in response to osmotic stress	0.0337458	0.997827	0.49984	1	3	0.000686185	4	0.00019758	3.473	ARHGEF2,BDKRB2,EPO
36311	K562.loops	GO:1902339	6	9	positive regulation of apoptotic process involved in morphogenesis	0.0337458	0.997827	0.49984	1	3	0.000686185	4	0.00019758	3.473	B4GALT1,BAX,PML
32591	K562.loops	GO:1902373	8	10	negative regulation of mRNA catabolic process	0.0337458	0.997827	0.49984	1	3	0.000686185	4	0.00019758	3.473	DHX34,PABPC1,TOB1
34828	K562.loops	GO:2000189	6	6	positive regulation of cholesterol homeostasis	0.0337458	0.997827	0.49984	1	3	0.000686185	4	0.00019758	3.473	ACOX1,NR1D1,NR1H3
28678	K562.loops	GO:0048511	2	2	rhythmic process	0.0340523	0.976719	0.503768	1	53	0.0121226	194	0.00958261	1.265	AANAT,ADCYAP1,ADORA1,ALB,AMH,ANXA1,ARRB2,AXL,BAX,BCL2L1,CASP2,CAT,CRX,CSNK1D,DRD4,EGR1,EGR3,EIF2B2,EIF2B4,FANCG,FOXL2,GRIN1,HDAC3,ICAM1,IL6,INHA,JUND,KISS1,LFNG,METTL3,MMP14,NHLH2,NOS3,NR1D1,NR5A1,PER1,PER3,PLEKHA1,PRKAA1,PROK2,PTGDS,RBM4,RBM4B,RORC,SFTPC,SOHLH1,TGFB3,TIMELESS,TIMP4,UTS2,UTS2R,VEGFA,VGF
35000	K562.loops	GO:1900180	6	6	regulation of protein localization to nucleus	0.0341179	0.977849	0.504127	1	42	0.00960659	149	0.00735984	1.305	APC2,BCL3,CABP1,CCL19,CD27,CDKN1A,CSF3,CYLD,DACT3,DDX58,EMD,FAM89B,HSP90AB1,HYAL2,IL10,IL1B,IL23A,IL6,LACRT,LIF,MAPK7,MDFI,NFKBIA,NFKBIE,NFKBIL1,NLRP3,NODAL,PKD1,POU5F1,PPM1B,RBCK1,RHOA,SFRP5,SPHK1,TGFB3,THRA,TMEM173,TNF,TONSL,TRIM28,TRIM40,WNT3A
33578	K562.loops	GO:0071900	8	11	regulation of protein serine/threonine kinase activity	0.0347089	0.9735	0.511326	1	100	0.0228728	392	0.0193628	1.181	ADRA2B,AKT1,ANAPC2,APOE,AVPI1,C1QTNF2,C5AR1,CBLC,CBS,CCL19,CCNB2,CCNE1,CCNE2,CD300A,CD40,CD74,CD81,CDC6,CDK5R2,CDK5RAP3,CDKN1A,CDKN2C,CDKN2D,CHI3L1,CIB1,CKS1B,CNPPD1,CSK,DAXX,DIRAS1,DRD4,DUSP1,DUSP2,DUSP3,DUSP5,DUSP7,DUSP8,DUSP9,EFNA1,ELANE,ERBB2,FAM58A,FPR1,FZD5,GADD45B,GBA,GPS1,GPS2,HEXIM1,HEXIM2,HSP90AB1,HSPB1,HYAL2,IL1B,IL1RN,ILK,IQGAP3,LPAR2,MADD,MAP2K3,MAP3K10,MAP3K6,MAP4K1,MAPK1,MAPK8IP1,M…
32324	K562.loops	GO:0006446	8	9	regulation of translational initiation	0.0347308	0.981665	0.511326	1	21	0.00480329	66	0.00326006	1.473	AGO2,EIF1,EIF1B,EIF2AK1,EIF2B2,EIF2B4,EIF3G,EIF3I,EIF3L,EIF4EBP2,EIF4EBP3,EIF4H,HSPB1,IMPACT,KLHL25,MTIF3,NCBP2,RBM4,RPL13A,RPS6KB2,TNF
34448	K562.loops	GO:0030510	7	8	regulation of BMP signaling pathway	0.0347308	0.981665	0.511326	1	21	0.00480329	66	0.00326006	1.473	ACVRL1,CHRD,CRB2,DAND5,ENG,FBXL15,FKBP8,FSTL3,GDF2,GDF3,HES5,HTRA1,HTRA3,ILK,NANOG,NOG,NOTCH1,SKI,SOST,SOSTDC1,WNT1
36589	K562.loops	GO:0048520	6	6	positive regulation of behavior	0.0347766	0.97912	0.511383	1	31	0.00709058	105	0.00518647	1.367	AGER,AGRP,ALB,AZU1,C3AR1,CALR,CCL19,CCL2,CCL3,CCL4,CCL7,CCR4,CD74,CXCL10,HSPB1,IL23A,IL6,ITGA2,LBP,PDGFB,PRKD2,RARRES2,S100A14,S100A7,SERPINE1,STRA6,UTS2,UTS2R,VEGFA,VEGFB,ZNF580
17298	K562.loops	GO:0006720	5	6	isoprenoid metabolic process	0.0349003	0.978847	0.512585	1	32	0.0073193	109	0.00538405	1.359	AGRN,AKR1B10,APOA2,APOC2,APOE,CRABP2,CYP1A1,CYP1A2,DHRS9,DPM1,DPM2,FDFT1,FDPS,GGPS1,HTRA2,LRAT,LRP1,MVD,OPN1LW,OPN1MW,OPN1SW,PHYH,PPARD,RARRES2,RDH11,RDH8,RLBP1,SCPEP1,SDC3,SDC4,SDR16C5,STRA6
25003	K562.loops	GO:0001503	4	4	ossification	0.034976	0.978613	0.513001	1	33	0.00754803	113	0.00558163	1.352	ALPL,ATP6V1B1,BMP8B,CBS,COL11A2,COL1A1,CSF1,DDR2,ECM1,FGF18,FGFR3,FOXS1,FSTL3,GDF2,IBSP,IFITM1,KAZALD1,MGP,MMP14,MYOG,NAB2,NPR2,PDLIM7,PLXNB1,RHOA,SLC34A1,SORT1,SOST,SP1,SPARC,TGFB3,THBS3,THRA
18544	K562.loops	GO:0044238	3	3	primary metabolic process	0.0350127	0.967623	0.513001	1	1686	0.385636	7567	0.373771	1.032	A3GALT2,A4GALT,AAAS,AANAT,AARS2,AATK,ABCA2,ABCC8,ABCD1,ABCF1,ABHD12,ABHD4,ABI1,ABI3,ABRA,ACBD3,ACD,ACE,ACIN1,ACO1,ACO2,ACOT7,ACOT8,ACOX1,ACPP,ACSBG2,ACSF2,ACSS1,ACTB,ACTL6B,ACTR5,ACVRL1,ADAM33,ADAMTS13,ADCY6,ADCYAP1,ADIPOR1,ADIPOR2,ADM,ADNP,ADORA1,ADRBK1,ADRM1,AES,AFMID,AGBL5,AGO2,AGPAT1,AGPAT9,AGRN,AIFM1,AIMP2,AIP,AIRE,AK1,AKR1A1,AKR1B1,AKR1B10,AKT1,ALB,ALDH1B1,ALDH2,ALDOC,ALG11,ALG3,ALKBH2,ALOX…
34819	K562.loops	GO:0032846	5	5	positive regulation of homeostatic process	0.0356621	0.980784	0.519353	1	22	0.00503202	70	0.00345764	1.455	ACOX1,ADCYAP1R1,APLN,AVP,AVPR1A,BAX,BDKRB1,CXCL10,CXCL11,CXCL9,DCSTAMP,F2R,F2RL3,GPER1,IL1B,LACRT,NR1D1,NR1H3,TFRC,THY1,TINF2,TNF
29713	K562.loops	GO:0070555	6	6	response to interleukin-1	0.0356621	0.980784	0.519353	1	22	0.00503202	70	0.00345764	1.455	AES,ANXA1,APOE,CCL2,CCL3,CHI3L1,CYBA,EGR1,EPO,FGB,HNMT,HYAL1,HYAL2,HYAL3,ICAM1,KLF2,MAPK9,NKX3-1,RELA,RPS6KA4,SPHK1,TRIM63
25167	K562.loops	GO:0003009	8	8	skeletal muscle contraction	0.0357278	0.988845	0.519353	1	8	0.00182983	19	0.000938503	1.95	CCDC78,JSRP1,TCAP,TNF,TNNC2,TNNI2,TNNT1,TNNT3
32410	K562.loops	GO:0030826	9	11	regulation of cGMP biosynthetic process	0.0357278	0.988845	0.519353	1	8	0.00182983	19	0.000938503	1.95	APOE,GUCA1A,GUCA1B,GUCA2B,NOS3,NPR1,PDZD3,RUNDC3A
27762	K562.loops	GO:0001541	4	4	ovarian follicle development	0.0357993	0.984078	0.519353	1	14	0.0032022	40	0.0019758	1.621	ADCYAP1,BAX,BCL2L1,EIF2B2,EIF2B4,FANCG,FOXL2,ICAM1,INHA,LFNG,MMP14,SOHLH1,VEGFA,VGF
34481	K562.loops	GO:0042345	8	11	regulation of NF-kappaB import into nucleus	0.0357993	0.984078	0.519353	1	14	0.0032022	40	0.0019758	1.621	BCL3,CCL19,CD27,CYLD,IL10,IL1B,IL23A,NFKBIA,NLRP3,PPM1B,RBCK1,RHOA,SPHK1,TNF
25797	K562.loops	GO:0048871	4	5	multicellular organismal homeostasis	0.0357993	0.984078	0.519353	1	14	0.0032022	40	0.0019758	1.621	ADORA1,AMPD2,ARRDC3,DBH,GPX1,GPX2,HFE,HYAL2,IL1A,IL1B,IL1RN,MC3R,NR1D1,TENC1
17698	K562.loops	GO:0006486	4	8	protein glycosylation	0.0358292	0.974219	0.519353	1	68	0.0155535	257	0.0126945	1.225	A4GALT,ALG11,ALG3,ART4,B3GALT5,B3GALT6,B3GAT3,B3GNT3,B3GNT5,B3GNT6,B3GNT9,B4GALNT1,B4GALT1,C1GALT1C1,CALR,CCDC126,DAD1,DDOST,DPM1,DPM2,DPM3,FUT1,FUT2,FUT3,FUT6,FUT7,GALNT15,GANAB,GBGT1,GFPT2,GMPPA,GMPPB,KCNE1,LMAN1,MAN1B1,MAN2A2,MGAT5B,MLEC,MOGS,MPI,MUC1,MUC12,MUC17,MUC21,MUC6,MUCL1,MVD,NPC1,PARP16,PARP3,PMM1,POMGNT1,POMGNT2,POMK,PREB,PRKCSH,SEC24B,SIRT6,SLC35C2,ST3GAL4,ST6GALNAC1,ST6GALNAC2,ST6G…
18769	K562.loops	GO:0043413	6	7	macromolecule glycosylation	0.0358292	0.974219	0.519353	1	68	0.0155535	257	0.0126945	1.225	A4GALT,ALG11,ALG3,ART4,B3GALT5,B3GALT6,B3GAT3,B3GNT3,B3GNT5,B3GNT6,B3GNT9,B4GALNT1,B4GALT1,C1GALT1C1,CALR,CCDC126,DAD1,DDOST,DPM1,DPM2,DPM3,FUT1,FUT2,FUT3,FUT6,FUT7,GALNT15,GANAB,GBGT1,GFPT2,GMPPA,GMPPB,KCNE1,LMAN1,MAN1B1,MAN2A2,MGAT5B,MLEC,MOGS,MPI,MUC1,MUC12,MUC17,MUC21,MUC6,MUCL1,MVD,NPC1,PARP16,PARP3,PMM1,POMGNT1,POMGNT2,POMK,PREB,PRKCSH,SEC24B,SIRT6,SLC35C2,ST3GAL4,ST6GALNAC1,ST6GALNAC2,ST6G…
36990	K562.loops	GO:0010948	6	7	negative regulation of cell cycle process	0.0360586	0.974474	0.522059	1	62	0.0141812	232	0.0114596	1.237	ANAPC2,BCL2L1,CASP2,CCNF,CDC20,CDC26,CDK9,CDKN1A,E2F8,ESPL1,FBXO31,FBXO5,FGFR3,FOXO4,GPER1,INTS3,KANK2,KLHL22,LIF,MAD2L2,MDC1,MRE11A,MUC1,NABP2,NACC2,NANOS2,NME6,OSM,OVOL1,PCBP4,PHOX2B,PLK3,PML,PRCC,PSMA7,PSMB10,PSMB11,PSMB2,PSMB5,PSMB6,PSMB8,PSMB9,PSMC2,PSMC3,PSMD5,PSMD8,PSME3,PSMF1,RAD9A,RBM38,RECQL4,SMC1A,TFAP4,TP53,UBA52,UBB,UBC,UBE2C,UBE2D1,WAPAL,WNT9A,ZNHIT1
33426	K562.loops	GO:0010565	6	6	regulation of cellular ketone metabolic process	0.0365465	0.975633	0.528495	1	46	0.0105215	166	0.00819956	1.283	AKT1,ANXA1,APOC1,APOC2,AVP,AVPR1A,BHMT,C1QTNF2,CLK2,DKK3,FABP1,FABP3,FAM132A,FAM132B,FGF19,FGFR4,HPN,IL6,INSIG1,MAPK9,NR1D1,NR1H3,OAZ1,OAZ2,OAZ3,PAX8,PDK4,PDP1,PPARA,PSMA7,PSMB10,PSMB11,PSMB2,PSMB5,PSMB6,PSMB8,PSMB9,PSMC2,PSMC3,PSMD5,PSMD8,PSME3,PSMF1,PTPN2,STK11,TRIB3
37603	K562.loops	GO:0031347	6	6	regulation of defense response	0.0367591	0.971046	0.530894	1	124	0.0283623	496	0.0244999	1.158	ACP5,ADCYAP1,ADORA1,ADORA3,ANXA1,AP1S1,AP2A2,APOE,ARRB2,B2M,BIRC2,C8A,C8B,CCL3,CD14,CD247,CD4,CD46,CFI,CTSB,CTSL,CX3CL1,CYLD,DAK,DDX58,DHX58,DUSP3,DUSP7,ELANE,F12,FAM132A,FCER1G,FEM1A,FGR,FOS,GBA,GPER1,GPX1,GPX2,HLA-A,HLA-E,HPX,HSP90AB1,HYAL2,IFNAR1,IFNAR2,IFNGR1,IL10,IL12A,IL17C,IL17F,IL1B,IL20,IL21,IL22RA2,IL23A,IL6,IRF1,IRF3,IRF7,ITGA2,LAG3,LBP,LCK,LGMN,LTA,MAP2K3,MAPK1,MAPK13,MAPK7,MAPK9,MGLL…
13350	K562.loops	GO:0002757	4	8	immune response-activating signal transduction	0.0367994	0.97297	0.530894	1	76	0.0173833	291	0.0143739	1.209	ABI1,ACTB,BAX,BCAR1,BIRC2,BTN3A1,C3AR1,C5AR1,CD14,CD19,CD247,CD4,CD79A,CD79B,CFL1,CRK,CSK,CTSB,CTSL,CYLD,DDX58,DUSP3,DUSP7,FCER1G,FGR,FOS,GRB2,HLA-DPA1,HLA-DPB1,HSP90AB1,IRF3,IRF7,ITPR3,LBP,LCK,LCP2,LGMN,LIMK1,MAP2K3,MAPK1,MAPK7,MAPK9,MYO1C,NFKB2,NFKBIA,NOD2,PGLYRP1,PGLYRP2,PIK3CD,PIK3R2,PLD2,PLEKHA1,PPP2R5D,PRKCD,PRKD2,PTPN6,RBCK1,RELA,RIPK3,S100A14,SH2B2,STK11,TEC,THEMIS2,THY1,TICAM1,TNIP1,UBA5…
21553	K562.loops	GO:0051439	5	11	regulation of ubiquitin-protein ligase activity involved in mitotic cell cycle	0.0371282	0.979276	0.535005	1	24	0.00548948	78	0.0038528	1.425	ANAPC2,CDC20,CDC26,FBXO5,MAD2L2,PSMA7,PSMB10,PSMB11,PSMB2,PSMB5,PSMB6,PSMB8,PSMB9,PSMC2,PSMC3,PSMD5,PSMD8,PSME3,PSMF1,UBA52,UBB,UBC,UBE2C,UBE2D1
34896	K562.loops	GO:0042992	9	11	negative regulation of transcription factor import into nucleus	0.0375218	0.984484	0.539403	1	12	0.00274474	33	0.00163003	1.684	CYLD,IL10,MAPK7,MDFI,NFKBIA,NFKBIE,NFKBIL1,NLRP3,PKD1,PPM1B,THRA,TONSL
13873	K562.loops	GO:0046471	7	8	phosphatidylglycerol metabolic process	0.0375218	0.984484	0.539403	1	12	0.00274474	33	0.00163003	1.684	LPCAT4,LPGAT1,PLA2G12A,PLA2G2A,PLA2G2D,PLA2G2F,PLA2G3,PLA2G4B,PLA2G5,PLD2,PLD4,TAZ
23675	K562.loops	GO:0007173	9	10	epidermal growth factor receptor signaling pathway	0.0376437	0.974176	0.539901	1	52	0.0118939	191	0.00943443	1.261	ADCY6,ADRBK1,AGO2,AKT1,AKT1S1,AP2A2,AREG,BAD,BCAR1,CAMLG,CD19,CDKN1A,CSK,EFEMP1,EPN1,ERBB2,FGF17,FGF18,FGF19,FGF23,FGF3,FGF4,FGF6,FGF8,FGFR3,FGFR4,FOXO4,GRB2,GRB7,GSK3A,HBEGF,ITPR3,LCK,MAPK1,MLST8,NR4A1,PDGFB,PIK3CD,PIK3R2,PRKCD,PRKCG,RPS6KB2,SHC1,SOCS5,TDGF1,TRIB3,TSC2,UBA52,UBB,UBC,VAV1,VIL1
20209	K562.loops	GO:0002274	4	6	myeloid leukocyte activation	0.0376891	0.978638	0.539901	1	25	0.00571821	82	0.00405038	1.412	AZU1,BATF3,CCL3,CD93,CSF1,CSF2,CX3CR1,DCSTAMP,FCER1G,HYAL2,LBP,LCP2,MT1G,NOD2,PIK3CD,PRG3,PRKCD,RHOH,S100A12,SPI1,STX11,STXBP2,TICAM1,TNFSF9,TYROBP
21304	K562.loops	GO:0046916	9	10	cellular transition metal ion homeostasis	0.0376891	0.978638	0.539901	1	25	0.00571821	82	0.00405038	1.412	ABCB6,ACO1,ATP6V1B1,ATP6V1E2,ATP6V1F,ATP6V1G1,CP,FLVCR1,FTH1,FTL,GDF2,HFE,HPX,LCK,MT2A,MT3,PRNP,SCARA5,SCO1,SLC30A1,SLC39A13,SLC39A4,SLC39A6,STEAP3,TFRC
14657	K562.loops	GO:0006309	8	10	apoptotic DNA fragmentation	0.0379621	0.985891	0.543174	1	10	0.00228728	26	0.00128427	1.781	AIFM1,ARRB2,DFFA,DFFB,DNASE1L3,DNASE2,ENDOG,FOXL2,HMGB2,MAP1S
38345	K562.loops	GO:0031644	6	6	regulation of neurological system process	0.0383103	0.982184	0.544658	1	15	0.00343092	44	0.00217338	1.579	ACPP,AVP,AVPR1A,CCK,CCL3,F2R,IL10,IL6,ITGA2,KLK8,MGLL,MYRF,NPFF,OPRD1,OXT
36304	K562.loops	GO:0043525	8	9	positive regulation of neuron apoptotic process	0.0383103	0.982184	0.544658	1	15	0.00343092	44	0.00217338	1.579	AGRN,ATF4,BAX,BBC3,CASP2,CCL3,CDK5,EGR1,FGFR3,NCF2,RAPSN,TFAP2A,TNF,TP53,UBE2M
26129	K562.loops	GO:0048844	5	5	artery morphogenesis	0.0383103	0.982184	0.544658	1	15	0.00343092	44	0.00217338	1.579	APOE,DLL4,ENG,FGF8,FOXH1,FOXS1,GJA5,LRP1,NOTCH1,NPRL3,PRRX2,STRA6,TBX1,VEGFA,WNT11
28714	K562.loops	GO:0002526	6	6	acute inflammatory response	0.0383945	0.980235	0.544658	1	19	0.00434584	59	0.0029143	1.491	APOA2,B4GALT1,CEBPA,ELANE,F12,IL1A,IL1B,IL1RN,IL22,IL6,LBP,NPFF,PTGES,REG3A,S100A8,SERPINF2,SIGIRR,TSC2,VNN1
26886	K562.loops	GO:0030097	5	6	hemopoiesis	0.0388144	0.977128	0.544658	1	28	0.00640439	94	0.00464312	1.379	CBFB,CD164,CD34,CIAPIN1,CRIP2,CSF1,ERCC1,FLT3LG,GATA2,HOXB3,HOXB4,IL10,KLF1,LCK,LMO2,LYL1,MKNK2,NOTCH4,PDGFB,SH2B3,SHB,SP1,TAL1,TAZ,WNT3A,ZBTB32,ZFP36L2,ZFPM1
18289	K562.loops	GO:0043687	7	8	post-translational protein modification	0.0390598	0.972732	0.544658	1	56	0.0128088	208	0.0102741	1.247	ALG11,ALG3,ARSA,ARSI,B3GNT3,B3GNT5,B3GNT6,B4GALT1,C1GALT1C1,CALR,DAD1,DDOST,DPM1,DPM2,DPM3,EIF5A,GALNT15,GANAB,GFPT2,GMPPA,GMPPB,GPAA1,ICMT,LCMT1,LMAN1,MAN1B1,MAN2A2,MLEC,MOGS,MPI,MUC1,MUC12,MUC17,MUC21,MUC6,MUCL1,MVD,PIGF,PIGO,PIGP,PIGS,PIGT,PIGU,PMM1,PREB,PRKCSH,PROC,SEC24B,SENP5,ST3GAL4,ST6GALNAC2,ST6GALNAC4,ST8SIA6,SUMO2,UGGT1,VKORC1
19303	K562.loops	GO:0006766	5	5	vitamin metabolic process	0.0392706	0.975522	0.544658	1	34	0.00777676	118	0.0058286	1.334	ACP5,ACPP,AKR1A1,CTRB1,CTRB2,CYB5A,CYP1A1,CYP24A1,CYP27B1,CYP2R1,FASN,FGF23,FLAD1,FPGS,GCLC,GIF,LGMN,LRAT,MOCOS,MTHFD1,NMNAT1,PLTP,PNPO,PPARD,PRSS1,RLBP1,SLC19A3,SLC2A1,SLC2A3,SLC52A3,TCN1,VNN1,VNN2,VNN3
13987	K562.loops	GO:0009226	6	10	nucleotide-sugar biosynthetic process	0.0392965	0.988728	0.544658	1	7	0.0016011	16	0.000790319	2.026	GFPT2,GMPPA,GMPPB,MPI,PMM1,SLC35D1,UGDH
35614	K562.loops	GO:0010762	7	8	regulation of fibroblast migration	0.0392965	0.988728	0.544658	1	7	0.0016011	16	0.000790319	2.026	DDR2,DMTN,HAS1,HYAL2,PRR5L,RFFL,UTS2
34139	K562.loops	GO:0030949	7	8	positive regulation of vascular endothelial growth factor receptor signaling pathway	0.0392965	0.988728	0.544658	1	7	0.0016011	16	0.000790319	2.026	FGF18,IL1B,ITGA5,MT3,PRKD2,VEGFA,VEGFB
33139	K562.loops	GO:0031442	9	10	positive regulation of mRNA 3-end processing	0.0392965	0.988728	0.544658	1	7	0.0016011	16	0.000790319	2.026	AGO2,BTG2,CNOT1,PABPC1,PAF1,TOB1,ZFP36
31385	K562.loops	GO:0045652	6	7	regulation of megakaryocyte differentiation	0.0392965	0.988728	0.544658	1	7	0.0016011	16	0.000790319	2.026	CIB1,GABPA,GATA2,HMGB2,KDM1A,TESC,THPO
22233	K562.loops	GO:0048709	7	7	oligodendrocyte differentiation	0.0392965	0.988728	0.544658	1	7	0.0016011	16	0.000790319	2.026	APOE,CDK5,CDKN2C,CSK,EGR1,MYRF,NKX6-1
13356	K562.loops	GO:0050851	6	10	antigen receptor-mediated signaling pathway	0.0393191	0.975684	0.544658	1	33	0.00754803	114	0.00563102	1.34	BAX,BCAR1,BTN3A1,CD19,CD247,CD4,CD79A,CD79B,CSK,HLA-DPA1,HLA-DPB1,LCK,LCP2,MAPK1,NFKBIA,PIK3CD,PIK3R2,PLEKHA1,PRKD2,PTPN6,RBCK1,RELA,SH2B2,STK11,TEC,THEMIS2,THY1,UBA52,UBB,UBC,UBE2V1,VASP,ZAP70
36241	K562.loops	GO:0010638	6	6	positive regulation of organelle organization	0.0401271	0.970437	0.544658	1	75	0.0171546	288	0.0142257	1.206	AKT1,ANXA1,ANXA2,ARL2,ARRB2,BAD,BAX,BBC3,BMF,BMP10,CCL11,CDC42EP2,CDK5,CFL1,COA3,CSF3,DNMT1,DSTN,EPHA1,ESPL1,FGF8,FIS1,GPER1,GRB2,GSK3A,GZMB,HAX1,ICAM1,IGF2,IL1A,IL1B,JDP2,KIRREL,KISS1R,LIF,LIMK1,LMAN1,MGARP,MIEF1,MLLT11,MLST8,MUC1,NES,NPM2,PAXBP1,PDGFB,PDXP,PHF1,PHF19,PINK1,PLEK,PLXNA3,PML,PPP3CC,PSRC1,RANBP1,RAPGEF3,RHOA,RPS6KA4,S100A10,SDC4,SERPINF2,SFN,SH2B1,SORBS3,SURF4,TAL1,TINF2,TNF,TNFSF1…
20522	K562.loops	GO:0071621	5	10	granulocyte chemotaxis	0.0404625	0.980456	0.544658	1	16	0.00365965	48	0.00237096	1.544	C5AR1,CCL11,CCL13,CCL2,CCL3,CCL7,CKLF,CX3CL1,FCER1G,IL1B,LGALS3,PIK3CD,S100A12,S100A8,S100A9,VEGFA
33837	K562.loops	GO:0043154	9	11	negative regulation of cysteine-type endopeptidase activity involved in apoptotic process	0.040602	0.97813	0.544658	1	21	0.00480329	67	0.00330946	1.451	AKT1,AQP1,AVP,BIRC5,CD27,CDKN2D,DPEP1,FABP1,GPX1,IL24,IL6,MT3,NR4A1,POR,PRDX5,RFFL,SERPINB9,SFN,SIAH2,VEGFA,WNT9A
22892	K562.loops	GO:0055001	5	6	muscle cell development	0.040602	0.97813	0.544658	1	21	0.00480329	67	0.00330946	1.451	ADM,BMP10,CACNA1S,FHL2,FLNC,GPX1,KDM1A,KIAA1161,MYOD1,MYOG,NFATC3,NFATC4,NOTCH1,RAMP2,RCAN1,SKI,SPEG,TCAP,VEGFA,WNT10B,XIRP1
31281	K562.loops	GO:0002712	8	8	regulation of B cell mediated immunity	0.0409637	0.982031	0.544658	1	13	0.00297347	37	0.00182761	1.627	CD40,CLCF1,FCER1G,FOXJ1,HPX,IL10,IL27RA,LTA,NOD2,PTPN6,STAT6,TBX21,TNF
34297	K562.loops	GO:0030514	8	9	negative regulation of BMP signaling pathway	0.0409637	0.982031	0.544658	1	13	0.00297347	37	0.00182761	1.627	CHRD,DAND5,FSTL3,GDF3,HTRA1,HTRA3,NANOG,NOG,NOTCH1,SKI,SOST,SOSTDC1,WNT1
36740	K562.loops	GO:0032729	7	7	positive regulation of interferon-gamma production	0.0409637	0.982031	0.544658	1	13	0.00297347	37	0.00182761	1.627	BCL3,FZD5,HLA-A,IFNAR1,IFNL1,IL12A,IL1B,IL23A,IL27RA,IRF8,LTA,TNF,TNFSF9
34893	K562.loops	GO:0042993	9	11	positive regulation of transcription factor import into nucleus	0.0409637	0.982031	0.544658	1	13	0.00297347	37	0.00182761	1.627	CCL19,CD27,CSF3,DDX58,IL1B,IL23A,LACRT,RBCK1,RHOA,SPHK1,TMEM173,TNF,TRIM28
24212	K562.loops	GO:0043618	6	11	regulation of transcription from RNA polymerase II promoter in response to stress	0.0409637	0.982031	0.544658	1	13	0.00297347	37	0.00182761	1.627	CA9,CREBBP,EPO,KLF2,MAPK7,MT3,MUC1,NOTCH1,UBA52,UBB,UBC,UBE2D1,VEGFA
38042	K562.loops	GO:2000106	8	8	regulation of leukocyte apoptotic process	0.041454	0.977238	0.544658	1	22	0.00503202	71	0.00350704	1.435	ANXA1,AXL,BAX,BBC3,CCL19,CD27,CD74,FCER1G,HCAR2,IL10,IRF7,JAK3,LGALS16,LGALS3,NFKBID,NOD2,RIPK3,RORC,SIGLEC1,SLC46A2,TP53,TSC22D3
31342	K562.loops	GO:0045637	5	6	regulation of myeloid cell differentiation	0.0417107	0.972461	0.544658	1	42	0.00960659	151	0.00745863	1.288	ACIN1,ANKRD54,CCL3,CIB1,CSF1,DCSTAMP,ESRRA,FAM213A,FOS,FSTL3,GABPA,GATA2,GPR55,HAX1,HMGB2,HOXB8,HSPA1A,ID2,IL20,IL23A,INHA,IRF7,ISG15,KDM1A,LIF,LMO2,MEIS1,NFKBIA,OCSTAMP,PAF1,PTPN2,PURB,RNF41,SPI1,TAL1,TESC,THPO,TNF,TOB2,TYROBP,ZFP36,ZFPM1
36721	K562.loops	GO:0032481	7	7	positive regulation of type I interferon production	0.0421625	0.976444	0.544658	1	23	0.00526075	75	0.00370462	1.42	CREBBP,DDX58,DHX58,IRF1,IRF3,IRF5,IRF7,LZTS1,MRE11A,NFKB2,NFKBIA,POLR2H,POLR3G,POLR3GL,RELA,RIPK3,STAT6,TICAM1,TMEM173,TREX1,UBA52,UBB,UBC
38208	K562.loops	GO:1901990	7	8	regulation of mitotic cell cycle phase transition	0.04224	0.969781	0.544658	1	62	0.0141812	234	0.0115584	1.227	AKT1,ANAPC2,ANXA1,BCL2L1,CASP2,CDC20,CDC26,CDC6,CDKN1A,CUL4B,CYP1A1,DDB1,ESPL1,FBXO31,FBXO5,FOXO4,ID2,INTS3,KANK2,KLHL22,MAD2L2,MDC1,MEPCE,MRE11A,MUC1,NABP2,NACC2,PCBP4,PHOX2B,PIM1,PKD1,PLK3,PLK5,PML,PRCC,PSMA7,PSMB10,PSMB11,PSMB2,PSMB5,PSMB6,PSMB8,PSMB9,PSMC2,PSMC3,PSMD5,PSMD8,PSME3,PSMF1,PTPN6,RAD9A,RBM38,SMC1A,TCF3,TP53,UBA52,UBB,UBC,UBE2C,UBE2D1,WNT10B,WNT9A
35495	K562.loops	GO:0060627	5	6	regulation of vesicle-mediated transport	0.0422841	0.969331	0.544658	1	67	0.0153248	255	0.0125957	1.217	ADORA3,ANXA1,ANXA2,APOC1,APOC2,ARRB2,AZU1,B4GALT1,CALR,CBLL1,CCL19,CCL2,CD14,CD300A,CDK5,CDK5R2,CSK,EHD1,EHD2,FCER1G,FGR,GATA2,INSIG1,ITGA2,LGALS3,LGI3,MAPK1,MERTK,MFGE8,NAPA,NOD2,NOTCH1,NR1H3,OLFM4,PACSIN1,PACSIN3,PICK1,PKDREJ,PRKAA1,PROM2,PRTN3,RAB2B,RAB33B,RAB3A,RAB3B,RAB3D,RAB5A,RAB5C,RALA,RALB,RSG1,RSPO1,SCYL2,SERPINE1,STX1A,STX1B,STXBP1,STXBP2,SYT7,SYTL4,TNK2,TRPV6,TSC2,USE1,VEGFA,WNT3A,ZP2
16789	K562.loops	GO:0042398	6	10	cellular modified amino acid biosynthetic process	0.0422979	0.978891	0.544658	1	17	0.00388838	52	0.00256854	1.514	CKM,CNDP2,DHFRL1,EIF5A,GATM,GCLC,GGT5,GSS,HAGH,HAGHL,MAT2A,MGST2,MTHFD1,OPLAH,PADI1,PTDSS2,SEPHS2
34885	K562.loops	GO:0042306	7	9	regulation of protein import into nucleus	0.0423949	0.972286	0.544658	1	40	0.00914913	143	0.00706347	1.295	APC2,BCL3,CABP1,CCL19,CD27,CDKN1A,CSF3,CYLD,DACT3,DDX58,EMD,FAM89B,HSP90AB1,HYAL2,IL10,IL1B,IL23A,IL6,LACRT,MAPK7,MDFI,NFKBIA,NFKBIE,NFKBIL1,NLRP3,NODAL,PKD1,POU5F1,PPM1B,RBCK1,RHOA,SFRP5,SPHK1,TGFB3,THRA,TMEM173,TNF,TONSL,TRIM28,WNT3A
20223	K562.loops	GO:0001779	6	8	natural killer cell differentiation	0.0424935	0.989179	0.544658	1	6	0.00137237	13	0.000642134	2.137	AXL,ID2,MERTK,PIK3CD,TCF3,ZNF683
15766	K562.loops	GO:0006809	5	6	nitric oxide biosynthetic process	0.0424935	0.989179	0.544658	1	6	0.00137237	13	0.000642134	2.137	AKT1,ARG2,DDAH2,GCHFR,NOS3,SPR
38142	K562.loops	GO:0007096	8	8	regulation of exit from mitosis	0.0424935	0.989179	0.544658	1	6	0.00137237	13	0.000642134	2.137	ANLN,BIRC5,NEUROG1,NPM2,PPP1R9B,UBE2C
32087	K562.loops	GO:0010893	8	9	positive regulation of steroid biosynthetic process	0.0424935	0.989179	0.544658	1	6	0.00137237	13	0.000642134	2.137	CYP17A1,IGF2,NR1D1,POR,PRKAA1,TNF
31967	K562.loops	GO:0045723	8	9	positive regulation of fatty acid biosynthetic process	0.0424935	0.989179	0.544658	1	6	0.00137237	13	0.000642134	2.137	ANXA1,APOC2,AVP,AVPR1A,MAPK9,NR1H3
35861	K562.loops	GO:0046596	5	7	regulation of viral entry into host cell	0.0424935	0.989179	0.544658	1	6	0.00137237	13	0.000642134	2.137	IFITM1,IFITM2,IFITM3,TRIM11,TRIM25,TRIM31
25274	K562.loops	GO:0070293	6	6	renal absorption	0.0424935	0.989179	0.544658	1	6	0.00137237	13	0.000642134	2.137	AQP3,AQP7,HBB,HYAL2,SLC9A3R1,WNK4
34384	K562.loops	GO:2000272	5	8	negative regulation of receptor activity	0.0424935	0.989179	0.544658	1	6	0.00137237	13	0.000642134	2.137	CBLC,CRHBP,FOXH1,HEYL,SOCS4,SOCS5
27975	K562.loops	GO:0015701	6	8	bicarbonate transport	0.042847	0.982684	0.544658	1	11	0.00251601	30	0.00148185	1.698	AQP1,CA12,CA14,CA6,CA9,HBA1,HBB,SLC4A1,SLC4A11,SLC4A2,SLC4A3
37480	K562.loops	GO:0032720	7	7	negative regulation of tumor necrosis factor production	0.042847	0.982684	0.544658	1	11	0.00251601	30	0.00148185	1.698	ACP5,ARRB2,AXL,C5AR2,CD34,IL10,LBP,NFKBIL1,NOD2,TRIM27,ZC3H12A
18539	K562.loops	GO:0042743	5	5	hydrogen peroxide metabolic process	0.042847	0.982684	0.544658	1	11	0.00251601	30	0.00148185	1.698	CAT,CYBA,CYBB,CYP1A1,CYP1A2,GPX1,GPX3,HBA1,HBB,PRDX2,PRDX5
36819	K562.loops	GO:0045933	6	8	positive regulation of muscle contraction	0.042847	0.982684	0.544658	1	11	0.00251601	30	0.00148185	1.698	ADRA2B,ATP1A1,ATP2A1,F2R,GPER1,ITGA2,LCK,OXT,PROK2,SPHK1,TBXA2R
35408	K562.loops	GO:0051047	6	7	positive regulation of secretion	0.0429349	0.968909	0.544658	1	66	0.0150961	251	0.0123981	1.218	ADCYAP1,ADORA1,ADORA3,ADRBK1,ALOX15B,APLN,AQP1,AVP,AVPR1A,BAD,C1QTNF1,CCL19,CCL3,CD14,CD2,CD274,CD34,CDK5,CDK5R2,CHIA,F2R,FAM132A,FCER1G,FGR,GIP,GPER1,HCAR2,HTR6,HYAL2,IL10,IL1A,IL1B,IL4R,IL6,INHA,IRF3,KCNN4,KISS1,KISS1R,LACRT,MAPK9,NKX3-1,NKX6-1,NLRP10,NLRP3,NOD2,NPPB,NPR1,OXT,P2RY2,PDX1,PINK1,PPARD,RAB2B,RAB5A,RETN,SLC6A1,SPHK1,STX1A,STXBP1,SYT7,SYTL4,TAC4,TGFB3,TNF,TNFRSF4
28487	K562.loops	GO:0000060	5	7	protein import into nucleus, translocation	0.0429872	0.984664	0.544658	1	9	0.00205855	23	0.00113608	1.812	ABRA,AKT1,BCL3,MT3,NFKBIA,OPRD1,POLA2,TNF,TP53
31392	K562.loops	GO:0002828	6	6	regulation of type 2 immune response	0.0429872	0.984664	0.544658	1	9	0.00205855	23	0.00113608	1.812	CD74,ECM1,IFNL1,IL27RA,IL4R,IL6,NOD2,SOCS5,STAT6
18869	K562.loops	GO:0006706	6	6	steroid catabolic process	0.0429872	0.984664	0.544658	1	9	0.00205855	23	0.00113608	1.812	APOE,CEL,CYP1A2,CYP24A1,CYP27B1,FGF23,HSD17B14,MT3,SCARF1
13198	K562.loops	GO:0032504	3	3	multicellular organism reproduction	0.0429872	0.984664	0.544658	1	9	0.00205855	23	0.00113608	1.812	ADAM30,B4GALT1,CATSPER1,CATSPER4,CATSPERG,CD9,IZUMO1,ZP1,ZP2
35393	K562.loops	GO:0044062	6	7	regulation of excretion	0.0429872	0.984664	0.544658	1	9	0.00205855	23	0.00113608	1.812	ADORA1,AVP,AVPR1A,NPPB,NPR1,OXT,SLC9A3R1,UTS2,UTS2R
36626	K562.loops	GO:0045684	6	7	positive regulation of epidermis development	0.0429872	0.984664	0.544658	1	9	0.00205855	23	0.00113608	1.812	ALOX15B,CYP27B1,IL20,KRT17,NOTCH1,PPARD,TNF,TRADD,WNT10B
16172	K562.loops	GO:0006914	5	5	autophagy	0.0432094	0.975118	0.544658	1	25	0.00571821	83	0.00409978	1.395	ARSA,ATG16L2,ATG4D,ATG9A,ATG9B,BECN1,EVA1A,FIS1,GABARAPL3,MAP1LC3A,MAP1LC3C,NPC1,PINK1,PRKAA1,RAB1A,RAB33B,RGS19,RNF185,S100A8,S100A9,STK11,TFEB,TP53INP1,ULK3,VPS51
31031	K562.loops	GO:0002925	8	11	positive regulation of humoral immune response mediated by circulating immunoglobulin	0.0433028	0.993367	0.544658	1	4	0.000914913	7	0.000345764	2.646	HPX,LTA,NOD2,TNF
18689	K562.loops	GO:0006013	7	8	mannose metabolic process	0.0433028	0.993367	0.544658	1	4	0.000914913	7	0.000345764	2.646	MAN2A2,MAN2B1,MAN2B2,PMM1
21084	K562.loops	GO:0006925	8	8	inflammatory cell apoptotic process	0.0433028	0.993367	0.544658	1	4	0.000914913	7	0.000345764	2.646	CTSL,HCAR2,IL6,IRF3
21087	K562.loops	GO:0006927	8	8	transformed cell apoptotic process	0.0433028	0.993367	0.544658	1	4	0.000914913	7	0.000345764	2.646	BAX,PLK5,RHOB,TNF
29595	K562.loops	GO:0009410	4	4	response to xenobiotic stimulus	0.0433028	0.993367	0.544658	1	4	0.000914913	7	0.000345764	2.646	GCLC,GPX1,GSS,SCGB1A1
29655	K562.loops	GO:0009744	7	7	response to sucrose	0.0433028	0.993367	0.544658	1	4	0.000914913	7	0.000345764	2.646	ERCC1,FADS1,OXT,SLC6A1
20514	K562.loops	GO:0010818	6	10	T cell chemotaxis	0.0433028	0.993367	0.544658	1	4	0.000914913	7	0.000345764	2.646	CCL3,CXCL10,CXCL11,PIK3CD
17798	K562.loops	GO:0016255	7	8	attachment of GPI anchor to protein	0.0433028	0.993367	0.544658	1	4	0.000914913	7	0.000345764	2.646	GPAA1,PIGS,PIGT,PIGU
25292	K562.loops	GO:0030157	5	7	pancreatic juice secretion	0.0433028	0.993367	0.544658	1	4	0.000914913	7	0.000345764	2.646	AQP1,AQP5,CEL,SCT
29654	K562.loops	GO:0034285	6	6	response to disaccharide	0.0433028	0.993367	0.544658	1	4	0.000914913	7	0.000345764	2.646	ERCC1,FADS1,OXT,SLC6A1
21156	K562.loops	GO:0035234	4	7	ectopic germ cell programmed cell death	0.0433028	0.993367	0.544658	1	4	0.000914913	7	0.000345764	2.646	BAX,CASP2,IL1A,IL1B
20219	K562.loops	GO:0042117	5	7	monocyte activation	0.0433028	0.993367	0.544658	1	4	0.000914913	7	0.000345764	2.646	AZU1,CSF1,HYAL2,MT1G
26256	K562.loops	GO:0048730	5	5	epidermis morphogenesis	0.0433028	0.993367	0.544658	1	4	0.000914913	7	0.000345764	2.646	KLK14,PLOD3,TFAP2A,WNT10A
28933	K562.loops	GO:0050966	6	7	detection of mechanical stimulus involved in sensory perception of pain	0.0433028	0.993367	0.544658	1	4	0.000914913	7	0.000345764	2.646	ASIC3,ITGA2,NTRK1,TRPA1
27673	K562.loops	GO:0060664	5	5	epithelial cell proliferation involved in salivary gland morphogenesis	0.0433028	0.993367	0.544658	1	4	0.000914913	7	0.000345764	2.646	IL6,NKX3-1,PDGFB,TNF
37706	K562.loops	GO:1901739	6	9	regulation of myoblast fusion	0.0433028	0.993367	0.544658	1	4	0.000914913	7	0.000345764	2.646	EHD1,EHD2,MYOD1,MYOG
31445	K562.loops	GO:2001198	6	7	regulation of dendritic cell differentiation	0.0433028	0.993367	0.544658	1	4	0.000914913	7	0.000345764	2.646	HLA-B,HLA-G,TMEM176A,TMEM176B
32899	K562.loops	GO:0031331	7	7	positive regulation of cellular catabolic process	0.0437319	0.972253	0.544658	1	35	0.00800549	123	0.00607557	1.318	AGO2,AKT1,APOC2,APOE,BAD,BAX,BECN1,BTG2,CNOT1,CSNK1D,DNAJB2,FABP1,GAPDHS,GCLC,IL1B,NKD2,NUB1,PABPC1,PACSIN3,PLEKHF1,PLK3,PPARA,PRKAA1,PRKCD,RAPGEF3,SOCS5,SUMO2,TFEB,TNF,TNFRSF1B,TOB1,TP53INP1,ZC3H12A,ZFP36,ZFP36L2
35123	K562.loops	GO:0032387	6	7	negative regulation of intracellular transport	0.0438479	0.9741	0.544658	1	27	0.00617566	91	0.00449494	1.374	APC2,CABP1,CD300A,CDK5,CSK,CYLD,DACT3,DMTN,EMD,EPO,FAM89B,FKBP1A,FKBP1B,GDI1,IL10,KCNE1,MAPK7,MDFI,NFKBIA,NFKBIE,NFKBIL1,NLRP3,PKD1,PPM1B,SFRP5,THRA,TONSL
24572	K562.loops	GO:0034644	7	7	cellular response to UV	0.0438831	0.979791	0.544658	1	14	0.0032022	41	0.00202519	1.581	AQP1,BAX,CERS1,CRIP1,HYAL1,HYAL2,HYAL3,MAPK9,MFAP4,NFATC4,RHNO1,TMEM161A,TP53,TP53INP1
27211	K562.loops	GO:0009888	4	4	tissue development	0.0444645	0.964175	0.544658	1	140	0.032022	569	0.0281057	1.139	ADAM15,ALPL,AMH,ARRDC3,ASGR2,BMP8B,BNC1,CACNA1S,CALML5,CASQ1,CBS,CCM2,CD34,CDK5,CELSR1,CHI3L1,COL11A2,COL1A1,CRABP2,CSF1,CSRP3,CST6,CYP27B1,DCT,DDR2,DEDD,DLL3,ECM1,ELF3,ENG,EPOR,ESRRA,FBXL15,FBXW4,FGFR3,FGFR4,FLOT2,FOXA3,FOXH1,FOXJ1,FOXL2,FOXM1,FOXN1,FOXO4,FOXO6,FUZ,GATM,GDF11,GDF2,GDF3,GJA4,GJA5,GJC1,GPX1,GRHL3,HAND1,HES5,HEYL,HOXB13,HOXB3,HPN,HYAL1,HYAL2,HYAL3,IBSP,ID2,IFITM5,IHH,IL17F,JUNB,KLK…
14500	K562.loops	GO:0008655	6	7	pyrimidine-containing compound salvage	0.0444827	0.990562	0.544658	1	5	0.00114364	10	0.000493949	2.315	CDA,TK1,TK2,UCK2,UPP1
14151	K562.loops	GO:0009135	7	9	purine nucleoside diphosphate metabolic process	0.0444827	0.990562	0.544658	1	5	0.00114364	10	0.000493949	2.315	BAD,ENTPD2,GUK1,NUDT18,NUDT9
14152	K562.loops	GO:0009179	8	10	purine ribonucleoside diphosphate metabolic process	0.0444827	0.990562	0.544658	1	5	0.00114364	10	0.000493949	2.315	BAD,ENTPD2,GUK1,NUDT18,NUDT9
28945	K562.loops	GO:0009649	4	5	entrainment of circadian clock	0.0444827	0.990562	0.544658	1	5	0.00114364	10	0.000493949	2.315	ID2,NR2F6,PER1,RBM4,RBM4B
37176	K562.loops	GO:0010544	7	9	negative regulation of platelet activation	0.0444827	0.990562	0.544658	1	5	0.00114364	10	0.000493949	2.315	APOE,C1QTNF1,GP5,NOS3,PDGFB
36454	K562.loops	GO:0010831	9	9	positive regulation of myotube differentiation	0.0444827	0.990562	0.544658	1	5	0.00114364	10	0.000493949	2.315	MAMSTR,MYOG,SMYD1,TBX1,THRA
32648	K562.loops	GO:0032205	6	9	negative regulation of telomere maintenance	0.0444827	0.990562	0.544658	1	5	0.00114364	10	0.000493949	2.315	ACD,ERCC1,PIF1,PML,TINF2
14291	K562.loops	GO:0042178	5	5	xenobiotic catabolic process	0.0444827	0.990562	0.544658	1	5	0.00114364	10	0.000493949	2.315	CYP1A1,GSTM1,GSTM2,GSTM3,GSTM4
38536	K562.loops	GO:0055062	9	9	phosphate ion homeostasis	0.0444827	0.990562	0.544658	1	5	0.00114364	10	0.000493949	2.315	FGF23,FGFR4,SLC34A1,SLC34A3,SLC9A3R1
21399	K562.loops	GO:0071850	6	8	mitotic cell cycle arrest	0.0444827	0.990562	0.544658	1	5	0.00114364	10	0.000493949	2.315	CDKN1A,DUSP1,E4F1,NKX3-1,TP53
27165	K562.loops	GO:0072044	4	4	collecting duct development	0.0444827	0.990562	0.544658	1	5	0.00114364	10	0.000493949	2.315	AQP2,DACT2,NOTCH1,PKD1,WNT7B
38535	K562.loops	GO:0072506	8	8	trivalent inorganic anion homeostasis	0.0444827	0.990562	0.544658	1	5	0.00114364	10	0.000493949	2.315	FGF23,FGFR4,SLC34A1,SLC34A3,SLC9A3R1
20550	K562.loops	GO:0072677	6	10	eosinophil migration	0.0444827	0.990562	0.544658	1	5	0.00114364	10	0.000493949	2.315	CCL11,CCL13,CCL3,CCL7,LGALS3
34359	K562.loops	GO:1902176	7	11	negative regulation of intrinsic apoptotic signaling pathway in response to oxidative stress	0.0444827	0.990562	0.544658	1	5	0.00114364	10	0.000493949	2.315	AKT1,GPX1,HSPB1,MAPK7,VNN1
34974	K562.loops	GO:2000482	7	10	regulation of interleukin-8 secretion	0.0444827	0.990562	0.544658	1	5	0.00114364	10	0.000493949	2.315	C5AR2,CD2,F2R,HYAL2,NLRP10
23674	K562.loops	GO:0038127	8	9	ERBB signaling pathway	0.0447682	0.96889	0.544658	1	52	0.0118939	193	0.00953322	1.248	ADCY6,ADRBK1,AGO2,AKT1,AKT1S1,AP2A2,AREG,BAD,BCAR1,CAMLG,CD19,CDKN1A,CSK,EFEMP1,EPN1,ERBB2,FGF17,FGF18,FGF19,FGF23,FGF3,FGF4,FGF6,FGF8,FGFR3,FGFR4,FOXO4,GRB2,GRB7,GSK3A,HBEGF,ITPR3,LCK,MAPK1,MLST8,NR4A1,PDGFB,PIK3CD,PIK3R2,PRKCD,PRKCG,RPS6KB2,SHC1,SOCS5,TDGF1,TRIB3,TSC2,UBA52,UBB,UBC,VAV1,VIL1
36288	K562.loops	GO:0010942	6	6	positive regulation of cell death	0.0452361	0.964898	0.544658	1	102	0.0233303	405	0.0200049	1.166	ACIN1,ADAMTSL4,ADM,AES,AGRN,AIFM1,AKT1,ALOX12,ANXA1,APBB1,APH1A,ARHGEF16,ARHGEF17,ARHGEF2,ARRB2,ATF4,B4GALT1,BAD,BAX,BBC3,BCL2L1,BCL2L10,CASP2,CCK,CCL3,CD248,CD40,CDK5,CDKN1A,CYSLTR2,DDX20,DFFA,DNM2,DUSP1,EGR1,ENDOG,FGFR3,FOSL1,FOXL2,GADD45B,GPER1,GRIN1,HBA1,HBB,HCAR2,HTRA2,ID3,IFIT2,IL10,IL12A,IL24,IL6,IRF5,JAK3,LGALS16,LTA,MAP3K10,MAPK9,MLLT11,MT3,NCF2,NFATC4,NFKBID,NGFR,NKX3-1,NOTCH1,NR4A1,NTR…
19045	K562.loops	GO:0044710	3	3	single-organism metabolic process	0.0456689	0.958315	0.544658	1	875	0.200137	3869	0.191109	1.047	A3GALT2,A4GALT,AAAS,AANAT,AARS2,ABCA2,ABCC8,ABCD1,ABHD12,ABHD4,ACBD3,ACD,ACE,ACIN1,ACO1,ACO2,ACOT7,ACOT8,ACOX1,ACP5,ACPP,ACSBG2,ACSF2,ACSS1,ACTR5,ADAM15,ADCY6,ADCYAP1,ADIPOR1,ADIPOR2,ADM,ADORA1,ADRA2B,ADRBK1,AFMID,AGPAT1,AGPAT9,AGRN,AIFM1,AIMP2,AK1,AKAP5,AKR1A1,AKR1B1,AKR1B10,AKT1,ALB,ALDH1B1,ALDH2,ALDOC,ALG11,ALG3,ALKBH2,ALOX12,ALOX15B,ALOXE3,AMDHD1,AMPD2,AMT,ANGPTL4,AOC1,AP5S1,APBB1,APITD1,APOA…
35367	K562.loops	GO:0044070	7	7	regulation of anion transport	0.0462613	0.975091	0.544658	1	20	0.00457457	64	0.00316127	1.447	ADORA1,AKT1,AVP,AVPR1A,CLCN1,CLCNKA,CLCNKB,FAM132B,FGF23,HTR6,IL1B,IL1RN,MAPK9,OXT,PRKCD,REPIN1,SLC17A3,SLC34A1,SLC6A1,TNF
22457	K562.loops	GO:0035914	6	6	skeletal muscle cell differentiation	0.0463475	0.977764	0.544658	1	15	0.00343092	45	0.00222277	1.544	ANKRD2,ATF3,BCL9,BTG2,EGR1,EMD,FOS,HEYL,NOTCH1,NR4A1,PHOX2B,SAP30,SMYD1,WNT3A,ZNF689
21047	K562.loops	GO:0001300	5	6	chronological cell aging	0.046628	1	0.544658	1	2	0.000457457	2	9.87898e-05	4.631	ENG,SERPINE1
20195	K562.loops	GO:0002266	5	5	follicular dendritic cell activation	0.046628	1	0.544658	1	2	0.000457457	2	9.87898e-05	4.631	BCL3,NFKB2
20196	K562.loops	GO:0002268	6	6	follicular dendritic cell differentiation	0.046628	1	0.544658	1	2	0.000457457	2	9.87898e-05	4.631	BCL3,NFKB2
20178	K562.loops	GO:0002291	7	9	T cell activation via T cell receptor contact with antigen bound to MHC molecule on antigen presenting cell	0.046628	1	0.544658	1	2	0.000457457	2	9.87898e-05	4.631	ICAM1,ITGAL
28712	K562.loops	GO:0002357	5	5	defense response to tumor cell	0.046628	1	0.544658	1	2	0.000457457	2	9.87898e-05	4.631	PLK5,PRF1
20280	K562.loops	GO:0002358	7	9	B cell homeostatic proliferation	0.046628	1	0.544658	1	2	0.000457457	2	9.87898e-05	4.631	BAX,RAG2
13438	K562.loops	GO:0002418	4	5	immune response to tumor cell	0.046628	1	0.544658	1	2	0.000457457	2	9.87898e-05	4.631	MICA,PRF1
13442	K562.loops	GO:0002439	5	7	chronic inflammatory response to antigenic stimulus	0.046628	1	0.544658	1	2	0.000457457	2	9.87898e-05	4.631	IL1RN,TNF
30808	K562.loops	GO:0002713	9	9	negative regulation of B cell mediated immunity	0.046628	1	0.544658	1	2	0.000457457	2	9.87898e-05	4.631	FOXJ1,PTPN6
31081	K562.loops	GO:0002876	8	10	positive regulation of chronic inflammatory response to antigenic stimulus	0.046628	1	0.544658	1	2	0.000457457	2	9.87898e-05	4.631	LTA,TNF
30809	K562.loops	GO:0002890	10	10	negative regulation of immunoglobulin mediated immune response	0.046628	1	0.544658	1	2	0.000457457	2	9.87898e-05	4.631	FOXJ1,PTPN6
30815	K562.loops	GO:0002924	8	11	negative regulation of humoral immune response mediated by circulating immunoglobulin	0.046628	1	0.544658	1	2	0.000457457	2	9.87898e-05	4.631	FOXJ1,PTPN6
26138	K562.loops	GO:0003169	6	6	coronary vein morphogenesis	0.046628	1	0.544658	1	2	0.000457457	2	9.87898e-05	4.631	NOTCH1,VEGFA
26483	K562.loops	GO:0003192	5	5	mitral valve formation	0.046628	1	0.544658	1	2	0.000457457	2	9.87898e-05	4.631	NOTCH1,ZFPM1
18360	K562.loops	GO:0005988	5	8	lactose metabolic process	0.046628	1	0.544658	1	2	0.000457457	2	9.87898e-05	4.631	B4GALT1,LALBA
17105	K562.loops	GO:0005989	6	9	lactose biosynthetic process	0.046628	1	0.544658	1	2	0.000457457	2	9.87898e-05	4.631	B4GALT1,LALBA
32325	K562.loops	GO:0006447	9	10	regulation of translational initiation by iron	0.046628	1	0.544658	1	2	0.000457457	2	9.87898e-05	4.631	EIF2AK1,TNF
17451	K562.loops	GO:0006481	6	10	C-terminal protein methylation	0.046628	1	0.544658	1	2	0.000457457	2	9.87898e-05	4.631	ICMT,LCMT1
27824	K562.loops	GO:0006868	6	11	glutamine transport	0.046628	1	0.544658	1	2	0.000457457	2	9.87898e-05	4.631	SLC1A4,SLC1A5
25368	K562.loops	GO:0008355	6	10	olfactory learning	0.046628	1	0.544658	1	2	0.000457457	2	9.87898e-05	4.631	DRD4,GRIN1
18844	K562.loops	GO:0009092	7	11	homoserine metabolic process	0.046628	1	0.544658	1	2	0.000457457	2	9.87898e-05	4.631	CBS,CTH
28998	K562.loops	GO:0009608	4	6	response to symbiont	0.046628	1	0.544658	1	2	0.000457457	2	9.87898e-05	4.631	GPX1,GPX2
29006	K562.loops	GO:0009609	5	7	response to symbiotic bacterium	0.046628	1	0.544658	1	2	0.000457457	2	9.87898e-05	4.631	GPX1,GPX2
25623	K562.loops	GO:0010085	6	6	polarity specification of proximal/distal axis	0.046628	1	0.544658	1	2	0.000457457	2	9.87898e-05	4.631	NODAL,WNT8A
29846	K562.loops	GO:0010609	6	8	mRNA localization resulting in posttranscriptional regulation of gene expression	0.046628	1	0.544658	1	2	0.000457457	2	9.87898e-05	4.631	MEX3D,ZNF385A
20764	K562.loops	GO:0010643	5	5	cell communication by chemical coupling	0.046628	1	0.544658	1	2	0.000457457	2	9.87898e-05	4.631	DBN1,GJA5
22486	K562.loops	GO:0014908	9	9	myotube differentiation involved in skeletal muscle regeneration	0.046628	1	0.544658	1	2	0.000457457	2	9.87898e-05	4.631	BCL9,MYOD1
23376	K562.loops	GO:0019050	8	12	suppression by virus of host apoptotic process	0.046628	1	0.544658	1	2	0.000457457	2	9.87898e-05	4.631	BAD,BCL2L1
18776	K562.loops	GO:0019346	7	12	transsulfuration	0.046628	1	0.544658	1	2	0.000457457	2	9.87898e-05	4.631	CBS,CTH
18410	K562.loops	GO:0019520	5	9	aldonic acid metabolic process	0.046628	1	0.544658	1	2	0.000457457	2	9.87898e-05	4.631	IDNK,PGD
18411	K562.loops	GO:0019521	6	10	D-gluconate metabolic process	0.046628	1	0.544658	1	2	0.000457457	2	9.87898e-05	4.631	IDNK,PGD
14794	K562.loops	GO:0019858	7	9	cytosine metabolic process	0.046628	1	0.544658	1	2	0.000457457	2	9.87898e-05	4.631	CDA,MAPK1
26626	K562.loops	GO:0021623	5	5	oculomotor nerve formation	0.046628	1	0.544658	1	2	0.000457457	2	9.87898e-05	4.631	PHOX2A,TFAP2A
26653	K562.loops	GO:0021681	4	4	cerebellar granular layer development	0.046628	1	0.544658	1	2	0.000457457	2	9.87898e-05	4.631	FAIM2,MDK
28646	K562.loops	GO:0030264	5	7	nuclear fragmentation involved in apoptotic nuclear change	0.046628	1	0.544658	1	2	0.000457457	2	9.87898e-05	4.631	BAX,GPER1
22069	K562.loops	GO:0030704	6	7	vitelline membrane formation	0.046628	1	0.544658	1	2	0.000457457	2	9.87898e-05	4.631	IHH,VMO1
34696	K562.loops	GO:0031914	5	8	negative regulation of synaptic plasticity	0.046628	1	0.544658	1	2	0.000457457	2	9.87898e-05	4.631	CDK5,RGS14
24077	K562.loops	GO:0032482	8	9	Rab protein signal transduction	0.046628	1	0.544658	1	2	0.000457457	2	9.87898e-05	4.631	AATK,GDI1
25077	K562.loops	GO:0032613	5	5	interleukin-10 production	0.046628	1	0.544658	1	2	0.000457457	2	9.87898e-05	4.631	CD46,PRKCD
31315	K562.loops	GO:0033031	6	10	positive regulation of neutrophil apoptotic process	0.046628	1	0.544658	1	2	0.000457457	2	9.87898e-05	4.631	ANXA1,HCAR2
13940	K562.loops	GO:0033383	6	8	geranyl diphosphate metabolic process	0.046628	1	0.544658	1	2	0.000457457	2	9.87898e-05	4.631	FDPS,GGPS1
13923	K562.loops	GO:0033384	6	9	geranyl diphosphate biosynthetic process	0.046628	1	0.544658	1	2	0.000457457	2	9.87898e-05	4.631	FDPS,GGPS1
30302	K562.loops	GO:0033668	8	11	negative regulation by symbiont of host apoptotic process	0.046628	1	0.544658	1	2	0.000457457	2	9.87898e-05	4.631	BAD,BCL2L1
23064	K562.loops	GO:0034219	5	6	carbohydrate transmembrane transport	0.046628	1	0.544658	1	2	0.000457457	2	9.87898e-05	4.631	SLC2A2,SLC35B1
20808	K562.loops	GO:0034224	6	8	cellular response to zinc ion starvation	0.046628	1	0.544658	1	2	0.000457457	2	9.87898e-05	4.631	SLC39A4,SLC39A5
36960	K562.loops	GO:0034316	9	10	negative regulation of Arp2/3 complex-mediated actin nucleation	0.046628	1	0.544658	1	2	0.000457457	2	9.87898e-05	4.631	CORO1B,PICK1
28070	K562.loops	GO:0034635	5	11	glutathione transport	0.046628	1	0.544658	1	2	0.000457457	2	9.87898e-05	4.631	SLC22A8,SLC9A3R1
20701	K562.loops	GO:0038001	5	6	paracrine signaling	0.046628	1	0.544658	1	2	0.000457457	2	9.87898e-05	4.631	CD34,PDGFB
23662	K562.loops	GO:0038063	7	9	collagen-activated tyrosine kinase receptor signaling pathway	0.046628	1	0.544658	1	2	0.000457457	2	9.87898e-05	4.631	DDR1,DDR2
23975	K562.loops	GO:0038065	6	7	collagen-activated signaling pathway	0.046628	1	0.544658	1	2	0.000457457	2	9.87898e-05	4.631	DDR1,DDR2
23921	K562.loops	GO:0038111	7	8	interleukin-7-mediated signaling pathway	0.046628	1	0.544658	1	2	0.000457457	2	9.87898e-05	4.631	IL2RG,IL7R
23955	K562.loops	GO:0038163	8	9	thrombopoietin-mediated signaling pathway	0.046628	1	0.544658	1	2	0.000457457	2	9.87898e-05	4.631	CIB1,THPO
23375	K562.loops	GO:0039526	7	11	modulation by virus of host apoptotic process	0.046628	1	0.544658	1	2	0.000457457	2	9.87898e-05	4.631	BAD,BCL2L1
13340	K562.loops	GO:0039530	5	14	MDA-5 signaling pathway	0.046628	1	0.544658	1	2	0.000457457	2	9.87898e-05	4.631	IRF3,IRF7
25802	K562.loops	GO:0042309	6	7	homoiothermy	0.046628	1	0.544658	1	2	0.000457457	2	9.87898e-05	4.631	DBH,MC3R
36622	K562.loops	GO:0042488	7	9	positive regulation of odontogenesis of dentin-containing tooth	0.046628	1	0.544658	1	2	0.000457457	2	9.87898e-05	4.631	CSF1,NGFR
28391	K562.loops	GO:0042939	7	8	tripeptide transport	0.046628	1	0.544658	1	2	0.000457457	2	9.87898e-05	4.631	SLC22A8,SLC9A3R1
27935	K562.loops	GO:0042942	7	12	D-serine transport	0.046628	1	0.544658	1	2	0.000457457	2	9.87898e-05	4.631	NFKBIE,SLC7A10
13929	K562.loops	GO:0045337	6	9	farnesyl diphosphate biosynthetic process	0.046628	1	0.544658	1	2	0.000457457	2	9.87898e-05	4.631	FDPS,GGPS1
31151	K562.loops	GO:0045583	8	10	regulation of cytotoxic T cell differentiation	0.046628	1	0.544658	1	2	0.000457457	2	9.87898e-05	4.631	SART1,TNFSF9
30933	K562.loops	GO:0045585	9	11	positive regulation of cytotoxic T cell differentiation	0.046628	1	0.544658	1	2	0.000457457	2	9.87898e-05	4.631	SART1,TNFSF9
13688	K562.loops	GO:0046710	8	11	GDP metabolic process	0.046628	1	0.544658	1	2	0.000457457	2	9.87898e-05	4.631	GUK1,NUDT18
19894	K562.loops	GO:0048210	6	8	Golgi vesicle fusion to target membrane	0.046628	1	0.544658	1	2	0.000457457	2	9.87898e-05	4.631	NKD2,RAB8A
20284	K562.loops	GO:0050902	4	6	leukocyte adhesive activation	0.046628	1	0.544658	1	2	0.000457457	2	9.87898e-05	4.631	CX3CL1,SELPLG
29626	K562.loops	GO:0050968	6	6	detection of chemical stimulus involved in sensory perception of pain	0.046628	1	0.544658	1	2	0.000457457	2	9.87898e-05	4.631	ASIC3,TRPA1
23049	K562.loops	GO:0051659	6	7	maintenance of mitochondrion location	0.046628	1	0.544658	1	2	0.000457457	2	9.87898e-05	4.631	ALB,ATP2A1
30305	K562.loops	GO:0052041	7	10	negative regulation by symbiont of host programmed cell death	0.046628	1	0.544658	1	2	0.000457457	2	9.87898e-05	4.631	BAD,BCL2L1
30308	K562.loops	GO:0052490	6	9	negative regulation by organism of programmed cell death in other organism involved in symbiotic interaction	0.046628	1	0.544658	1	2	0.000457457	2	9.87898e-05	4.631	BAD,BCL2L1
37362	K562.loops	GO:0055026	8	9	negative regulation of cardiac muscle tissue development	0.046628	1	0.544658	1	2	0.000457457	2	9.87898e-05	4.631	FGF3,FGF8
22281	K562.loops	GO:0060319	8	8	primitive erythrocyte differentiation	0.046628	1	0.544658	1	2	0.000457457	2	9.87898e-05	4.631	VEGFA,ZFPM1
32929	K562.loops	GO:0060697	8	9	positive regulation of phospholipid catabolic process	0.046628	1	0.544658	1	2	0.000457457	2	9.87898e-05	4.631	APOC2,PRKCD
37957	K562.loops	GO:0061074	6	6	regulation of neural retina development	0.046628	1	0.544658	1	2	0.000457457	2	9.87898e-05	4.631	DLL4,PTF1A
27247	K562.loops	GO:0061144	7	7	alveolar secondary septum development	0.046628	1	0.544658	1	2	0.000457457	2	9.87898e-05	4.631	FGFR3,FGFR4
23860	K562.loops	GO:0061317	9	10	canonical Wnt signaling pathway involved in cardiac muscle cell fate commitment	0.046628	1	0.544658	1	2	0.000457457	2	9.87898e-05	4.631	WNT3A,WNT8A
28703	K562.loops	GO:0070483	5	7	detection of hypoxia	0.046628	1	0.544658	1	2	0.000457457	2	9.87898e-05	4.631	ENG,TGFB3
20919	K562.loops	GO:0070488	7	8	neutrophil aggregation	0.046628	1	0.544658	1	2	0.000457457	2	9.87898e-05	4.631	S100A8,S100A9
21922	K562.loops	GO:0070560	6	8	protein secretion by platelet	0.046628	1	0.544658	1	2	0.000457457	2	9.87898e-05	4.631	DMTN,PLEK
22067	K562.loops	GO:0070831	5	7	basement membrane assembly	0.046628	1	0.544658	1	2	0.000457457	2	9.87898e-05	4.631	PLOD3,RAMP2
24444	K562.loops	GO:0071317	7	8	cellular response to isoquinoline alkaloid	0.046628	1	0.544658	1	2	0.000457457	2	9.87898e-05	4.631	EGR1,PPP1R9B
29586	K562.loops	GO:0071505	5	6	response to mycophenolic acid	0.046628	1	0.544658	1	2	0.000457457	2	9.87898e-05	4.631	EGR1,PDGFB
24295	K562.loops	GO:0071506	6	7	cellular response to mycophenolic acid	0.046628	1	0.544658	1	2	0.000457457	2	9.87898e-05	4.631	EGR1,PDGFB
28807	K562.loops	GO:0071585	5	8	detoxification of cadmium ion	0.046628	1	0.544658	1	2	0.000457457	2	9.87898e-05	4.631	ABCB6,SLC30A1
30905	K562.loops	GO:0071677	7	10	positive regulation of mononuclear cell migration	0.046628	1	0.544658	1	2	0.000457457	2	9.87898e-05	4.631	LGALS3,TNF
34072	K562.loops	GO:0071879	8	9	positive regulation of adrenergic receptor signaling pathway	0.046628	1	0.544658	1	2	0.000457457	2	9.87898e-05	4.631	ARRDC3,GSK3A
21086	K562.loops	GO:0071888	9	9	macrophage apoptotic process	0.046628	1	0.544658	1	2	0.000457457	2	9.87898e-05	4.631	CTSL,IRF3
27168	K562.loops	GO:0072061	5	5	inner medullary collecting duct development	0.046628	1	0.544658	1	2	0.000457457	2	9.87898e-05	4.631	DACT2,WNT7B
21879	K562.loops	GO:0072606	7	9	interleukin-8 secretion	0.046628	1	0.544658	1	2	0.000457457	2	9.87898e-05	4.631	CHI3L1,RAB1A
38899	K562.loops	GO:0090527	7	7	actin filament reorganization	0.046628	1	0.544658	1	2	0.000457457	2	9.87898e-05	4.631	ARAP1,DMTN
34970	K562.loops	GO:1900040	7	10	regulation of interleukin-2 secretion	0.046628	1	0.544658	1	2	0.000457457	2	9.87898e-05	4.631	CD34,TRIM27
34943	K562.loops	GO:1900041	8	11	negative regulation of interleukin-2 secretion	0.046628	1	0.544658	1	2	0.000457457	2	9.87898e-05	4.631	CD34,TRIM27
34303	K562.loops	GO:1900108	9	10	negative regulation of nodal signaling pathway	0.046628	1	0.544658	1	2	0.000457457	2	9.87898e-05	4.631	DACT2,DAND5
19505	K562.loops	GO:1900673	4	4	olefin metabolic process	0.046628	1	0.544658	1	2	0.000457457	2	9.87898e-05	4.631	EPHX2,GRIN1
18337	K562.loops	GO:1990167	10	11	protein K27-linked deubiquitination	0.046628	1	0.544658	1	2	0.000457457	2	9.87898e-05	4.631	OTUD6A,YOD1
28806	K562.loops	GO:1990170	5	7	stress response to cadmium ion	0.046628	1	0.544658	1	2	0.000457457	2	9.87898e-05	4.631	ABCB6,SLC30A1
35431	K562.loops	GO:2000427	8	10	positive regulation of apoptotic cell clearance	0.046628	1	0.544658	1	2	0.000457457	2	9.87898e-05	4.631	CCL2,MFGE8
34393	K562.loops	GO:2000586	7	8	regulation of platelet-derived growth factor receptor-beta signaling pathway	0.046628	1	0.544658	1	2	0.000457457	2	9.87898e-05	4.631	LRP1,PTPN2
34239	K562.loops	GO:2000587	8	9	negative regulation of platelet-derived growth factor receptor-beta signaling pathway	0.046628	1	0.544658	1	2	0.000457457	2	9.87898e-05	4.631	LRP1,PTPN2
32285	K562.loops	GO:2000823	5	11	regulation of androgen receptor activity	0.046628	1	0.544658	1	2	0.000457457	2	9.87898e-05	4.631	FOXH1,HEYL
32286	K562.loops	GO:2000824	6	12	negative regulation of androgen receptor activity	0.046628	1	0.544658	1	2	0.000457457	2	9.87898e-05	4.631	FOXH1,HEYL
35144	K562.loops	GO:2001137	6	8	positive regulation of endocytic recycling	0.046628	1	0.544658	1	2	0.000457457	2	9.87898e-05	4.631	EHD1,EHD2
35571	K562.loops	GO:0030335	7	8	positive regulation of cell migration	0.046634	0.965711	0.544658	1	70	0.016011	269	0.0132872	1.205	ADORA3,AKT1,ALOX12,ARHGAP5,BCAR1,BDKRB1,C3AR1,CALR,CAPN7,CBLL1,CCL11,CCL19,CCL2,CCL3,CCL4,CCL7,CD74,CIB1,COL1A1,CSF1,CXCL10,CXCL16,DDR2,DMTN,ELP6,EPHA1,F2R,FGR,GLIPR2,GPER1,GRB7,HBEGF,HDAC7,HSPB1,HYAL1,ICAM1,IL23A,IL6,ILK,ITGA2,ITGA5,LBP,LGALS3,LRRC15,MAPK1,MIEN1,MMP14,MYADM,MYO1C,NOTCH1,PDGFB,PLET1,PLVAP,PRKD2,RARRES2,RETN,S100A14,S100A7,SERPINE1,SNAI1,SPHK1,TDGF1,TFAP2A,TNF,UTS2,VEGFA,VEGFB,VIL…
25415	K562.loops	GO:0007389	4	4	pattern specification process	0.0468137	0.963705	0.545839	1	100	0.0228728	397	0.0196098	1.166	ABI1,ACD,ALX3,BTG2,CDX1,CDX2,CELSR1,CELSR2,CRB2,CRKL,DAND5,DLL3,DLL4,DNAAF1,EMX1,ENG,FBXL15,FGF8,FKBP8,FOXA3,FOXE1,FOXH1,FOXJ1,FOXL2,FOXM1,FOXN1,FOXO4,FOXO6,FOXS1,FUZ,FZD5,GDF11,GDF2,GDF3,GRHL3,HES5,HOXB1,HOXB2,HOXB3,HOXB4,HOXB5,HOXB6,HOXB8,HOXC10,HOXC5,HOXC6,HOXC8,HOXC9,HOXD13,HOXD8,IFT52,IHH,INTU,KAT2A,LEFTY1,LFNG,LHX2,LMX1B,MDFI,MEOX1,MESP1,MESP2,MFNG,NANOG,NFATC3,NFATC4,NKX3-1,NODAL,NOG,NOTCH…
13297	K562.loops	GO:0051607	4	7	defense response to virus	0.0468246	0.969122	0.545839	1	40	0.00914913	144	0.00711287	1.286	BECN1,CD207,CD40,CXCL10,CXCL9,DHX58,EXOSC4,HYAL2,IFIT2,IFIT3,IFITM1,IFITM2,IFITM3,IFNAR1,IFNL1,IFNL2,IFNL3,IL23A,IL6,ILF3,IRF1,IRF3,IRF5,ISG15,MICA,MX1,MX2,NLRP3,OASL,PCBP2,PML,POLR3G,PRF1,RELA,STAT2,TICAM1,TMEM173,TRIM11,TRIM25,ZNF175
34318	K562.loops	GO:1901099	7	8	negative regulation of signal transduction in absence of ligand	0.0469358	0.979737	0.546093	1	12	0.00274474	34	0.00167943	1.634	AKT1,BCL2L1,BCL2L10,CSF2,CX3CL1,CX3CR1,HSPA1A,IL1A,IL1B,MAPK7,MCL1,TNF
34319	K562.loops	GO:2001240	8	11	negative regulation of extrinsic apoptotic signaling pathway in absence of ligand	0.0469358	0.979737	0.546093	1	12	0.00274474	34	0.00167943	1.634	AKT1,BCL2L1,BCL2L10,CSF2,CX3CL1,CX3CR1,HSPA1A,IL1A,IL1B,MAPK7,MCL1,TNF
33780	K562.loops	GO:0051345	6	7	positive regulation of hydrolase activity	0.0470234	0.962612	0.546591	1	122	0.0279048	492	0.0243023	1.148	ADCY6,ADCYAP1,ADCYAP1R1,ADRBK1,ADRM1,AGRN,AIFM1,ALOX12,ANP32B,APOC2,ARAP1,ARHGAP5,ARHGEF16,ARHGEF19,ATF3,ATF4,AVPR1A,BAD,BAX,BBC3,BCAP31,BCL2L10,C5AR1,CALR,CCK,CCL11,CCL19,CCL2,CD300A,CD40,CDC42EP2,CTDSP2,CUL7,DCTN1,ELMOD1,EPHA1,EPHA2,ERBB2,ERN1,F2R,FABP1,FGFR3,FIS1,FOXJ1,FOXL2,GMIP,GNA15,GPER1,GPR55,GRHL3,GSK3A,HDGF,HMGB2,HTRA2,ICAM1,IFI27,IL24,ITGA2,ITPR3,KLHDC3,LCK,LPAR2,MYBPC3,MYL3,NKX3-1,NLR…
24485	K562.loops	GO:0071417	5	6	cellular response to organonitrogen compound	0.0476243	0.963092	0.553049	1	99	0.0226441	393	0.0194122	1.166	AANAT,ADCY6,AKT1,AOC1,AQP1,ARHGEF2,ATP6V1B1,ATP6V1E2,ATP6V1F,ATP6V1G1,BAD,BCAR1,BCL2L1,CASQ2,COL16A1,COL1A1,CPEB4,CRHBP,CRK,CSK,CYBA,DMTN,DNMT1,DOK1,EEF2K,EGR1,EGR3,EIF4EBP2,FGF17,FGF18,FGF19,FGF23,FGF3,FGF4,FGF6,FGF8,FGFR3,FGFR4,FOXO4,FOXO6,FOXS1,GCGR,GNB2,GNG5,GNG8,GPD1,GPER1,GRB2,GSK3A,GSTM2,HCN3,ICAM1,IGF2,KCNE1,KCNJ11,KLF1,KLF15,KLF2,LAMTOR1,LAMTOR2,MAPK1,MGARP,MLST8,NKX6-1,NOD2,NTRK1,P2RY11…
30925	K562.loops	GO:0045621	7	9	positive regulation of lymphocyte differentiation	0.0479052	0.973208	0.555255	1	22	0.00503202	72	0.00355643	1.415	AXL,BAD,CCL19,CD27,CD46,CD74,FLT3LG,HLA-DMA,HLA-G,IHH,IL12A,IL21,IL23A,IL4R,IL6,IL7R,LCK,SART1,SOCS5,TNFSF9,VNN1,ZAP70
38154	K562.loops	GO:0048145	6	6	regulation of fibroblast proliferation	0.0479052	0.973208	0.555255	1	22	0.00503202	72	0.00355643	1.415	ANXA2,AQP1,BAX,CD300A,CD74,CDKN1A,DDR2,EMD,FTH1,IFI30,LTA,MED25,NGFR,PDGFB,S100A6,SKI,SPHK1,TDGF1,TP53,UTS2,UTS2R,WNT1
19167	K562.loops	GO:0044281	4	4	small molecule metabolic process	0.048006	0.957022	0.555895	1	540	0.123513	2353	0.116226	1.063	AAAS,AANAT,AARS2,ABCA2,ABCC8,ABCD1,ABHD12,ACIN1,ACO1,ACO2,ACOT7,ACOT8,ACOX1,ACP5,ACPP,ACSBG2,ACSF2,ACSS1,ADCY6,ADCYAP1,ADIPOR1,ADIPOR2,ADM,AFMID,AGPAT1,AGPAT9,AGRN,AIMP2,AK1,AKAP5,AKR1A1,AKR1B1,AKR1B10,AKT1,ALB,ALDH1B1,ALDH2,ALDOC,ALOX12,ALOX15B,ALOXE3,AMDHD1,AMPD2,AMT,ANGPTL4,APOA2,APOBEC2,APOC1,APOC2,APOE,APOF,AQP1,ARF3,ARG2,ARHGAP5,ARL2,ARL4D,ARSA,ARSI,ART4,AS3MT,ASNSD1,ASPG,ATF4,ATP1A1,ATP1A2…
17604	K562.loops	GO:0051084	8	9	de novo posttranslational protein folding	0.0484175	0.975945	0.556674	1	16	0.00365965	49	0.00242035	1.512	ACTB,CCT6A,CCT7,CD74,DNAJB1,HLA-DMA,PFDN1,PFDN2,PFDN5,PFDN6,SEP15,SPHK1,TUBA4A,TUBB2A,TUBB2B,UGGT1
34845	K562.loops	GO:0051279	7	10	regulation of release of sequestered calcium ion into cytosol	0.0484175	0.975945	0.556674	1	16	0.00365965	49	0.00242035	1.512	BAX,BDKRB1,CASQ1,CASQ2,CXCL10,CXCL11,CXCL9,F2R,F2RL3,FKBP1A,FKBP1B,GPER1,GSTM2,HRC,LACRT,THY1
20549	K562.loops	GO:0097530	5	9	granulocyte migration	0.0484175	0.975945	0.556674	1	16	0.00365965	49	0.00242035	1.512	C5AR1,CCL11,CCL13,CCL2,CCL3,CCL7,CKLF,CX3CL1,FCER1G,IL1B,LGALS3,PIK3CD,S100A12,S100A8,S100A9,VEGFA
38216	K562.loops	GO:1901987	7	7	regulation of cell cycle phase transition	0.0484445	0.964919	0.556674	1	63	0.0144099	240	0.0118548	1.216	AKT1,ANAPC2,ANXA1,BCL2L1,CASP2,CDC20,CDC26,CDC6,CDKN1A,CUL4B,CYP1A1,DDB1,ESPL1,FBXO31,FBXO5,FOXO4,ID2,INTS3,KANK2,KLHL22,MAD2L2,MDC1,MEPCE,MRE11A,MUC1,NABP2,NACC2,OVOL1,PCBP4,PHOX2B,PIM1,PKD1,PLK3,PLK5,PML,PRCC,PSMA7,PSMB10,PSMB11,PSMB2,PSMB5,PSMB6,PSMB8,PSMB9,PSMC2,PSMC3,PSMD5,PSMD8,PSME3,PSMF1,PTPN6,RAD9A,RBM38,SMC1A,TCF3,TP53,UBA52,UBB,UBC,UBE2C,UBE2D1,WNT10B,WNT9A
17318	K562.loops	GO:0001523	8	9	retinoid metabolic process	0.0484959	0.972432	0.556674	1	23	0.00526075	76	0.00375401	1.401	AGRN,AKR1B10,APOA2,APOC2,APOE,CRABP2,CYP1A1,DHRS9,LRAT,LRP1,OPN1LW,OPN1MW,OPN1SW,PPARD,RARRES2,RDH11,RDH8,RLBP1,SCPEP1,SDC3,SDC4,SDR16C5,STRA6
18187	K562.loops	GO:0000413	9	10	protein peptidyl-prolyl isomerization	0.048575	0.983543	0.556674	1	8	0.00182983	20	0.000987898	1.852	FKBP10,FKBP11,FKBP1A,FKBP1B,FKBP2,FKBP8,FKBPL,PPIH
31394	K562.loops	GO:0002861	6	8	regulation of inflammatory response to antigenic stimulus	0.048575	0.983543	0.556674	1	8	0.00182983	20	0.000987898	1.852	ADCYAP1,FCER1G,GPX1,GPX2,IL10,LTA,NOD2,TNF
25243	K562.loops	GO:0003071	6	6	renal system process involved in regulation of systemic arterial blood pressure	0.048575	0.983543	0.556674	1	8	0.00182983	20	0.000987898	1.852	ADORA1,F2R,GJA5,HSD11B2,PDGFB,SERPINF2,UTS2,UTS2R
19792	K562.loops	GO:0030865	5	6	cortical cytoskeleton organization	0.048575	0.983543	0.556674	1	8	0.00182983	20	0.000987898	1.852	CALR,CDK5,EHD2,FMNL1,PLEK,RAB13,RHOQ,STRIP1
24886	K562.loops	GO:0033057	4	6	multicellular organismal reproductive behavior	0.048575	0.983543	0.556674	1	8	0.00182983	20	0.000987898	1.852	AVP,AVPR1A,DBH,GRIN1,NPAS1,OXT,PPP1R1B,THRA
35318	K562.loops	GO:0060306	5	8	regulation of membrane repolarization	0.048575	0.983543	0.556674	1	8	0.00182983	20	0.000987898	1.852	CASQ2,GJA5,KCNE1,KCNE1L,KCNH2,SCN1B,SCN4B,SCN5A
29386	K562.loops	GO:0010212	5	5	response to ionizing radiation	0.0486632	0.968808	0.556937	1	35	0.00800549	124	0.00612497	1.307	ANXA1,BABAM1,BAX,BCL2L1,BRAT1,BRCC3,CCL2,CCL7,CDKN1A,CLK2,CXCL10,CYBA,CYP17A1,CYP2R1,EGR1,ERCC1,GPX1,GRB2,ICAM1,IKBIP,INTS3,KAT5,KRT14,KRT16,LZIC,NABP2,PML,PRKAA1,RAD51,RAD9A,RHNO1,RHOB,STK11,SWI5,TP53
24966	K562.loops	GO:0022610	2	2	biological adhesion	0.0486892	0.959341	0.556937	1	193	0.0441446	803	0.0396641	1.113	ADAM15,ADAMTS13,AMIGO1,AMIGO3,ANXA9,AOC3,ARHGAP5,ASTL,ATP1B2,AXL,AZGP1,B4GALT1,BCAM,BCAN,BCAR1,BMP10,BOC,BYSL,CADM3,CADM4,CAMSAP3,CBLL1,CCL11,CCL2,CCL4,CD164,CD2,CD300A,CD33,CD34,CD4,CD81,CD84,CD9,CD93,CDH16,CDH22,CDH24,CDH5,CDHR4,CDHR5,CDK5,CEACAM5,CELSR1,CELSR2,CGREF1,CHAD,CHST10,CHST4,CIB1,CLCA2,CLDN14,CLDN15,CLDN19,CLDN2,CLDN22,CLDN23,CLDN6,CLDN9,CNTNAP1,COL16A1,COL5A3,CPXM1,CX3CL1,CX3CR1,CYP…
17715	K562.loops	GO:0006493	5	9	protein O-linked glycosylation	0.0489561	0.971754	0.556972	1	24	0.00548948	80	0.00395159	1.389	B3GNT3,B3GNT5,B3GNT6,C1GALT1C1,DPM1,DPM2,DPM3,GALNT15,KCNE1,MUC1,MUC12,MUC17,MUC21,MUC6,MUCL1,POMGNT1,POMGNT2,POMK,SLC35C2,ST3GAL4,ST6GALNAC2,ST6GALNAC4,ST8SIA6,VEGFB
25798	K562.loops	GO:0001659	5	6	temperature homeostasis	0.048966	0.980745	0.556972	1	10	0.00228728	27	0.00133366	1.715	ADORA1,ARRDC3,DBH,GPX1,GPX2,IL1A,IL1B,IL1RN,MC3R,NR1D1
32135	K562.loops	GO:0032965	7	7	regulation of collagen biosynthetic process	0.048966	0.980745	0.556972	1	10	0.00228728	27	0.00133366	1.715	ENG,F2R,IHH,IL6,ITGA2,PPARD,PRDX5,SERPINF2,TGFB3,UTS2
33069	K562.loops	GO:0042517	10	13	positive regulation of tyrosine phosphorylation of Stat3 protein	0.048966	0.980745	0.556972	1	10	0.00228728	27	0.00133366	1.715	CLCF1,CNTF,FGFR3,HES5,IL20,IL21,IL23A,IL24,IL6,LIF
24881	K562.loops	GO:0044705	4	5	multi-organism reproductive behavior	0.048966	0.980745	0.556972	1	10	0.00228728	27	0.00133366	1.715	AVP,AVPR1A,DBH,GRIN1,MAPK8IP2,NHLH2,NPAS1,OXT,PPP1R1B,THRA
36818	K562.loops	GO:0045909	6	7	positive regulation of vasodilation	0.048966	0.980745	0.556972	1	10	0.00228728	27	0.00133366	1.715	ADCYAP1,ADM,ALOX12,APLN,EPHX2,GJA5,GPER1,NOS3,PPARD,UTS2
27639	K562.loops	GO:0008283	3	3	cell proliferation	0.0492387	0.959915	0.559552	1	148	0.0338518	606	0.0299333	1.131	ACE,ACVRL1,AKT1,AREG,ARHGEF1,BAD,BAX,BCAR1,BCL2L1,BMP10,BTN3A1,BYSL,C5AR1,CCKBR,CD180,CD34,CD40,CD70,CD74,CD79A,CD81,CDK3,CDK5,CDK9,CHRM1,CHRM4,CKLF,CKS1B,CMC4,CRIP1,CRIP3,CSF1,CTF1,CYP1A1,DBN1,DDR2,DKC1,E2F8,E4F1,EGR1,EIF2S2,EPHA2,ERBB2,ERCC1,FGF4,FGF6,FGF8,FGFR3,FKBP1B,FOXN1,FOXS1,FSCN1,GNAI2,GPX1,HDGF,HOXB4,ID2,IFNAR2,IGFBP4,IHH,IL10,IL1A,IL23A,IL6,IL7R,ILK,IMPDH1,INSIG1,ITGA2,ITGAL,JUNB,KAT2A…
17230	K562.loops	GO:0001676	6	10	long-chain fatty acid metabolic process	0.0493009	0.971167	0.559737	1	25	0.00571821	84	0.00414917	1.378	ABCD1,ACOT7,ACOT8,ACOX1,ACSBG2,ALOX12,ALOX15B,ALOXE3,CYP1A1,CYP1A2,CYP1B1,CYP2J2,DPEP1,DPEP2,EPHX2,FADS1,GGT5,GPX1,MGLL,PLA2G4B,PLA2G4C,PTGDS,PTGES,SLC27A4,SPHK1
37682	K562.loops	GO:0050770	7	10	regulation of axonogenesis	0.0494173	0.968993	0.560017	1	32	0.0073193	112	0.00553223	1.323	AATK,AMIGO1,ANAPC2,APOE,ARHGEF1,CDK5,EFNA1,GDI1,GRIN1,ILK,LIMK1,MARK2,METRN,MT3,NEFM,NGFR,PLXNA3,PLXNB1,PLXNB2,RHOA,RTN4R,SEMA3F,SEMA7A,SKIL,SSH3,STK11,THY1,TNFRSF12A,TRPV2,TTL,VEGFA,WNT3A
32987	K562.loops	GO:0051054	7	8	positive regulation of DNA metabolic process	0.0494173	0.968993	0.560017	1	32	0.0073193	112	0.00553223	1.323	APBB1,AREG,ARRB2,BABAM1,BAX,BRCC3,CALR,CD40,CEBPG,CLCF1,CSF2,E2F8,EPO,FGFR4,FOXM1,IL6,KCTD13,NPM2,PARP3,PCNA,PDGFB,PRKCG,PRKD2,RAD51,SHC1,STAT6,TBX21,TGFB3,TINF2,TMEM161A,TRIM28,WIZ
38503	K562.loops	GO:0055076	9	9	transition metal ion homeostasis	0.0495864	0.969136	0.560679	1	31	0.00709058	108	0.00533465	1.329	ABCB6,ACO1,ATP6V1B1,ATP6V1E2,ATP6V1F,ATP6V1G1,CP,FLVCR1,FTH1,FTL,GDF2,HFE,HPX,HYAL2,LCK,MT2A,MT3,PRNP,SCARA5,SCO1,SLC25A37,SLC30A1,SLC30A4,SLC39A13,SLC39A4,SLC39A6,STEAP1,STEAP2,STEAP3,TFRC,TMC8
33875	K562.loops	GO:0051336	5	6	regulation of hydrolase activity	0.0496805	0.957992	0.560679	1	221	0.0505489	927	0.0457891	1.104	ADCY6,ADCYAP1,ADCYAP1R1,ADRBK1,ADRM1,AGRN,AIFM1,AIP,AKT1,ALOX12,ANGPTL4,ANP32B,APOA2,APOC1,APOC2,AQP1,ARAP1,ARFGAP2,ARHGAP5,ARHGEF1,ARHGEF16,ARHGEF17,ARHGEF19,ARHGEF2,ARL2,ARRB2,ATF3,ATF4,AVP,AVPR1A,BAD,BAX,BBC3,BCAP31,BCL2L10,BIRC2,BIRC5,C5AR1,CALR,CAMSAP3,CASP2,CCDC8,CCK,CCL11,CCL19,CCL2,CD27,CD300A,CD40,CDC42EP2,CDKN2D,CRK,CST6,CST8,CTDSP2,CUL7,CYTH3,DCTN1,DENND4B,DENND6B,DPEP1,ECM1,EIF2B2,EIF…
28186	K562.loops	GO:0008643	4	5	carbohydrate transport	0.0496958	0.97023	0.560679	1	27	0.00617566	92	0.00454433	1.359	AAAS,AKT1,AQP1,AQP2,AQP7,G6PC,G6PC2,HK1,KLF15,NUP50,NUP85,PEA15,PPARD,PRKAG3,RAB4B,SLC2A1,SLC2A12,SLC2A2,SLC2A3,SLC2A4,SLC2A6,SLC35B1,SLC35C1,SLC35D1,SLC37A2,SLC50A1,SORT1
35379	K562.loops	GO:0017157	6	7	regulation of exocytosis	0.0496958	0.97023	0.560679	1	27	0.00617566	92	0.00454433	1.359	ADORA3,B4GALT1,CD300A,CDK5,CDK5R2,FCER1G,FGR,LGI3,NAPA,NOTCH1,PKDREJ,RAB2B,RAB3A,RAB3B,RAB3D,RAB5A,RALA,RALB,RSG1,STX1A,STX1B,STXBP1,STXBP2,SYT7,SYTL4,TRPV6,ZP2
34502	K562.loops	GO:0051896	7	8	regulation of protein kinase B signaling	0.0497054	0.969326	0.560679	1	30	0.00686185	104	0.00513707	1.336	ARRB2,AXL,C1QTNF1,CCL19,CCL3,CHI3L1,CIB1,CSF3,EPHA2,FAM132A,GPX1,HAX1,HBEGF,HYAL2,IGF2,IL6,ILK,KIAA1161,PHLDA3,PLEKHA1,RASD2,RNF41,SFRP5,SLC9A3R1,STK11,THPO,TNF,TSC2,VEGFA,VEGFB
17709	K562.loops	GO:0018279	6	10	protein N-linked glycosylation via asparagine	0.0497676	0.969868	0.560863	1	28	0.00640439	96	0.00474191	1.351	ALG11,ALG3,B4GALT1,CALR,DAD1,DDOST,DPM1,DPM2,DPM3,GANAB,GFPT2,GMPPA,GMPPB,LMAN1,MAN1B1,MAN2A2,MLEC,MOGS,MPI,MVD,PMM1,PREB,PRKCSH,SEC24B,ST3GAL4,ST8SIA6,SYVN1,UGGT1
33927	K562.loops	GO:0010468	6	6	regulation of gene expression	0.0502756	0.954142	0.564727	1	817	0.186871	3610	0.178316	1.048	ABCA2,ABCF1,ABRA,ACIN1,ACO1,ACTL6B,ACTR5,ACVRL1,ADCYAP1,AES,AGER,AGO2,AGRN,AHNAK,AIRE,AKT1,ALKBH2,ALOX12,AMH,ANKRD49,ANP32A,APBB1,APOA2,APOBEC2,APOE,ARHGEF2,ARID1A,ARID3A,ARID3C,ARRB2,ASCL2,ASCL5,ASGR2,ASTL,ATF3,ATF4,ATF7IP2,ATN1,ATOH8,AVP,BAD,BCDIN3D,BCL3,BCL9,BCORL1,BHLHA9,BHLHE23,BIRC2,BIRC5,BMP10,BNC1,BRD2,BRF1,BTG2,C1QTNF1,C3orf33,C8A,C8B,CA9,CALCOCO1,CALR,CAMK2A,CAND2,CASC3,CAT,CBFA2T2,CBFB…
31576	K562.loops	GO:0008156	8	9	negative regulation of DNA replication	0.0503419	0.977071	0.564727	1	13	0.00297347	38	0.00187701	1.584	ACD,CDC6,CDK9,GDF2,MRE11A,PIF1,PML,SMC1A,TGFB3,TINF2,TP53,TSPYL2,WAPAL
24134	K562.loops	GO:0038034	5	6	signal transduction in absence of ligand	0.0503419	0.977071	0.564727	1	13	0.00297347	38	0.00187701	1.584	BAD,BAX,BCL2A1,BCL2L1,BCL2L10,CASP16,CASP2,GSK3A,IL1A,IL1B,MCL1,MKNK2,ST20
33766	K562.loops	GO:0044246	5	5	regulation of multicellular organismal metabolic process	0.0503419	0.977071	0.564727	1	13	0.00297347	38	0.00187701	1.584	ARRDC3,ENG,F2R,IHH,IL6,ITGA2,MFAP4,PPARD,PRDX5,RETN,SERPINF2,TGFB3,UTS2
23992	K562.loops	GO:0097192	6	8	extrinsic apoptotic signaling pathway in absence of ligand	0.0503419	0.977071	0.564727	1	13	0.00297347	38	0.00187701	1.584	BAD,BAX,BCL2A1,BCL2L1,BCL2L10,CASP16,CASP2,GSK3A,IL1A,IL1B,MCL1,MKNK2,ST20
19510	K562.loops	GO:1901135	4	4	carbohydrate derivative metabolic process	0.0510602	0.956737	0.572259	1	224	0.0512351	941	0.0464806	1.102	A3GALT2,A4GALT,ABCA2,ABCD1,ABHD12,ACIN1,ACOT7,ACPP,ADAMTS13,ADCY6,ADCYAP1,ADM,AGRN,AK1,AKR1B1,AKR1B10,AKT1,ALDOC,ALG11,ALG3,AMPD2,APOBEC2,AQP1,ARF3,ARHGAP5,ARL2,ARL4D,ARSA,ARSI,ASGR2,ATP1A1,ATP1A2,ATP1A4,ATP2A1,ATP4A,ATP5EP2,ATP5I,ATP5J,ATP5L2,ATP6V1B1,ATP6V1F,ATP8B3,B3GALT6,B3GAT3,B3GNT3,B3GNT5,B3GNT6,B4GALNT1,B4GALT1,BAD,BAX,BCAN,CARNS1,CDA,CHI3L1,CHIA,CHPF2,CHST3,CHST4,CHST6,CHSY1,CMPK2,CREM,C…
22191	K562.loops	GO:0001649	6	6	osteoblast differentiation	0.0515778	0.972879	0.577	1	18	0.00411711	57	0.00281551	1.462	AKT1,CBFB,CCL3,CHRD,COL1A1,CYP24A1,EPHA2,FHL2,GDF2,IGF2,IHH,JUNB,NOG,SNAI1,SP7,TMEM119,WNT11,WNT3A
19678	K562.loops	GO:0008637	5	6	apoptotic mitochondrial changes	0.0515778	0.972879	0.577	1	18	0.00411711	57	0.00281551	1.462	AKT1,ATP2A1,BAD,BAX,BBC3,BCL2L1,CCK,FIS1,GCLC,IFIT2,JTB,MAPK9,MCL1,NAIF1,NPTX1,SFN,TIMM50,TP53
35134	K562.loops	GO:0032388	6	7	positive regulation of intracellular transport	0.0527309	0.963788	0.58936	1	46	0.0105215	170	0.00839714	1.253	ADCYAP1R1,ADORA3,ANP32B,BAX,BDKRB1,CCL19,CD27,CDK5,CHRM1,CIB1,CSF3,CXCL10,CXCL11,CXCL9,DDX58,EHD1,EHD2,EMD,F2R,F2RL3,FCER1G,FGR,FIS1,GPER1,HSP90AB1,HYAL2,IL1B,IL23A,IL6,LACRT,MIEF1,MYO1C,NCBP2,NODAL,PLK3,POU5F1,RBCK1,RHOA,SFN,SPHK1,TGFB3,THY1,TMEM173,TNF,TRIM28,WNT3A
24211	K562.loops	GO:0043620	5	10	regulation of DNA-templated transcription in response to stress	0.0531668	0.974684	0.592603	1	14	0.0032022	42	0.00207459	1.544	CA9,CREBBP,EPO,KLF2,MAPK7,MT3,MUC1,NOTCH1,RGS14,UBA52,UBB,UBC,UBE2D1,VEGFA
32427	K562.loops	GO:0045428	6	7	regulation of nitric oxide biosynthetic process	0.0531668	0.974684	0.592603	1	14	0.0032022	42	0.00207459	1.544	ACP5,AKT1,CD34,DDAH2,HBB,HSP90AB1,ICAM1,IL10,IL1B,IL6,MAPK9,TICAM1,TNF,ZC3H12A
33413	K562.loops	GO:0050994	6	7	regulation of lipid catabolic process	0.0531668	0.974684	0.592603	1	14	0.0032022	42	0.00207459	1.544	ADORA1,AKT1,APOA2,APOC1,APOC2,FABP1,HCAR2,IL1B,PPARA,PRKAA1,PRKCD,RARRES2,THRA,TNF
33028	K562.loops	GO:0006987	8	12	activation of signaling protein activity involved in unfolded protein response	0.0537046	0.970486	0.595433	1	20	0.00457457	65	0.00321067	1.425	ATF3,ATF4,CALR,CCL2,CTDSP2,CUL7,DCTN1,ERN1,GSK3A,HDGF,KLHDC3,PARP16,PLA2G4B,PREB,SHC1,SYVN1,TPP1,TSPYL2,WFS1,YIF1A
30854	K562.loops	GO:0050777	6	6	negative regulation of immune response	0.0537046	0.970486	0.595433	1	20	0.00457457	65	0.00321067	1.425	ADCYAP1,ARRB2,CD46,DHX58,FOXJ1,GPX1,GPX2,HLA-E,IFNL1,IL10,IL27RA,IL7R,NLRP6,NLRX1,NOD2,OLFM4,PTPN6,SERPING1,STAT6,TRIM27
13881	K562.loops	GO:0006654	7	9	phosphatidic acid biosynthetic process	0.0538597	0.977176	0.595433	1	11	0.00251601	31	0.00153124	1.643	AGPAT1,AGPAT9,GPD1,LPCAT4,PLA2G12A,PLA2G2A,PLA2G2D,PLA2G2F,PLA2G4B,PLA2G5,PLD2
13880	K562.loops	GO:0046473	7	8	phosphatidic acid metabolic process	0.0538597	0.977176	0.595433	1	11	0.00251601	31	0.00153124	1.643	AGPAT1,AGPAT9,GPD1,LPCAT4,PLA2G12A,PLA2G2A,PLA2G2D,PLA2G2F,PLA2G4B,PLA2G5,PLD2
13358	K562.loops	GO:0050853	7	11	B cell receptor signaling pathway	0.0538597	0.977176	0.595433	1	11	0.00251601	31	0.00153124	1.643	BAX,BCAR1,CD19,CD79A,CD79B,LCK,MAPK1,PIK3CD,PLEKHA1,PTPN6,TEC
31415	K562.loops	GO:0050854	5	7	regulation of antigen receptor-mediated signaling pathway	0.0538597	0.977176	0.595433	1	11	0.00251601	31	0.00153124	1.643	CD300A,DUSP3,KCNN4,LCK,LGALS3,PRKD2,PRNP,PTPN2,PTPN6,THY1,UBASH3A
30532	K562.loops	GO:0051702	4	4	interaction with symbiont	0.0538597	0.977176	0.595433	1	11	0.00251601	31	0.00153124	1.643	AQP1,CCL3,CCL4,ELANE,GPX1,GPX2,HDAC1,HPN,ICAM1,SP1,TFAP4
26425	K562.loops	GO:0060674	5	5	placenta blood vessel development	0.0538597	0.977176	0.595433	1	11	0.00251601	31	0.00153124	1.643	AKT1,ARID1A,FOSL1,FZD5,JUNB,MAPK1,NFE2,PKD1,PLCD3,SOCS3,SPINT1
34516	K562.loops	GO:1902229	7	10	regulation of intrinsic apoptotic signaling pathway in response to DNA damage	0.0538597	0.977176	0.595433	1	11	0.00251601	31	0.00153124	1.643	BCL2L1,CD74,CDKN2D,KDM1A,MUC1,NACC2,RAD9A,SKIL,SNAI1,TMEM161A,ZNF385A
26128	K562.loops	GO:0048514	4	4	blood vessel morphogenesis	0.0544617	0.969507	0.597473	1	21	0.00480329	69	0.00340825	1.409	APOE,CCM2,DLL4,ENG,ETV2,FGF8,FOXH1,FOXS1,GDF2,GJA5,ID1,LRP1,NOTCH1,NPRL3,PDGFB,PRRX2,SERPINF2,STRA6,TBX1,VEGFA,WNT11
33836	K562.loops	GO:2000117	9	10	negative regulation of cysteine-type endopeptidase activity	0.0544617	0.969507	0.597473	1	21	0.00480329	69	0.00340825	1.409	AKT1,AQP1,AVP,BIRC5,CD27,CDKN2D,DPEP1,FABP1,GPX1,IL24,IL6,MT3,NR4A1,POR,PRDX5,RFFL,SERPINB9,SFN,SIAH2,VEGFA,WNT9A
30790	K562.loops	GO:0002704	7	7	negative regulation of leukocyte mediated immunity	0.0546806	0.982681	0.597473	1	7	0.0016011	17	0.000839714	1.907	ARRB2,FOXJ1,HLA-E,IL7R,JAK3,NOD2,PTPN6
20023	K562.loops	GO:0006337	5	8	nucleosome disassembly	0.0546806	0.982681	0.597473	1	7	0.0016011	17	0.000839714	1.907	ARID1A,HMGA1,NFE2,SMARCC2,SMARCD1,SMARCD3,SMARCE1
21654	K562.loops	GO:0032986	6	6	protein-DNA complex disassembly	0.0546806	0.982681	0.597473	1	7	0.0016011	17	0.000839714	1.907	ARID1A,HMGA1,NFE2,SMARCC2,SMARCD1,SMARCD3,SMARCE1
38324	K562.loops	GO:0042634	5	5	regulation of hair cycle	0.0546806	0.982681	0.597473	1	7	0.0016011	17	0.000839714	1.907	FA2H,KRT17,NGFR,PER1,TNF,TRADD,WNT10B
35750	K562.loops	GO:0044126	5	6	regulation of growth of symbiont in host	0.0546806	0.982681	0.597473	1	7	0.0016011	17	0.000839714	1.907	ELANE,IL10,IRF8,LBP,LTA,NOD2,TNF
35752	K562.loops	GO:0044130	6	8	negative regulation of growth of symbiont in host	0.0546806	0.982681	0.597473	1	7	0.0016011	17	0.000839714	1.907	ELANE,IL10,IRF8,LBP,LTA,NOD2,TNF
35753	K562.loops	GO:0044144	5	6	modulation of growth of symbiont involved in interaction with host	0.0546806	0.982681	0.597473	1	7	0.0016011	17	0.000839714	1.907	ELANE,IL10,IRF8,LBP,LTA,NOD2,TNF
35757	K562.loops	GO:0044146	6	7	negative regulation of growth of symbiont involved in interaction with host	0.0546806	0.982681	0.597473	1	7	0.0016011	17	0.000839714	1.907	ELANE,IL10,IRF8,LBP,LTA,NOD2,TNF
24735	K562.loops	GO:0046697	4	5	decidualization	0.0546806	0.982681	0.597473	1	7	0.0016011	17	0.000839714	1.907	CYP27B1,DEDD,EPOR,JUNB,LIF,PPARD,STC2
37152	K562.loops	GO:0051154	8	8	negative regulation of striated muscle cell differentiation	0.0546806	0.982681	0.597473	1	7	0.0016011	17	0.000839714	1.907	CEACAM5,GSK3A,HDAC1,HDAC3,NOTCH1,PPAPDC3,YBX1
35196	K562.loops	GO:2001258	7	10	negative regulation of cation channel activity	0.0546806	0.982681	0.597473	1	7	0.0016011	17	0.000839714	1.907	CABP1,CASQ2,DRD4,EPO,FKBP1A,FKBP1B,GSTM2
24086	K562.loops	GO:0019722	7	8	calcium-mediated signaling	0.0550488	0.968655	0.599885	1	22	0.00503202	73	0.00360583	1.396	AVPR1A,BCAP31,CASQ1,CASQ2,CCL3,DMPK,DMTN,FIS1,FKBP1B,GSTM2,HRC,KISS1R,LACRT,NMUR1,P2RY11,PLA2G4B,PPP1R9B,PTGDR2,RCAN1,SPHK1,TFF2,TNF
33480	K562.loops	GO:0032069	6	7	regulation of nuclease activity	0.0550488	0.968655	0.599885	1	22	0.00503202	73	0.00360583	1.396	ATF3,ATF4,CALR,CCL2,CTDSP2,CUL7,DCTN1,ERN1,GSK3A,HDGF,HMGB2,KLHDC3,PARP16,PCNA,PLA2G4B,PREB,SHC1,SYVN1,TPP1,TSPYL2,WFS1,YIF1A
28381	K562.loops	GO:0042886	4	5	amide transport	0.0550488	0.968655	0.599885	1	22	0.00503202	73	0.00360583	1.396	ANXA1,AQP3,CDK16,CPLX3,FAM3B,FKBP1B,IL1RN,IL6,ILDR2,LTBP4,MAFA,NPFF,PDX1,RAB11FIP5,RAB1A,SLC18A2,SLC22A8,SLC9A3R1,TAP1,TAPBP,UPK3A,VGF
27827	K562.loops	GO:0006813	7	8	potassium ion transport	0.0551226	0.965024	0.600152	1	32	0.0073193	113	0.00558163	1.311	ABCC8,AQP1,ATP1A1,ATP1A2,ATP1A4,ATP1B2,CNGA1,GJA5,HCN3,HPN,KCNA3,KCNAB3,KCNC4,KCNE1,KCNE1L,KCNH2,KCNH4,KCNH6,KCNJ11,KCNJ5,KCNK3,KCNK4,KCNK5,KCNK6,KCNMB1,KCNN1,KCNN4,KCNQ4,SLC12A4,SLC12A5,SLC12A7,VPS4B
27387	K562.loops	GO:0007417	5	5	central nervous system development	0.0554231	0.9651	0.602621	1	31	0.00709058	109	0.00538405	1.317	ARSA,ATN1,B3GNT5,CELSR1,DMBX1,EIF2B2,GRHL3,HELT,HPCAL4,ID3,KLK6,LZIC,MAL,MAPK9,NES,NEUROG3,NGFR,NHLH1,NHLH2,NPAS1,NPTX1,PAX8,PDX1,PTS,RCAN1,SH3GL1,THOC6,TIMP4,TLX1,TLX3,TP53
33660	K562.loops	GO:0033238	6	6	regulation of cellular amine metabolic process	0.0554875	0.967919	0.602621	1	23	0.00526075	77	0.00380341	1.383	APOC1,BHMT,DRD4,HPN,OAZ1,OAZ2,OAZ3,PAX8,PRKCD,PSMA7,PSMB10,PSMB11,PSMB2,PSMB5,PSMB6,PSMB8,PSMB9,PSMC2,PSMC3,PSMD5,PSMD8,PSME3,PSMF1
38619	K562.loops	GO:0032092	6	6	positive regulation of protein binding	0.055498	0.972563	0.602621	1	15	0.00343092	46	0.00227217	1.51	CDK5,CSF3,FKBP1A,HSP90AB1,ITGA2,LFNG,MFNG,PKD1,RFNG,SPAG8,TICAM1,TMEM173,TRAF4,TRIB3,WNT3A
38618	K562.loops	GO:0051099	5	5	positive regulation of binding	0.0557959	0.967289	0.602621	1	24	0.00548948	81	0.00400099	1.372	ACD,ANXA2,CDK5,CEBPG,CSF3,DPH3,FKBP1A,HMGB2,HSP90AB1,ITGA2,LFNG,MED25,MFNG,PDX1,PKD1,RFNG,S100A10,SKI,SPAG8,TICAM1,TMEM173,TRAF4,TRIB3,WNT3A
29651	K562.loops	GO:0009749	8	8	response to glucose	0.0558776	0.9654	0.602621	1	29	0.00663312	101	0.00498889	1.33	ANGPT2,APOA2,BAD,CYBA,EGR1,EIF2B2,EIF2B4,FKBP1B,GIP,GPER1,GPX1,ICAM1,ILDR2,KCNJ11,LGALS1,MAFA,NCF2,NKX6-1,NPTX1,PDX1,PKLR,PPARD,PRLH,PTPRN,SFTPC,SLC29A1,TXN2,TXNIP,ZNF236
14132	K562.loops	GO:0009132	6	8	nucleoside diphosphate metabolic process	0.0559987	0.978698	0.602621	1	9	0.00205855	24	0.00118548	1.736	AK1,BAD,CMPK2,ENTPD2,ENTPD3,ENTPD8,GUK1,NUDT18,NUDT9
13986	K562.loops	GO:0009190	7	10	cyclic nucleotide biosynthetic process	0.0559987	0.978698	0.602621	1	9	0.00205855	24	0.00118548	1.736	ADCY6,ADM,AQP1,GUCA2B,NPPA,NPPB,NPR1,NPR2,RAMP2
32986	K562.loops	GO:0010714	7	7	positive regulation of collagen metabolic process	0.0559987	0.978698	0.602621	1	9	0.00205855	24	0.00118548	1.736	ENG,F2R,IHH,ITGA2,PRDX5,RETN,SERPINF2,TGFB3,UTS2
15529	K562.loops	GO:0043043	6	7	peptide biosynthetic process	0.0559987	0.978698	0.602621	1	9	0.00205855	24	0.00118548	1.736	CARNS1,CNDP2,GCLC,GGT5,GSS,HAGH,HAGHL,MGST2,OPLAH
36820	K562.loops	GO:0045987	7	9	positive regulation of smooth muscle contraction	0.0559987	0.978698	0.602621	1	9	0.00205855	24	0.00118548	1.736	ADRA2B,F2R,GPER1,ITGA2,LCK,OXT,PROK2,SPHK1,TBXA2R
28729	K562.loops	GO:0050829	6	8	defense response to Gram-negative bacterium	0.0559987	0.978698	0.602621	1	9	0.00205855	24	0.00118548	1.736	AZU1,CD4,IL22RA1,IL23A,IL6,LBP,NLRP10,S100A7,SERPINE1
18062	K562.loops	GO:0018196	8	9	peptidyl-asparagine modification	0.056018	0.965635	0.602621	1	28	0.00640439	97	0.00479131	1.337	ALG11,ALG3,B4GALT1,CALR,DAD1,DDOST,DPM1,DPM2,DPM3,GANAB,GFPT2,GMPPA,GMPPB,LMAN1,MAN1B1,MAN2A2,MLEC,MOGS,MPI,MVD,PMM1,PREB,PRKCSH,SEC24B,ST3GAL4,ST8SIA6,SYVN1,UGGT1
35842	K562.loops	GO:0050921	6	7	positive regulation of chemotaxis	0.0560842	0.966305	0.602621	1	26	0.00594694	89	0.00439615	1.353	AGER,AZU1,C3AR1,CALR,CCL19,CCL2,CCL3,CCL4,CCL7,CCR4,CD74,CXCL10,HSPB1,IL23A,IL6,ITGA2,LBP,PDGFB,PRKD2,RARRES2,S100A14,S100A7,SERPINE1,VEGFA,VEGFB,ZNF580
37608	K562.loops	GO:0061041	6	6	regulation of wound healing	0.0560899	0.965934	0.602621	1	27	0.00617566	93	0.00459373	1.344	ALOX12,ANXA2,APOE,C1QTNF1,CD34,DMTN,F12,F2R,FCER1G,GP5,HBEGF,KRT1,MYOD1,NOS3,PDGFB,PLAT,PLAU,PLEK,PRKCD,PROC,REG3A,SERPINE1,SERPINF2,SERPING1,TEC,VEGFB,VIL1
24238	K562.loops	GO:0071456	5	7	cellular response to hypoxia	0.0560899	0.965934	0.602621	1	27	0.00617566	93	0.00459373	1.344	AKT1,AQP1,BAD,BBC3,CA9,CBS,CLCA1,CREBBP,EGR1,EPO,FABP1,ICAM1,KCNK3,MGARP,MT3,NKX3-1,NOTCH1,PRKAA1,SLC29A1,STC2,TP53,UBA52,UBB,UBC,UBE2D1,VASN,VEGFA
29405	K562.loops	GO:0036293	5	5	response to decreased oxygen levels	0.0569956	0.958375	0.611813	1	62	0.0141812	238	0.011756	1.206	ADM,ADORA1,AKT1,ALDOC,ANGPT2,ANGPTL4,AQP1,ASCL2,BAD,BBC3,BECN1,BIRC2,CA9,CAT,CBS,CCL2,CHRNA4,CLCA1,CPEB4,CREBBP,CYP1A1,EGR1,ENG,EPO,FABP1,HSD11B2,ICAM1,ITGA2,KCNK3,LTA,MGARP,MMP14,MT3,MUC1,NARFL,NKX3-1,NOTCH1,NPPA,PDGFB,PDLIM1,PICK1,PKLR,PLAT,PLAU,PML,PPARA,PRKAA1,RAMP2,SLC29A1,STC2,TGFB3,TNF,TP53,TSC2,TXN2,UBA52,UBB,UBC,UBE2D1,UTS2,VASN,VEGFA
20221	K562.loops	GO:0046649	4	6	lymphocyte activation	0.0572603	0.956968	0.614114	1	74	0.0169259	289	0.0142751	1.186	ANXA1,AXL,B2M,BAX,BCL3,BTN3A1,CBFB,CD180,CD2,CD4,CD40,CD7,CD79A,CEBPG,CHRNA4,CLCF1,CRIP3,DDOST,EGR1,ERCC1,FKBP1A,FKBP1B,FLT3LG,FUT7,FZD5,GPR183,ICAM1,ICOSLG,ID2,IFNAR1,IL10,IL23A,IL6,IL7R,IMPDH1,IRF1,ITGAL,JAK3,KLRF2,LCK,LGALS1,LRRC8A,LYL1,MERTK,MICA,NTRK1,PFDN1,PIK3CD,PKNOX1,PRKCD,PSMB10,PTPN2,RAG2,RHOH,RIPK3,RORC,RPL22,SEMA4A,SHB,SLAMF7,SPI1,STX11,TBX21,TCF3,TNFRSF4,TP53,ULBP1,ULBP2,VAV1,WNT1,Z…
13526	K562.loops	GO:0006807	3	3	nitrogen compound metabolic process	0.0577543	0.946697	0.618869	1	1091	0.249543	4867	0.240405	1.038	A3GALT2,A4GALT,AANAT,AARS2,ABCA2,ABCB6,ABCD1,ABHD12,ABRA,ACD,ACE,ACIN1,ACOT7,ACP5,ACPP,ACTL6B,ACTR5,ADAMTS13,ADCY6,ADCYAP1,ADM,ADNP,ADRM1,AES,AFMID,AGO2,AGRN,AIFM1,AIMP2,AIRE,AK1,AKR1B1,AKR1B10,AKT1,ALKBH2,ALOXE3,ALX3,AMDHD1,AMPD2,AMT,ANP32A,AOC1,AOC2,AOC3,AP5S1,APBB1,APITD1,APOA2,APOBEC2,AQP1,ARF3,ARG2,ARHGAP5,ARID1A,ARID3A,ARID3C,ARL2,ARL4D,ARRB2,ARSA,ARSI,ART4,ASCL2,ASCL5,ASNSD1,ASPG,ATF3,ATF4…
33923	K562.loops	GO:0051171	5	5	regulation of nitrogen compound metabolic process	0.0581048	0.946784	0.622078	1	849	0.19419	3763	0.185873	1.045	ABCA2,ABRA,ACD,ACIN1,ACP5,ACTL6B,ACTR5,ACVRL1,ADCYAP1,ADCYAP1R1,ADM,ADORA3,AES,AGER,AGO2,AGRN,AHNAK,AIP,AIRE,AKAP5,AKT1,AMH,ANKRD49,ANP32A,APBB1,APOC1,APOE,ARAP1,AREG,ARFGAP2,ARHGAP5,ARHGEF1,ARHGEF16,ARHGEF17,ARHGEF19,ARHGEF2,ARID1A,ARID3A,ARID3C,ARL2,ARRB2,ASCL2,ASCL5,ATF3,ATF4,ATF7IP2,ATN1,ATOH8,AVP,BABAM1,BAX,BCDIN3D,BCL3,BCL9,BCORL1,BHLHA9,BHLHE23,BHMT,BIRC2,BIRC5,BMP10,BNC1,BRCC3,BRD2,BRF1,B…
23708	K562.loops	GO:0007178	7	8	transmembrane receptor protein serine/threonine kinase signaling pathway	0.0599102	0.957902	0.640845	1	49	0.0112077	184	0.00908866	1.233	ACVRL1,AKAP4,AMHR2,ARRB2,BMP10,CCL2,CDK9,CHRD,ECSIT,EGR1,ENG,ETV2,FGF8,FKBP1A,FOS,FOXH1,GDF15,GDF2,GDF9,HDAC1,ID1,JUNB,LEFTY1,LEFTY2,LTBP4,NEDD8,NODAL,NOG,PARD6A,PDGFB,PML,POU5F1,PPP1CA,PPP1R15A,RHOA,SERPINE1,SKI,SKIL,SP1,TDGF1,TGFB3,TGIF2,TP53,UBA52,UBB,UBC,UBE2D1,UBE2M,WFIKKN2
26210	K562.loops	GO:0048729	4	4	tissue morphogenesis	0.0600195	0.953556	0.641451	1	89	0.0203568	354	0.0174858	1.164	ACVRL1,ADM,B4GALT1,BMP10,CA9,CCL11,CCM2,CELSR1,CFL1,CSF1,DDR1,DLL4,DNAAF1,ENG,EPHA2,FGF8,FGFR3,FKBP1A,FOXH1,FOXJ1,FOXN4,FOXS1,GDF2,GRB2,HAND1,HES5,HEYL,HOXB13,HOXB2,HOXB4,HOXD13,IFT52,IHH,IL10,IL6,ILK,KLK14,KRT17,LAMA5,LBX1,MESP1,MMP14,MYBPC3,MYL3,NFATC3,NFATC4,NKX3-1,NODAL,NOG,NOTCH1,NOTCH4,NRARP,PAX8,PDGFB,PDX1,PKD1,PLOD3,PML,PPP1CA,PRKD2,RARG,RASIP1,RIPK4,SFRP5,SNAI1,SOCS3,SOSTDC1,SOX18,SPINT1…
27951	K562.loops	GO:0006821	7	8	chloride transport	0.06021	0.967605	0.642924	1	18	0.00411711	58	0.0028649	1.437	BEST1,BEST2,BSND,CLCA1,CLCA2,CLCN1,CLIC1,CLIC3,FXYD3,NMUR1,SLC12A4,SLC12A5,SLC12A7,SLC1A4,SLC26A3,SLC4A1,TTYH3,WNK4
36584	K562.loops	GO:0032103	6	6	positive regulation of response to external stimulus	0.060793	0.9574	0.648381	1	48	0.010979	180	0.00889108	1.235	ADORA3,AGER,AZU1,BECN1,C3AR1,CALR,CCL19,CCL2,CCL3,CCL4,CCL7,CCR4,CD180,CD74,CX3CL1,CXCL10,CYP27B1,DHX58,FCER1G,FKBP1B,HSPB1,HYAL2,IL1B,IL21,IL23A,IL6,ITGA2,LBP,LTA,MAPK13,OSM,PDGFB,PLA2G2A,PRKD2,RARRES2,S100A12,S100A14,S100A7,S100A8,S100A9,SCARF1,SERPINE1,TGM2,TNF,TNIP1,VEGFA,VEGFB,ZNF580
35840	K562.loops	GO:0040017	5	5	positive regulation of locomotion	0.0610848	0.953903	0.648381	1	74	0.0169259	290	0.0143245	1.182	ADORA3,AGER,AKT1,ALOX12,ARHGAP5,AZU1,BCAR1,BDKRB1,C3AR1,CALR,CAPN7,CBLL1,CCL11,CCL19,CCL2,CCL3,CCL4,CCL7,CCR4,CD74,CIB1,COL1A1,CSF1,CXCL10,CXCL16,DDR2,DMTN,ELP6,EPHA1,F2R,FGR,GLIPR2,GPER1,GRB7,HBEGF,HDAC7,HSPB1,HYAL1,ICAM1,IL23A,IL6,ILK,ITGA2,ITGA5,LBP,LGALS3,LRRC15,MAPK1,MIEN1,MMP14,MYADM,MYO1C,NOTCH1,PDGFB,PLET1,PLVAP,PRKD2,RARRES2,RETN,S100A14,S100A7,SERPINE1,SNAI1,SPHK1,TDGF1,TFAP2A,TNF,TRIM1…
24116	K562.loops	GO:0006978	8	9	DNA damage response, signal transduction by p53 class mediator resulting in transcription of p21 class mediator	0.061122	0.982345	0.648381	1	6	0.00137237	14	0.000691529	1.985	FOXM1,KAT5,MUC1,RBM38,TFAP4,TP53
16820	K562.loops	GO:0009070	7	11	serine family amino acid biosynthetic process	0.061122	0.982345	0.648381	1	6	0.00137237	14	0.000691529	1.985	CBS,CTH,DHFRL1,PSPH,SEPHS2,SHMT2
28136	K562.loops	GO:0032309	6	10	icosanoid secretion	0.061122	0.982345	0.648381	1	6	0.00137237	14	0.000691529	1.985	ACE,ANXA1,BDKRB2,DRD4,KISS1R,PLA2G5
28102	K562.loops	GO:0050482	7	12	arachidonic acid secretion	0.061122	0.982345	0.648381	1	6	0.00137237	14	0.000691529	1.985	ACE,ANXA1,BDKRB2,DRD4,KISS1R,PLA2G5
22331	K562.loops	GO:0071542	7	7	dopaminergic neuron differentiation	0.061122	0.982345	0.648381	1	6	0.00137237	14	0.000691529	1.985	FGF8,LMX1B,PHOX2A,PHOX2B,PITX3,VEGFA
34954	K562.loops	GO:0050715	7	10	positive regulation of cytokine secretion	0.0611949	0.966353	0.648381	1	19	0.00434584	62	0.00306248	1.419	ALOX15B,CCL19,CCL3,CD14,CD2,CD274,CD34,CHIA,F2R,FGR,HYAL2,IL10,IL1A,IL4R,IRF3,NLRP10,NLRP3,NOD2,TNF
20894	K562.loops	GO:0007155	3	4	cell adhesion	0.0611991	0.948498	0.648381	1	191	0.0436871	800	0.0395159	1.106	ADAM15,ADAMTS13,AMIGO1,AMIGO3,ANXA9,AOC3,ARHGAP5,ASTL,ATP1B2,AXL,AZGP1,B4GALT1,BCAM,BCAN,BCAR1,BMP10,BOC,BYSL,CADM3,CADM4,CAMSAP3,CBLL1,CCL11,CCL2,CCL4,CD164,CD2,CD300A,CD33,CD34,CD4,CD84,CD9,CD93,CDH16,CDH22,CDH24,CDH5,CDHR4,CDHR5,CDK5,CEACAM5,CELSR1,CELSR2,CGREF1,CHAD,CHST10,CHST4,CIB1,CLCA2,CLDN14,CLDN15,CLDN19,CLDN2,CLDN22,CLDN23,CLDN6,CLDN9,CNTNAP1,COL16A1,COL5A3,CPXM1,CX3CL1,CX3CR1,CYP1B1,D…
33305	K562.loops	GO:0032320	8	14	positive regulation of Ras GTPase activity	0.0612897	0.960681	0.648461	1	32	0.0073193	114	0.00563102	1.3	ADCYAP1,AGRN,ARAP1,ARHGAP5,ARHGEF16,ARHGEF19,CCL11,CCL19,CD40,CDC42EP2,EPHA1,EPHA2,ERBB2,FOXJ1,GMIP,GRHL3,ICAM1,NTRK1,PIP5K1A,PLXNB1,RAPGEF3,RASAL1,RASAL3,RASGRP3,RHOG,S100A10,SIPA1,SYDE1,SYDE2,TBC1D2,TBC1D7,WNT11
23703	K562.loops	GO:0048011	7	9	neurotrophin TRK receptor signaling pathway	0.0613129	0.954109	0.648461	1	70	0.016011	273	0.0134848	1.187	ADCY6,ADCYAP1,ADCYAP1R1,ADRBK1,AGO2,AKT1,AKT1S1,AP2A2,APH1A,ARHGEF1,ARHGEF16,ARHGEF17,ARHGEF2,BAD,BCAR1,CASP2,CD19,CDKN1A,CRK,CRKL,DUSP3,DUSP7,ERBB2,FGF17,FGF18,FGF19,FGF23,FGF3,FGF4,FGF6,FGF8,FGFR3,FGFR4,FOXO4,GRB2,GSK3A,HBEGF,HDAC1,HDAC3,ITPR3,LCK,MAPK1,MAPK13,MAPK7,MLST8,NFKBIA,NGFR,NR4A1,NTRK1,PDGFB,PIK3CD,PIK3R2,PPP2R5D,PRKCD,PRKCG,PSENEN,RALA,RALB,RELA,RHOA,RPS6KB2,RTN4R,SHC1,SORT1,TRIB3,TS…
38191	K562.loops	GO:0051302	5	5	regulation of cell division	0.0618109	0.955241	0.652523	1	57	0.0130375	218	0.0107681	1.211	ANAPC2,ANLN,BIRC5,CALR,CAT,CDC20,CDC25B,CDC26,CDC6,CIB1,E2F8,ESPL1,FBXO5,FGF3,FGF4,FGF6,FGF8,FGFR3,GPR3,IGF2,IL1A,IL1B,KIF18B,KLHL21,KLHL22,LIF,MAD2L2,MDK,NANOS2,NEUROG1,NKX3-1,NME6,NPM2,OPN1LW,OPN1MW,OSM,PDGFB,PDXP,PLK3,POU5F1,PPP1R9B,PROK1,RACGAP1,RANBP1,RHOA,SH2B1,SSTR5,TAL1,TAS1R2,TGFB3,TNF,TXNIP,UBE2C,UBE2D1,VEGFA,VEGFB,YBX1
19305	K562.loops	GO:0006775	6	6	fat-soluble vitamin metabolic process	0.0619109	0.974335	0.652523	1	10	0.00228728	28	0.00138306	1.654	CYP1A1,CYP24A1,CYP27B1,CYP2R1,FGF23,LGMN,LRAT,PLTP,PPARD,RLBP1
23964	K562.loops	GO:0031663	6	8	lipopolysaccharide-mediated signaling pathway	0.0619109	0.974335	0.652523	1	10	0.00228728	28	0.00138306	1.654	CCL2,CCL3,IL1B,IRF3,LBP,MAPK1,NFKBIA,NOS3,TICAM1,TNF
23907	K562.loops	GO:0033209	7	8	tumor necrosis factor-mediated signaling pathway	0.0619109	0.974335	0.652523	1	10	0.00228728	28	0.00138306	1.654	CDIP1,COMMD7,KRT18,KRT8,PLVAP,TNF,TNFRSF17,TNFRSF18,TNFRSF25,TRADD
22020	K562.loops	GO:0007043	6	6	cell-cell junction assembly	0.0629148	0.963543	0.661391	1	22	0.00503202	74	0.00365522	1.377	ARL2,CD9,CLDN14,CLDN15,CLDN19,CLDN22,CLDN23,CLDN9,CNTNAP1,FBF1,GJA4,GJA5,GJC1,GJD3,HDAC7,LIM2,PARD6A,PKP3,RAB13,RAMP2,RHOA,WNT11
35063	K562.loops	GO:0032368	6	6	regulation of lipid transport	0.0629148	0.963543	0.661391	1	22	0.00503202	74	0.00365522	1.377	ABCA2,AKT1,APOA2,APOC1,APOC2,APOE,C1QTNF1,FAM132B,GDF9,IL1B,LAMTOR1,LRP1,MAPK9,NFKBIA,NKX3-1,NR1H3,OXT,PPARA,PRKCD,PTCHD2,REPIN1,RETN
36577	K562.loops	GO:0050729	7	8	positive regulation of inflammatory response	0.0629148	0.963543	0.661391	1	22	0.00503202	74	0.00365522	1.377	ADORA3,CCL3,CX3CL1,FCER1G,HYAL2,IL1B,IL21,IL23A,IL6,ITGA2,LBP,LTA,MAPK13,OSM,PLA2G2A,S100A12,S100A8,S100A9,SERPINE1,TGM2,TNF,TNIP1
34927	K562.loops	GO:0050707	6	9	regulation of cytokine secretion	0.0632185	0.961477	0.663172	1	26	0.00594694	90	0.00444554	1.338	ALOX15B,APOA2,BTN2A2,C5AR2,CCL19,CCL3,CD14,CD2,CD274,CD34,CHIA,F2R,FGR,HYAL2,IL10,IL1A,IL4R,IL6,IRF3,NLRP10,NLRP3,NOD2,SRGN,TNF,TNFRSF4,TRIM27
33168	K562.loops	GO:0030801	9	10	positive regulation of cyclic nucleotide metabolic process	0.0632884	0.962311	0.663172	1	24	0.00548948	82	0.00405038	1.355	ADCYAP1,ADCYAP1R1,ADM,ADORA3,AKAP5,APOE,AVP,CXCL10,CXCL11,CXCL9,FZD2,GLP1R,GPER1,GSK3A,GUCA1A,INSL3,MC3R,NPR1,NTRK1,P2RY11,PTGIR,RAMP2,RAPGEF3,RUNDC3A
17195	K562.loops	GO:0046467	5	7	membrane lipid biosynthetic process	0.0633015	0.961849	0.663172	1	25	0.00571821	86	0.00424796	1.346	A3GALT2,A4GALT,ALOXE3,B3GNT5,B4GALNT1,CERS1,CERS5,CSNK1G2,DEGS2,DPM1,DPM2,DPM3,ELOVL1,GBA,GBGT1,PGAP3,PIGF,PIGO,PIGU,PIGZ,SMPD1,SPHK1,SPTSSB,ST6GALNAC6,ST8SIA6
13357	K562.loops	GO:0050852	7	11	T cell receptor signaling pathway	0.0633015	0.961849	0.663172	1	25	0.00571821	86	0.00424796	1.346	BCAR1,BTN3A1,CD247,CD4,CSK,HLA-DPA1,HLA-DPB1,LCK,LCP2,MAPK1,NFKBIA,PIK3CD,PIK3R2,PRKD2,RBCK1,RELA,STK11,THEMIS2,THY1,UBA52,UBB,UBC,UBE2V1,VASP,ZAP70
22800	K562.loops	GO:0001885	6	7	endothelial cell development	0.0640752	0.976613	0.665564	1	8	0.00182983	21	0.00103729	1.764	CCM2,GPX1,GSTM3,ICAM1,MYADM,RAPGEF3,SOX18,VEZF1
19956	K562.loops	GO:0007140	5	8	male meiosis	0.0640752	0.976613	0.665564	1	8	0.00182983	21	0.00103729	1.764	DPEP3,FANCA,MAEL,MEIOB,MLH3,RSPO1,TDRKH,TEX40
37475	K562.loops	GO:0032715	7	7	negative regulation of interleukin-6 production	0.0640752	0.976613	0.665564	1	8	0.00182983	21	0.00103729	1.764	ARRB2,CSK,GBA,IL10,KLF2,NLRX1,TNF,ZC3H12A
31146	K562.loops	GO:0033081	8	10	regulation of T cell differentiation in thymus	0.0640752	0.976613	0.665564	1	8	0.00182983	21	0.00103729	1.764	ERBB2,FOXJ1,FOXN1,IHH,IL7R,NFKBID,PTPN2,VNN1
28958	K562.loops	GO:0033280	6	8	response to vitamin D	0.0640752	0.976613	0.665564	1	8	0.00182983	21	0.00103729	1.764	ALPL,AQP3,CDKN2D,CXCL10,CYP24A1,CYP27B1,STC2,TRIM25
34849	K562.loops	GO:0035813	6	8	regulation of renal sodium excretion	0.0640752	0.976613	0.665564	1	8	0.00182983	21	0.00103729	1.764	ADORA1,AVP,AVPR1A,NPPB,NPR1,OXT,UTS2,UTS2R
31380	K562.loops	GO:0045648	6	8	positive regulation of erythrocyte differentiation	0.0640752	0.976613	0.665564	1	8	0.00182983	21	0.00103729	1.764	ANKRD54,GATA2,HMGB2,HSPA1A,ID2,ISG15,KDM1A,TAL1
34115	K562.loops	GO:0045747	7	8	positive regulation of Notch signaling pathway	0.0640752	0.976613	0.665564	1	8	0.00182983	21	0.00103729	1.764	HES5,LFNG,MESP1,MFNG,NOD2,RFNG,SLC35C2,WNT1
38481	K562.loops	GO:0048873	6	7	homeostasis of number of cells within a tissue	0.0640752	0.976613	0.665564	1	8	0.00182983	21	0.00103729	1.764	BAX,CD7,CSF1,F2R,GATA2,ILDR2,KLHL10,PRDM14
23020	K562.loops	GO:0051220	6	9	cytoplasmic sequestering of protein	0.0640752	0.976613	0.665564	1	8	0.00182983	21	0.00103729	1.764	IL10,MDFI,NFKBIA,NFKBIE,NFKBIL1,PKD1,THRA,TONSL
14829	K562.loops	GO:1901068	8	10	guanosine-containing compound metabolic process	0.0643823	0.955437	0.668185	1	44	0.010064	164	0.00810077	1.242	ARF3,ARHGAP5,ARL2,ARL4D,DIRAS1,DNM1,DNM2,GMPR2,GNB2,GNG5,GNG8,GNGT2,GNL1,GUK1,IMPDH1,MX2,NKIRAS2,NME6,NUDT18,PDE6A,PDE6B,RAB10,RAB13,RAB1A,RAB33A,RAB3A,RAB3D,RAB43,RAB5A,RAB5C,RAB8A,RAC3,RALA,RALB,REM2,RHEBL1,RHOA,RHOB,RHOD,RHOF,RHOG,RHOQ,RND1,RRAD
33493	K562.loops	GO:0051052	6	7	regulation of DNA metabolic process	0.0645664	0.952303	0.669527	1	63	0.0144099	244	0.0120524	1.196	ACD,ACVRL1,APBB1,AREG,ARRB2,BABAM1,BAX,BRCC3,CALR,CD40,CDC6,CDK9,CDKN1A,CEBPG,CERS1,CLCF1,CSF2,DFFA,DNAJC2,DPPA3,E2F8,EPO,ERCC1,FGFR4,FOXM1,GDF2,GPER1,ID3,IL10,IL27RA,IL6,IL7R,ILKAP,KCTD13,MRE11A,NPM2,PARP3,PCNA,PDGFB,PIF1,PML,PPP2CA,PRKCG,PRKD2,RAD51,RPA2,RPS3,SH2B1,SHC1,SIRT6,SMC1A,SPI1,STAT6,TBX21,TGFB3,TINF2,TMEM161A,TP53,TRIM28,TSPYL2,UBE2V1,WAPAL,WIZ
26211	K562.loops	GO:0002009	5	5	morphogenesis of an epithelium	0.0650952	0.950675	0.674437	1	74	0.0169259	291	0.0143739	1.178	ACVRL1,ADM,B4GALT1,CA9,CCL11,CCM2,CELSR1,CFL1,CSF1,DDR1,DLL4,DNAAF1,ENG,EPHA2,FGF8,FGFR3,FOXH1,FOXJ1,FOXN4,FOXS1,GDF2,GRB2,HAND1,HES5,HOXB13,HOXB2,HOXB4,HOXD13,IFT52,IHH,IL10,IL6,ILK,KRT17,LAMA5,LBX1,MESP1,MMP14,NFATC3,NFATC4,NKX3-1,NODAL,NOG,NOTCH1,NOTCH4,NRARP,PAX8,PDGFB,PDX1,PKD1,PML,PPP1CA,PRKD2,RARG,RASIP1,RIPK4,SFRP5,SOCS3,SOSTDC1,SOX18,SPINT1,TACSTD2,TBX4,TCF21,TFAP2A,TGM2,TIMELESS,TRIM28,…
20130	K562.loops	GO:0016310	6	6	phosphorylation	0.0651978	0.945559	0.674927	1	170	0.0388838	709	0.035021	1.11	AATK,ABI1,ABI3,ACVRL1,ADRA2B,ADRBK1,AK1,AKT1,AVP,AXL,BCKDK,BIRC5,BMP10,CAMK2A,CCL11,CCL2,CCL3,CCL8,CCM2,CCNE1,CDC25B,CDK16,CDK5,CDK9,CDKN1A,CFL1,CLK2,CMPK2,CRKL,CSK,CSNK1A1,CSNK1D,CSNK1G2,DAK,DDR1,DDR2,DMPK,DOK4,DUSP3,DUSP7,DUSP9,DYRK3,EEF2K,EFEMP1,EIF2AK1,EPHA1,EPHA2,EPHB4,EPO,ERBB2,ERN1,F2R,FASTK,FGF8,FGFR3,FGFR4,FGR,FOS,GDF2,GLYCTK,GPS1,GPS2,GRK7,GSK3A,GTF2H4,HK1,ICK,IL1B,IL24,ILF3,ILK,IMPA2,I…
14572	K562.loops	GO:0006366	7	10	transcription from RNA polymerase II promoter	0.0653591	0.948224	0.676023	1	103	0.023559	416	0.0205483	1.147	ARRB2,ATF4,BATF3,C5AR1,CBFB,CDK9,CDX2,CEBPA,CPSF1,DEAF1,DTX1,EGR1,ELF3,ELK4,ERF,ETV2,ETV3,ETV3L,FEV,FOS,FOSB,FOSL1,FOXA3,FOXH1,FOXJ1,FOXL2,FOXM1,FOXN1,FOXO4,FOXS1,GABPA,GTF2H4,HAND1,HEYL,HOXD13,HSF2,IRF1,IRF3,IRF7,IRF8,JUND,KAT2A,LIF,LMO2,LSM10,MED16,MED20,MED24,MNT,MSC,MYOD1,MYOG,NACC2,NCBP2,NFATC1,NFATC3,NFATC4,NFE2L1,NFE2L3,NFIC,NFIX,NKX2-8,NKX6-1,NR5A1,OVOL1,PBX4,PDX1,PHRF1,PKNOX1,POLR2C,POLR…
30022	K562.loops	GO:0016192	4	4	vesicle-mediated transport	0.0656344	0.944664	0.678296	1	189	0.0432296	793	0.0391702	1.104	ACTR1A,ADM,ADORA1,ADRBK1,ALB,ANXA11,AP1S1,AP2A2,AP4B1,APOE,ARF3,ARFGAP2,ARRB2,ASGR2,AXL,BCAP31,BCL2L1,BRPF3,CACFD1,CALU,CCL3,CCL8,CD14,CD63,CD9,CD93,CDC42SE1,CDK16,CDK5,CEBPE,CFD,CFL1,CHMP1A,CLEC10A,CLEC4F,CLTCL1,COPE,COPZ1,COPZ2,CORO1C,CPLX3,CPLX4,CPNE1,CPNE6,CRHBP,CXCL16,CYTH3,DNM1,DNM2,EHD1,EHD2,ELANE,ELMOD1,EPN1,EXOC3L2,FCGRT,FCHO1,FGA,FGB,FGG,FKBP15,FTH1,FTL,GAPVD1,GATA2,GBF1,GCGR,GOLGA7,GRB…
38043	K562.loops	GO:0070228	9	9	regulation of lymphocyte apoptotic process	0.0658145	0.96651	0.679582	1	15	0.00343092	47	0.00232156	1.478	BAX,BBC3,CD27,CD74,IL10,JAK3,LGALS16,LGALS3,NFKBID,RIPK3,RORC,SIGLEC1,SLC46A2,TP53,TSC22D3
36336	K562.loops	GO:0031346	6	6	positive regulation of cell projection organization	0.0659439	0.953479	0.680343	1	48	0.010979	181	0.00894048	1.228	ADCYAP1,AGRN,AMIGO1,ANAPC2,APOE,ARAP1,AVIL,CBFA2T2,CCL19,CDC42EP1,CDC42EP2,CDC42EP4,CORO1B,CUL7,EPS8L2,ESPN,FKBP1B,ILK,ITGA2,LIMK1,MARK2,METRN,MIEN1,MOB2,NGFR,NTRK1,NUMBL,OBSL1,PACSIN1,PLK5,PLXNB1,PLXNB2,PROM2,RALA,RHOA,RHOQ,SCARF1,SCN1B,SEMA7A,SKIL,SPHK1,STK11,TGFB3,TNFRSF12A,TRPV2,VEGFA,WNT1,WNT3A
21789	K562.loops	GO:0008361	5	6	regulation of cell size	0.0666093	0.97048	0.681234	1	11	0.00251601	32	0.00158064	1.592	AKT1,AKT1S1,ARHGAP5,CFL1,HSP90AB1,IL7R,IQGAP3,PLEK,RARG,TMEM123,TSC2
30862	K562.loops	GO:0002862	7	9	negative regulation of inflammatory response to antigenic stimulus	0.0673837	0.982999	0.681234	1	5	0.00114364	11	0.000543344	2.105	ADCYAP1,GPX1,GPX2,IL10,NOD2
22485	K562.loops	GO:0014902	8	8	myotube differentiation	0.0673837	0.982999	0.681234	1	5	0.00114364	11	0.000543344	2.105	AVPR1A,BCL9,MYOD1,SKI,SORT1
17233	K562.loops	GO:0019373	7	12	epoxygenase P450 pathway	0.0673837	0.982999	0.681234	1	5	0.00114364	11	0.000543344	2.105	CYP1A1,CYP1A2,CYP1B1,CYP2J2,EPHX2
18718	K562.loops	GO:0019852	6	8	L-ascorbic acid metabolic process	0.0673837	0.982999	0.681234	1	5	0.00114364	11	0.000543344	2.105	AKR1A1,CYB5A,GCLC,SLC2A1,SLC2A3
33416	K562.loops	GO:0030656	5	5	regulation of vitamin metabolic process	0.0673837	0.982999	0.681234	1	5	0.00114364	11	0.000543344	2.105	CYP27B1,IL1B,ISX,SNAI1,TNF
24910	K562.loops	GO:0042711	6	8	maternal behavior	0.0673837	0.982999	0.681234	1	5	0.00114364	11	0.000543344	2.105	AVP,AVPR1A,DBH,NPAS1,OXT
37916	K562.loops	GO:0051797	6	7	regulation of hair follicle development	0.0673837	0.982999	0.681234	1	5	0.00114364	11	0.000543344	2.105	KRT17,NGFR,TNF,TRADD,WNT10B
31123	K562.loops	GO:0071675	6	9	regulation of mononuclear cell migration	0.0673837	0.982999	0.681234	1	5	0.00114364	11	0.000543344	2.105	C3AR1,CCL2,LGALS3,RARRES2,TNF
21951	K562.loops	GO:0030072	6	9	peptide hormone secretion	0.067484	0.964629	0.681234	1	16	0.00365965	51	0.00251914	1.453	ANXA1,CDK16,CPLX3,FAM3B,FKBP1B,IL1RN,IL6,ILDR2,LTBP4,MAFA,NPFF,PDX1,RAB11FIP5,RAB1A,SLC18A2,VGF
24150	K562.loops	GO:0006974	5	5	cellular response to DNA damage stimulus	0.0678779	0.943886	0.681234	1	150	0.0343092	622	0.0307236	1.117	ACD,ACTR5,ALKBH2,AP5S1,APBB1,APITD1,ATRIP,BABAM1,BAD,BAX,BBC3,BCL2A1,BCL2L1,BCL2L10,BCL3,BRCC3,BTG2,CASP16,CASP2,CDCA5,CDIP1,CDK9,CDKN1A,CHRNA4,CIB1,CRIP1,CSNK1D,CUL4B,DCLRE1B,DDB1,DDB2,EID3,EME1,EME2,EPHA2,ERCC1,FANCA,FANCE,FANCG,FBXO31,FBXO6,FOXM1,FOXO4,FOXO6,GNL1,GRB2,GTF2H4,HIC1,HMGA1,HTRA2,HUS1B,INO80B,INO80E,INTS3,IRF3,IRF7,KAT5,KIF22,MAD2L2,MAEL,MAPK1,MCL1,MCTS1,MDC1,MEIOB,MICA,MLH3,MPG,MR…
29649	K562.loops	GO:0034284	6	6	response to monosaccharide	0.0685536	0.955843	0.681234	1	31	0.00709058	111	0.00548284	1.293	ANGPT2,APOA2,BAD,CYBA,EGR1,EIF2B2,EIF2B4,FKBP1B,GIP,GPER1,GPX1,ICAM1,ILDR2,ITGA2,KCNJ11,LGALS1,MAFA,NCF2,NKX6-1,NPTX1,PDX1,PKLR,PPARD,PRLH,PTPRN,SFTPC,SLC29A1,SPARC,TXN2,TXNIP,ZNF236
35570	K562.loops	GO:2000147	6	7	positive regulation of cell motility	0.0698187	0.947286	0.681234	1	70	0.016011	275	0.0135836	1.179	ADORA3,AKT1,ALOX12,ARHGAP5,BCAR1,BDKRB1,C3AR1,CALR,CAPN7,CBLL1,CCL11,CCL19,CCL2,CCL3,CCL4,CCL7,CD74,CIB1,COL1A1,CSF1,CXCL10,CXCL16,DDR2,DMTN,ELP6,EPHA1,F2R,FGR,GLIPR2,GPER1,GRB7,HBEGF,HDAC7,HSPB1,HYAL1,ICAM1,IL23A,IL6,ILK,ITGA2,ITGA5,LBP,LGALS3,LRRC15,MAPK1,MIEN1,MMP14,MYADM,MYO1C,NOTCH1,PDGFB,PLET1,PLVAP,PRKD2,RARRES2,RETN,S100A14,S100A7,SERPINE1,SNAI1,SPHK1,TDGF1,TFAP2A,TNF,UTS2,VEGFA,VEGFB,VIL…
30059	K562.loops	GO:0071702	4	4	organic substance transport	0.0700107	0.937879	0.681234	1	381	0.0871455	1652	0.0816004	1.068	AAAS,ABCB6,ABCD1,ABCG4,ABRA,ACD,ACE,ADCYAP1,ADORA1,ADORA3,AIP,AKAP5,AKT1,ALB,ANXA1,ANXA2,AP1AR,AP1S1,AP2A2,AP4B1,AP5B1,AP5S1,APOA2,APOC1,APOC2,APOC4-APOC2,APOE,APOF,AQP1,AQP2,AQP3,AQP5,AQP7,ARF3,ARFGAP2,ARHGAP33,ARHGEF2,ARL4D,ARRB2,ASPSCR1,ATG16L2,ATG4D,ATG9A,ATP6V1B1,ATP6V1E2,ATP6V1F,ATP6V1G1,AVP,AZGP1,BAAT,BCAP31,BCL3,BDKRB2,BTN3A1,BTN3A2,CA12,CA14,CA6,CA9,CACNB1,CALR,CASC3,CCHCR1,CCL19,CD74,CD…
19701	K562.loops	GO:0000212	4	8	meiotic spindle organization	0.0708831	0.991012	0.681234	1	3	0.000686185	5	0.000246975	2.778	ESPL1,FBXO5,TUBG1
38813	K562.loops	GO:0000389	8	9	mRNA 3-splice site recognition	0.0708831	0.991012	0.681234	1	3	0.000686185	5	0.000246975	2.778	SF3A1,SF3A2,SF3A3
22744	K562.loops	GO:0001710	7	7	mesodermal cell fate commitment	0.0708831	0.991012	0.681234	1	3	0.000686185	5	0.000246975	2.778	FOXS1,NANOG,WNT3A
22651	K562.loops	GO:0002326	6	6	B cell lineage commitment	0.0708831	0.991012	0.681234	1	3	0.000686185	5	0.000246975	2.778	RAG2,TCF3,TP53
31228	K562.loops	GO:0002740	8	11	negative regulation of cytokine secretion involved in immune response	0.0708831	0.991012	0.681234	1	3	0.000686185	5	0.000246975	2.778	APOA2,IL10,TNF
15501	K562.loops	GO:0006771	4	7	riboflavin metabolic process	0.0708831	0.991012	0.681234	1	3	0.000686185	5	0.000246975	2.778	ACP5,FLAD1,SLC52A3
25441	K562.loops	GO:0007386	7	7	compartment pattern specification	0.0708831	0.991012	0.681234	1	3	0.000686185	5	0.000246975	2.778	DLL3,LFNG,NOTCH1
25377	K562.loops	GO:0007614	6	9	short-term memory	0.0708831	0.991012	0.681234	1	3	0.000686185	5	0.000246975	2.778	DRD4,MDK,SERPINF1
16598	K562.loops	GO:0008054	8	13	cyclin catabolic process	0.0708831	0.991012	0.681234	1	3	0.000686185	5	0.000246975	2.778	ANAPC2,FBXO31,UBE2C
14143	K562.loops	GO:0009137	7	10	purine nucleoside diphosphate catabolic process	0.0708831	0.991012	0.681234	1	3	0.000686185	5	0.000246975	2.778	ENTPD2,NUDT18,NUDT9
14144	K562.loops	GO:0009181	8	11	purine ribonucleoside diphosphate catabolic process	0.0708831	0.991012	0.681234	1	3	0.000686185	5	0.000246975	2.778	ENTPD2,NUDT18,NUDT9
29029	K562.loops	GO:0009624	4	6	response to nematode	0.0708831	0.991012	0.681234	1	3	0.000686185	5	0.000246975	2.778	CYP1A1,IL25,ITLN1
24089	K562.loops	GO:0014722	8	10	regulation of skeletal muscle contraction by calcium ion signaling	0.0708831	0.991012	0.681234	1	3	0.000686185	5	0.000246975	2.778	CASQ1,DMPK,GSTM2
28243	K562.loops	GO:0015793	5	7	glycerol transport	0.0708831	0.991012	0.681234	1	3	0.000686185	5	0.000246975	2.778	AQP1,AQP2,AQP7
18434	K562.loops	GO:0018894	4	5	dibenzo-p-dioxin metabolic process	0.0708831	0.991012	0.681234	1	3	0.000686185	5	0.000246975	2.778	CYP17A1,CYP1A1,CYP1A2
16451	K562.loops	GO:0019614	7	7	catechol-containing compound catabolic process	0.0708831	0.991012	0.681234	1	3	0.000686185	5	0.000246975	2.778	DBH,LRTOMT,MAOA
34698	K562.loops	GO:0031915	5	8	positive regulation of synaptic plasticity	0.0708831	0.991012	0.681234	1	3	0.000686185	5	0.000246975	2.778	ANAPC2,CDC20,NEUROD2
19166	K562.loops	GO:0032964	5	7	collagen biosynthetic process	0.0708831	0.991012	0.681234	1	3	0.000686185	5	0.000246975	2.778	COL1A1,SERPINH1,TRAM2
30722	K562.loops	GO:0033085	9	11	negative regulation of T cell differentiation in thymus	0.0708831	0.991012	0.681234	1	3	0.000686185	5	0.000246975	2.778	FOXJ1,IHH,NFKBID
38705	K562.loops	GO:0033617	6	10	mitochondrial respiratory chain complex IV assembly	0.0708831	0.991012	0.681234	1	3	0.000686185	5	0.000246975	2.778	BCS1L,COA3,COX14
17749	K562.loops	GO:0035268	5	9	protein mannosylation	0.0708831	0.991012	0.681234	1	3	0.000686185	5	0.000246975	2.778	DPM1,DPM2,DPM3
17731	K562.loops	GO:0035269	6	10	protein O-linked mannosylation	0.0708831	0.991012	0.681234	1	3	0.000686185	5	0.000246975	2.778	DPM1,DPM2,DPM3
38637	K562.loops	GO:0035561	5	5	regulation of chromatin binding	0.0708831	0.991012	0.681234	1	3	0.000686185	5	0.000246975	2.778	MED25,MEPCE,WAPAL
25266	K562.loops	GO:0035811	6	7	negative regulation of urine volume	0.0708831	0.991012	0.681234	1	3	0.000686185	5	0.000246975	2.778	OXT,UTS2,UTS2R
22307	K562.loops	GO:0035881	7	7	amacrine cell differentiation	0.0708831	0.991012	0.681234	1	3	0.000686185	5	0.000246975	2.778	FOXN4,NEUROD4,PTF1A
27658	K562.loops	GO:0035988	4	4	chondrocyte proliferation	0.0708831	0.991012	0.681234	1	3	0.000686185	5	0.000246975	2.778	DDR2,FGFR3,IHH
29710	K562.loops	GO:0036015	6	6	response to interleukin-3	0.0708831	0.991012	0.681234	1	3	0.000686185	5	0.000246975	2.778	CSF2RB,GSK3A,MT2A
24396	K562.loops	GO:0036016	7	7	cellular response to interleukin-3	0.0708831	0.991012	0.681234	1	3	0.000686185	5	0.000246975	2.778	CSF2RB,GSK3A,MT2A
16454	K562.loops	GO:0042424	6	8	catecholamine catabolic process	0.0708831	0.991012	0.681234	1	3	0.000686185	5	0.000246975	2.778	DBH,LRTOMT,MAOA
15500	K562.loops	GO:0042726	5	5	flavin-containing compound metabolic process	0.0708831	0.991012	0.681234	1	3	0.000686185	5	0.000246975	2.778	ACP5,FLAD1,SLC52A3
28946	K562.loops	GO:0043153	5	7	entrainment of circadian clock by photoperiod	0.0708831	0.991012	0.681234	1	3	0.000686185	5	0.000246975	2.778	NR2F6,RBM4,RBM4B
25012	K562.loops	GO:0043931	5	5	ossification involved in bone maturation	0.0708831	0.991012	0.681234	1	3	0.000686185	5	0.000246975	2.778	PLXNB1,RHOA,THBS3
19804	K562.loops	GO:0045110	5	8	intermediate filament bundle assembly	0.0708831	0.991012	0.681234	1	3	0.000686185	5	0.000246975	2.778	KRT14,NEFM,PKP1
18944	K562.loops	GO:0045351	7	8	type I interferon biosynthetic process	0.0708831	0.991012	0.681234	1	3	0.000686185	5	0.000246975	2.778	IFNAR1,IRF3,IRF7
31361	K562.loops	GO:0045657	8	9	positive regulation of monocyte differentiation	0.0708831	0.991012	0.681234	1	3	0.000686185	5	0.000246975	2.778	ACIN1,CSF1,DCSTAMP
28197	K562.loops	GO:0046323	8	9	glucose import	0.0708831	0.991012	0.681234	1	3	0.000686185	5	0.000246975	2.778	RAB4B,SLC2A4,SORT1
37875	K562.loops	GO:0046532	9	9	regulation of photoreceptor cell differentiation	0.0708831	0.991012	0.681234	1	3	0.000686185	5	0.000246975	2.778	CNTF,CRX,NOTCH1
24977	K562.loops	GO:0046813	7	8	receptor-mediated virion attachment to host cell	0.0708831	0.991012	0.681234	1	3	0.000686185	5	0.000246975	2.778	CD81,ICAM1,LRRC15
33850	K562.loops	GO:0051005	8	9	negative regulation of lipoprotein lipase activity	0.0708831	0.991012	0.681234	1	3	0.000686185	5	0.000246975	2.778	ANGPTL4,APOC1,SORT1
17238	K562.loops	GO:0051121	7	11	hepoxilin metabolic process	0.0708831	0.991012	0.681234	1	3	0.000686185	5	0.000246975	2.778	ALOX12,ALOX15B,ALOXE3
16873	K562.loops	GO:0051122	8	12	hepoxilin biosynthetic process	0.0708831	0.991012	0.681234	1	3	0.000686185	5	0.000246975	2.778	ALOX12,ALOX15B,ALOXE3
28800	K562.loops	GO:0051410	4	5	detoxification of nitrogen compound	0.0708831	0.991012	0.681234	1	3	0.000686185	5	0.000246975	2.778	GSTM1,GSTM2,GSTM3
22547	K562.loops	GO:0060290	6	6	transdifferentiation	0.0708831	0.991012	0.681234	1	3	0.000686185	5	0.000246975	2.778	CD34,NEUROG3,PDX1
26293	K562.loops	GO:0060323	4	4	head morphogenesis	0.0708831	0.991012	0.681234	1	3	0.000686185	5	0.000246975	2.778	FLVCR1,IHH,STRA6
21775	K562.loops	GO:0060385	8	10	axonogenesis involved in innervation	0.0708831	0.991012	0.681234	1	3	0.000686185	5	0.000246975	2.778	FGFR3,NPTX1,NTRK1
33365	K562.loops	GO:0060696	7	8	regulation of phospholipid catabolic process	0.0708831	0.991012	0.681234	1	3	0.000686185	5	0.000246975	2.778	APOC1,APOC2,PRKCD
34856	K562.loops	GO:0061088	5	6	regulation of sequestering of zinc ion	0.0708831	0.991012	0.681234	1	3	0.000686185	5	0.000246975	2.778	SLC30A2,SLC30A3,SLC30A4
25262	K562.loops	GO:0070295	7	8	renal water absorption	0.0708831	0.991012	0.681234	1	3	0.000686185	5	0.000246975	2.778	AQP3,AQP7,HYAL2
13343	K562.loops	GO:0070431	8	14	nucleotide-binding oligomerization domain containing 2 signaling pathway	0.0708831	0.991012	0.681234	1	3	0.000686185	5	0.000246975	2.778	NFKBIA,NOD2,RELA
24353	K562.loops	GO:0071374	6	7	cellular response to parathyroid hormone stimulus	0.0708831	0.991012	0.681234	1	3	0.000686185	5	0.000246975	2.778	SLC34A1,SOST,WNT10B
38926	K562.loops	GO:0097034	5	5	mitochondrial respiratory chain complex IV biogenesis	0.0708831	0.991012	0.681234	1	3	0.000686185	5	0.000246975	2.778	BCS1L,COA3,COX14
23253	K562.loops	GO:1901679	5	7	nucleotide transmembrane transport	0.0708831	0.991012	0.681234	1	3	0.000686185	5	0.000246975	2.778	SLC25A42,SLC35B1,SLC35B2
36505	K562.loops	GO:1901741	7	10	positive regulation of myoblast fusion	0.0708831	0.991012	0.681234	1	3	0.000686185	5	0.000246975	2.778	EHD1,EHD2,MYOD1
34222	K562.loops	GO:1902231	7	11	positive regulation of intrinsic apoptotic signaling pathway in response to DNA damage	0.0708831	0.991012	0.681234	1	3	0.000686185	5	0.000246975	2.778	NACC2,RAD9A,SKIL
30893	K562.loops	GO:2000503	8	12	positive regulation of natural killer cell chemotaxis	0.0708831	0.991012	0.681234	1	3	0.000686185	5	0.000246975	2.778	CCL3,CCL4,CCL7
31442	K562.loops	GO:2001199	7	8	negative regulation of dendritic cell differentiation	0.0708831	0.991012	0.681234	1	3	0.000686185	5	0.000246975	2.778	HLA-G,TMEM176A,TMEM176B
33786	K562.loops	GO:2001269	8	12	positive regulation of cysteine-type endopeptidase activity involved in apoptotic signaling pathway	0.0708831	0.991012	0.681234	1	3	0.000686185	5	0.000246975	2.778	BAX,HTRA2,TFAP4
34883	K562.loops	GO:0051223	6	7	regulation of protein transport	0.0709775	0.944782	0.681234	1	86	0.0196706	344	0.0169918	1.158	ALOX15B,ANP32B,ANXA1,APC2,APOA2,BCL3,BTN2A2,C5AR2,CABP1,CCL19,CCL3,CD14,CD2,CD27,CD274,CD34,CD40,CDK5,CDKN1A,CHIA,CHRM1,CIB1,CSF3,CSK,CYLD,DACT3,DDX58,DMTN,DPH3,DRD4,EMD,F2R,FAM89B,FGR,FIS1,GAPVD1,GDI1,GJA5,HSP90AB1,HYAL2,IL10,IL1A,IL1B,IL23A,IL4R,IL6,IRF3,KCNE1,KCNN4,KRT20,LACRT,LRP1,MAPK7,MDFI,MIEF1,MYO1C,NFKBIA,NFKBIE,NFKBIL1,NLRP10,NLRP3,NOD2,NODAL,NR1H3,PKD1,PLK3,POU5F1,PPM1B,RAB8A,RBCK1,RHB…
28383	K562.loops	GO:0015833	5	6	peptide transport	0.0710401	0.959398	0.681234	1	20	0.00457457	67	0.00330946	1.382	ANXA1,CDK16,CPLX3,FAM3B,FKBP1B,IL1RN,IL6,ILDR2,LTBP4,MAFA,NPFF,PDX1,RAB11FIP5,RAB1A,SLC18A2,SLC22A8,SLC9A3R1,TAP1,TAPBP,VGF
29774	K562.loops	GO:0010226	6	6	response to lithium ion	0.0713047	0.971212	0.681234	1	9	0.00205855	25	0.00123487	1.667	AQP2,CALR,CEBPA,ID2,IGFBP2,MYOG,NFATC3,NFATC4,PKLR
34167	K562.loops	GO:0030513	8	9	positive regulation of BMP signaling pathway	0.0713047	0.971212	0.681234	1	9	0.00205855	25	0.00123487	1.667	ACVRL1,CRB2,ENG,FBXL15,FKBP8,GDF2,HES5,ILK,NOTCH1
34197	K562.loops	GO:0050850	8	9	positive regulation of calcium-mediated signaling	0.0713047	0.971212	0.681234	1	9	0.00205855	25	0.00123487	1.667	ADORA3,CCL3,CCL4,CD4,CIB1,ITGAL,LMCD1,NEUROD2,ZAP70
31428	K562.loops	GO:1901532	5	6	regulation of hematopoietic progenitor cell differentiation	0.0713047	0.971212	0.681234	1	9	0.00205855	25	0.00123487	1.667	CIB1,GABPA,GATA2,HES5,HMGB2,KDM1A,NOTCH1,TESC,THPO
36291	K562.loops	GO:0043068	7	7	positive regulation of programmed cell death	0.0713684	0.943747	0.681234	1	95	0.0217292	383	0.0189183	1.149	ACIN1,ADAMTSL4,ADM,AES,AGRN,AIFM1,AKT1,ALOX12,ANXA1,APBB1,APH1A,ARHGEF16,ARHGEF17,ARHGEF2,ARRB2,ATF4,B4GALT1,BAD,BAX,BBC3,BCL2L1,BCL2L10,CASP2,CCK,CCL3,CD248,CD40,CDK5,CDKN1A,DDX20,DFFA,DNM2,DUSP1,EGR1,ENDOG,FGFR3,FOSL1,FOXL2,GADD45B,GPER1,GRIN1,HCAR2,HTRA2,ID3,IFIT2,IL10,IL12A,IL24,IL6,IRF5,JAK3,LGALS16,LTA,MAP3K10,MAPK9,MLLT11,NCF2,NFATC4,NFKBID,NGFR,NOTCH1,NR4A1,NTRK1,PHLDA3,PML,PSENEN,RAPSN,R…
27761	K562.loops	GO:0022602	3	3	ovulation cycle process	0.0714561	0.956791	0.681234	1	24	0.00548948	83	0.00409978	1.339	ADCYAP1,AMH,ANXA1,ARRB2,BAX,BCL2L1,CASP2,CAT,EIF2B2,EIF2B4,FANCG,FOXL2,ICAM1,INHA,KISS1,LFNG,MMP14,NOS3,NR5A1,PLEKHA1,SOHLH1,TGFB3,VEGFA,VGF
25132	K562.loops	GO:0002021	3	4	response to dietary excess	0.0720584	0.985453	0.681234	1	4	0.000914913	8	0.000395159	2.315	APOE,GDF3,SLC25A25,VGF
26217	K562.loops	GO:0003159	6	6	morphogenesis of an endothelium	0.0720584	0.985453	0.681234	1	4	0.000914913	8	0.000395159	2.315	ACVRL1,CCM2,DLL4,PRKD2
29840	K562.loops	GO:0006403	4	4	RNA localization	0.0720584	0.985453	0.681234	1	4	0.000914913	8	0.000395159	2.315	CASC3,MEX3D,PRPF6,ZNF385A
17654	K562.loops	GO:0007260	9	11	tyrosine phosphorylation of STAT protein	0.0720584	0.985453	0.681234	1	4	0.000914913	8	0.000395159	2.315	F2R,JAK3,LIF,OSM
14142	K562.loops	GO:0009134	6	9	nucleoside diphosphate catabolic process	0.0720584	0.985453	0.681234	1	4	0.000914913	8	0.000395159	2.315	ENTPD2,ENTPD3,NUDT18,NUDT9
28781	K562.loops	GO:0009635	4	5	response to herbicide	0.0720584	0.985453	0.681234	1	4	0.000914913	8	0.000395159	2.315	CYP17A1,CYP1A1,HTRA2,SLC18A2
34237	K562.loops	GO:0010642	7	8	negative regulation of platelet-derived growth factor receptor signaling pathway	0.0720584	0.985453	0.681234	1	4	0.000914913	8	0.000395159	2.315	LRP1,PTGIR,PTPN2,SLC9A3R1
38363	K562.loops	GO:0014819	9	9	regulation of skeletal muscle contraction	0.0720584	0.985453	0.681234	1	4	0.000914913	8	0.000395159	2.315	ATP2A1,CASQ1,DMPK,GSTM2
29563	K562.loops	GO:0014854	3	3	response to inactivity	0.0720584	0.985453	0.681234	1	4	0.000914913	8	0.000395159	2.315	CASQ1,IL10,MYOG,SCN5A
22204	K562.loops	GO:0030219	7	7	megakaryocyte differentiation	0.0720584	0.985453	0.681234	1	4	0.000914913	8	0.000395159	2.315	SP1,TAL1,TESC,ZFPM1
21812	K562.loops	GO:0030836	8	11	positive regulation of actin filament depolymerization	0.0720584	0.985453	0.681234	1	4	0.000914913	8	0.000395159	2.315	CFL1,DSTN,PDXP,PLEK
24046	K562.loops	GO:0031958	7	8	corticosteroid receptor signaling pathway	0.0720584	0.985453	0.681234	1	4	0.000914913	8	0.000395159	2.315	ARID1A,CALR,GPER1,RBM14
32190	K562.loops	GO:0032210	6	9	regulation of telomere maintenance via telomerase	0.0720584	0.985453	0.681234	1	4	0.000914913	8	0.000395159	2.315	ACD,PIF1,PML,TINF2
18322	K562.loops	GO:0045116	9	10	protein neddylation	0.0720584	0.985453	0.681234	1	4	0.000914913	8	0.000395159	2.315	NEDD8,RNF7,TRIM40,UBE2M
31826	K562.loops	GO:0045416	8	9	positive regulation of interleukin-8 biosynthetic process	0.0720584	0.985453	0.681234	1	4	0.000914913	8	0.000395159	2.315	APOA2,ELANE,PRG3,TNF
17219	K562.loops	GO:0050665	5	6	hydrogen peroxide biosynthetic process	0.0720584	0.985453	0.681234	1	4	0.000914913	8	0.000395159	2.315	CYBA,CYBB,CYP1A1,CYP1A2
30008	K562.loops	GO:0051668	4	4	localization within membrane	0.0720584	0.985453	0.681234	1	4	0.000914913	8	0.000395159	2.315	CD2,CNIH2,MAL,RALA
36627	K562.loops	GO:0051798	6	8	positive regulation of hair follicle development	0.0720584	0.985453	0.681234	1	4	0.000914913	8	0.000395159	2.315	KRT17,TNF,TRADD,WNT10B
35260	K562.loops	GO:0051957	7	9	positive regulation of amino acid transport	0.0720584	0.985453	0.681234	1	4	0.000914913	8	0.000395159	2.315	AVP,AVPR1A,HTR6,SLC6A1
34761	K562.loops	GO:0051969	5	7	regulation of transmission of nerve impulse	0.0720584	0.985453	0.681234	1	4	0.000914913	8	0.000395159	2.315	AVP,AVPR1A,IL6,ITGA2
27381	K562.loops	GO:0060426	6	6	lung vasculature development	0.0720584	0.985453	0.681234	1	4	0.000914913	8	0.000395159	2.315	ID1,LIF,STRA6,TCF21
37368	K562.loops	GO:0061037	6	7	negative regulation of cartilage development	0.0720584	0.985453	0.681234	1	4	0.000914913	8	0.000395159	2.315	NOG,RARG,WNT11,WNT9A
26093	K562.loops	GO:0061154	6	7	endothelial tube morphogenesis	0.0720584	0.985453	0.681234	1	4	0.000914913	8	0.000395159	2.315	ACVRL1,CCM2,DLL4,PRKD2
36822	K562.loops	GO:0070474	8	10	positive regulation of uterine smooth muscle contraction	0.0720584	0.985453	0.681234	1	4	0.000914913	8	0.000395159	2.315	ADRA2B,GPER1,LCK,OXT
20917	K562.loops	GO:0070486	6	7	leukocyte aggregation	0.0720584	0.985453	0.681234	1	4	0.000914913	8	0.000395159	2.315	IL1B,S100A8,S100A9,ZAP70
24246	K562.loops	GO:0071474	6	6	cellular hyperosmotic response	0.0720584	0.985453	0.681234	1	4	0.000914913	8	0.000395159	2.315	AQP1,ARHGEF2,EPO,SLC6A12
28478	K562.loops	GO:1901678	4	5	iron coordination entity transport	0.0720584	0.985453	0.681234	1	4	0.000914913	8	0.000395159	2.315	ABCB6,FLVCR1,HPX,SLC22A17
[truncated: 68,992 more rows]

## Sheet: goterms_clusters_CC
TermPos	Cluster	TermID	MinDepth	MaxDepth	TermName	Overrep_Pval	Underrep_Pval	Overrep_Qval	Underrep_Qval	Clust_Freq	Clust_Prop	BG_Freq	BG_Prop	FoldChange	Genes
[truncated: 8,551 more rows]
