# Supplementary material for: CTCF-mediated chromatin loops enclose inducible gene regulatory domains
Source: BMC Genomics. 2016 Mar 22;17:252. doi: 10.1186/s12864-016-2516-6 (PMC4804521; doi:10.1186/s12864-016-2516-6)
Supplement: Additional file 3: Table S2. — Datasets used in and generated by this study. (XLSX 23 kb) [file 12864_2016_2516_MOESM3_ESM.xlsx]

## Sheet: RNA-seq
	ENCODE RNA-seq datasets
All are whole cell polyadenylated long RNA sets from the CSHL lab, quantified using the GENCODE version 7 human transcriptome.
Source:	http://hgdownload.cse.ucsc.edu/goldenPath/hg19/encodeDCC/wgEncodeCshlLongRnaSeq/
ENCODE Cell Lines Descriptions:	https://genome.ucsc.edu/ENCODE/cellTypes.html
Cell line	File
A549	wgEncodeCshlLongRnaSeqA549CellPapGeneGencV7.gtf.gz
AG04450	wgEncodeCshlLongRnaSeqAg04450CellPapGeneGencV7.gtf.gz
BJ	wgEncodeCshlLongRnaSeqBjCellPapGeneGencV7.gtf.gz
GM12878	wgEncodeCshlLongRnaSeqGm12878CellPapGeneGencV7.gtf.gz
H1-hESC	wgEncodeCshlLongRnaSeqH1hescCellPapGeneGencV7.gtf.gz
HeLa-S3	wgEncodeCshlLongRnaSeqHelas3CellPapGeneGencV7.gtf.gz
HepG2	wgEncodeCshlLongRnaSeqHepg2CellPapGeneGencV7.gtf.gz
HMEC	wgEncodeCshlLongRnaSeqHmecCellPapGeneGencV7.gtf.gz
HSMM	wgEncodeCshlLongRnaSeqHsmmCellPapGeneGencV7.gtf.gz
HUVEC	wgEncodeCshlLongRnaSeqHuvecCellPapGeneGencV7.gtf.gz
K562	wgEncodeCshlLongRnaSeqK562CellPapGeneGencV7.gtf.gz
MCF-7	wgEncodeCshlLongRnaSeqMcf7CellPapGeneGencV7.gtf.gz
NHEK	wgEncodeCshlLongRnaSeqNhekCellPapGeneGencV7.gtf.gz
NHLF	wgEncodeCshlLongRnaSeqNhlfCellPapGeneGencV7.gtf.gz
SK-N-SH_RA	wgEncodeCshlLongRnaSeqSknshraCellPapGeneGencV7.gtf.gz

## Sheet: CTCF ChIP-seq
	ENCODE CTCF ChIP-seq datasets
Source:	ftp://hgdownload.soe.ucsc.edu/tfbs/wgEncodeAwgTfbsUniform/
ENCODE Cell Lines Descriptions:	https://genome.ucsc.edu/ENCODE/cellTypes.html
Lab of origin	ENCODE cell line	Treatment	Num. peaks	File
Broad	Dnd41	None	50070	wgEncodeAwgTfbsBroadDnd41CtcfUniPk.narrowPeak.gz
Broad	GM12878	None	44982	wgEncodeAwgTfbsBroadGm12878CtcfUniPk.narrowPeak.gz
Broad	H1-hESC	None	66551	wgEncodeAwgTfbsBroadH1hescCtcfUniPk.narrowPeak.gz
Broad	HeLa-S3	None	52783	wgEncodeAwgTfbsBroadHelas3CtcfUniPk.narrowPeak.gz
Broad	HepG2	None	46448	wgEncodeAwgTfbsBroadHepg2CtcfUniPk.narrowPeak.gz
Broad	HMEC	None	40048	wgEncodeAwgTfbsBroadHmecCtcfUniPk.narrowPeak.gz
Broad	HSMM	None	50924	wgEncodeAwgTfbsBroadHsmmCtcfUniPk.narrowPeak.gz
Broad	HSMMtube	None	47949	wgEncodeAwgTfbsBroadHsmmtCtcfUniPk.narrowPeak.gz
Broad	HUVEC	None	37412	wgEncodeAwgTfbsBroadHuvecCtcfUniPk.narrowPeak.gz
Broad	K562	None	51992	wgEncodeAwgTfbsBroadK562CtcfUniPk.narrowPeak.gz
Broad	NH-A	None	38474	wgEncodeAwgTfbsBroadNhaCtcfUniPk.narrowPeak.gz
Broad	NHDF-Ad	None	48995	wgEncodeAwgTfbsBroadNhdfadCtcfUniPk.narrowPeak.gz
Broad	NHEK	None	47113	wgEncodeAwgTfbsBroadNhekCtcfUniPk.narrowPeak.gz
Broad	NHLF	None	39537	wgEncodeAwgTfbsBroadNhlfCtcfUniPk.narrowPeak.gz
Broad	Osteobl	None	56264	wgEncodeAwgTfbsBroadOsteoblCtcfUniPk.narrowPeak.gz
HAIB	A549	sc5916Pcr1xDex100nm	40841	wgEncodeAwgTfbsHaibA549Ctcfsc5916Pcr1xDex100nmUniPk.narrowPeak.gz
HAIB	A549	sc5916Pcr1xEtoh02	38133	wgEncodeAwgTfbsHaibA549Ctcfsc5916Pcr1xEtoh02UniPk.narrowPeak.gz
HAIB	ECC-1	cV0416102Dm002p1h	23192	wgEncodeAwgTfbsHaibEcc1CtcfcV0416102Dm002p1hUniPk.narrowPeak.gz
HAIB	H1-hESC	sc5916V0416102	54111	wgEncodeAwgTfbsHaibH1hescCtcfsc5916V0416102UniPk.narrowPeak.gz
HAIB	HepG2	sc5916V0416101	55778	wgEncodeAwgTfbsHaibHepg2Ctcfsc5916V0416101UniPk.narrowPeak.gz
HAIB	K562	cPcr1x	45603	wgEncodeAwgTfbsHaibK562CtcfcPcr1xUniPk.narrowPeak.gz
HAIB	K562	lsc98982V0416101	11533	wgEncodeAwgTfbsHaibK562Ctcflsc98982V0416101UniPk.narrowPeak.gz
HAIB	SK-N-SH_RA	V0416102	40588	wgEncodeAwgTfbsHaibSknshraCtcfV0416102UniPk.narrowPeak.gz
HAIB	T-47D	sc5916V0416102Dm002p1h	29285	wgEncodeAwgTfbsHaibT47dCtcfsc5916V0416102Dm002p1hUniPk.narrowPeak.gz
SYDH	GM12878	sc15914c20	55551	wgEncodeAwgTfbsSydhGm12878Ctcfsc15914c20UniPk.narrowPeak.gz
SYDH	IMR90	bIggrab	45920	wgEncodeAwgTfbsSydhImr90CtcfbIggrabUniPk.narrowPeak.gz
SYDH	K562	bIggrab	54387	wgEncodeAwgTfbsSydhK562CtcfbIggrabUniPk.narrowPeak.gz
UTA	A549	None	55351	wgEncodeAwgTfbsUtaA549CtcfUniPk.narrowPeak.gz
UTA	Fibrobl	None	45978	wgEncodeAwgTfbsUtaFibroblCtcfUniPk.narrowPeak.gz
UTA	Gliobla	None	62772	wgEncodeAwgTfbsUtaGlioblaCtcfUniPk.narrowPeak.gz
UTA	GM12878	None	48916	wgEncodeAwgTfbsUtaGm12878CtcfUniPk.narrowPeak.gz
UTA	GM12891	None	42632	wgEncodeAwgTfbsUtaGm12891CtcfUniPk.narrowPeak.gz
UTA	GM12892	None	48306	wgEncodeAwgTfbsUtaGm12892CtcfUniPk.narrowPeak.gz
UTA	GM19238	None	49938	wgEncodeAwgTfbsUtaGm19238CtcfUniPk.narrowPeak.gz
UTA	GM19239	None	41085	wgEncodeAwgTfbsUtaGm19239CtcfUniPk.narrowPeak.gz
UTA	GM19240	None	46036	wgEncodeAwgTfbsUtaGm19240CtcfUniPk.narrowPeak.gz
UTA	H1-hESC	None	43247	wgEncodeAwgTfbsUtaH1hescCtcfUniPk.narrowPeak.gz
UTA	HeLa-S3	None	58806	wgEncodeAwgTfbsUtaHelas3CtcfUniPk.narrowPeak.gz
UTA	HepG2	None	40800	wgEncodeAwgTfbsUtaHepg2CtcfUniPk.narrowPeak.gz
UTA	HUVEC	None	44033	wgEncodeAwgTfbsUtaHuvecCtcfUniPk.narrowPeak.gz
UTA	K562	None	56058	wgEncodeAwgTfbsUtaK562CtcfUniPk.narrowPeak.gz
UTA	MCF-7	Estro	66592	wgEncodeAwgTfbsUtaMcf7CtcfEstroUniPk.narrowPeak.gz
UTA	MCF-7	Serumstim	58608	wgEncodeAwgTfbsUtaMcf7CtcfSerumstimUniPk.narrowPeak.gz
UTA	MCF-7	Serumstvd	54343	wgEncodeAwgTfbsUtaMcf7CtcfSerumstvdUniPk.narrowPeak.gz
UTA	MCF-7	None	57936	wgEncodeAwgTfbsUtaMcf7CtcfUniPk.narrowPeak.gz
UTA	MCF-7	Veh	82176	wgEncodeAwgTfbsUtaMcf7CtcfVehUniPk.narrowPeak.gz
UTA	NHEK	None	53797	wgEncodeAwgTfbsUtaNhekCtcfUniPk.narrowPeak.gz
UTA	ProgFib	None	43918	wgEncodeAwgTfbsUtaProgfibCtcfUniPk.narrowPeak.gz
UW	A549	None	45732	wgEncodeAwgTfbsUwA549CtcfUniPk.narrowPeak.gz
UW	AG04449	None	50260	wgEncodeAwgTfbsUwAg04449CtcfUniPk.narrowPeak.gz
UW	AG04450	None	46500	wgEncodeAwgTfbsUwAg04450CtcfUniPk.narrowPeak.gz
UW	AG09309	None	43928	wgEncodeAwgTfbsUwAg09309CtcfUniPk.narrowPeak.gz
UW	AG09319	None	49675	wgEncodeAwgTfbsUwAg09319CtcfUniPk.narrowPeak.gz
UW	AG10803	None	47656	wgEncodeAwgTfbsUwAg10803CtcfUniPk.narrowPeak.gz
UW	AoAF	None	45960	wgEncodeAwgTfbsUwAoafCtcfUniPk.narrowPeak.gz
UW	BE2_C	None	54655	wgEncodeAwgTfbsUwBe2cCtcfUniPk.narrowPeak.gz
UW	BJ	None	44668	wgEncodeAwgTfbsUwBjCtcfUniPk.narrowPeak.gz
UW	Caco-2	None	46852	wgEncodeAwgTfbsUwCaco2CtcfUniPk.narrowPeak.gz
UW	GM06990	None	45500	wgEncodeAwgTfbsUwGm06990CtcfUniPk.narrowPeak.gz
UW	GM12801	None	2883	wgEncodeAwgTfbsUwGm12801CtcfUniPk.narrowPeak.gz
UW	GM12864	None	46798	wgEncodeAwgTfbsUwGm12864CtcfUniPk.narrowPeak.gz
UW	GM12865	None	44069	wgEncodeAwgTfbsUwGm12865CtcfUniPk.narrowPeak.gz
UW	GM12872	None	47151	wgEncodeAwgTfbsUwGm12872CtcfUniPk.narrowPeak.gz
UW	GM12873	None	51005	wgEncodeAwgTfbsUwGm12873CtcfUniPk.narrowPeak.gz
UW	GM12874	None	37517	wgEncodeAwgTfbsUwGm12874CtcfUniPk.narrowPeak.gz
UW	GM12875	None	39184	wgEncodeAwgTfbsUwGm12875CtcfUniPk.narrowPeak.gz
UW	GM12878	None	40122	wgEncodeAwgTfbsUwGm12878CtcfUniPk.narrowPeak.gz
UW	HAc	None	45591	wgEncodeAwgTfbsUwHacCtcfUniPk.narrowPeak.gz
UW	HA-sp	None	46546	wgEncodeAwgTfbsUwHaspCtcfUniPk.narrowPeak.gz
UW	HBMEC	None	58376	wgEncodeAwgTfbsUwHbmecCtcfUniPk.narrowPeak.gz
UW	HCFaa	None	41571	wgEncodeAwgTfbsUwHcfaaCtcfUniPk.narrowPeak.gz
UW	HCM	None	50703	wgEncodeAwgTfbsUwHcmCtcfUniPk.narrowPeak.gz
UW	HCPE	None	61062	wgEncodeAwgTfbsUwHcpeCtcfUniPk.narrowPeak.gz
UW	HCT-116	None	50294	wgEncodeAwgTfbsUwHct116CtcfUniPk.narrowPeak.gz
UW	HEE	None	46226	wgEncodeAwgTfbsUwHeeCtcfUniPk.narrowPeak.gz
UW	HEK293	None	47331	wgEncodeAwgTfbsUwHek293CtcfUniPk.narrowPeak.gz
UW	HeLa-S3	None	38400	wgEncodeAwgTfbsUwHelas3CtcfUniPk.narrowPeak.gz
UW	HepG2	None	48708	wgEncodeAwgTfbsUwHepg2CtcfUniPk.narrowPeak.gz
UW	HFF	None	34889	wgEncodeAwgTfbsUwHffCtcfUniPk.narrowPeak.gz
UW	HFF-Myc	None	43821	wgEncodeAwgTfbsUwHffmycCtcfUniPk.narrowPeak.gz
UW	HL-60	None	16683	wgEncodeAwgTfbsUwHl60CtcfUniPk.narrowPeak.gz
UW	HMEC	None	55897	wgEncodeAwgTfbsUwHmecCtcfUniPk.narrowPeak.gz
UW	HMF	None	54171	wgEncodeAwgTfbsUwHmfCtcfUniPk.narrowPeak.gz
UW	HPAF	None	56686	wgEncodeAwgTfbsUwHpafCtcfUniPk.narrowPeak.gz
UW	HPF	None	46150	wgEncodeAwgTfbsUwHpfCtcfUniPk.narrowPeak.gz
UW	HRE	None	42295	wgEncodeAwgTfbsUwHreCtcfUniPk.narrowPeak.gz
UW	HRPE	None	53134	wgEncodeAwgTfbsUwHrpeCtcfUniPk.narrowPeak.gz
UW	HUVEC	None	37920	wgEncodeAwgTfbsUwHuvecCtcfUniPk.narrowPeak.gz
UW	HVMF	None	46460	wgEncodeAwgTfbsUwHvmfCtcfUniPk.narrowPeak.gz
UW	K562	None	43247	wgEncodeAwgTfbsUwK562CtcfUniPk.narrowPeak.gz
UW	MCF-7	None	58994	wgEncodeAwgTfbsUwMcf7CtcfUniPk.narrowPeak.gz
UW	NB4	None	38253	wgEncodeAwgTfbsUwNb4CtcfUniPk.narrowPeak.gz
UW	NHDF-neo	None	45920	wgEncodeAwgTfbsUwNhdfneoCtcfUniPk.narrowPeak.gz
UW	NHEK	None	42465	wgEncodeAwgTfbsUwNhekCtcfUniPk.narrowPeak.gz
UW	NHLF	None	35446	wgEncodeAwgTfbsUwNhlfCtcfUniPk.narrowPeak.gz
UW	RPTEC	None	58785	wgEncodeAwgTfbsUwRptecCtcfUniPk.narrowPeak.gz
UW	SAEC	None	42446	wgEncodeAwgTfbsUwSaecCtcfUniPk.narrowPeak.gz
UW	SK-N-SH_RA	None	46232	wgEncodeAwgTfbsUwSknshraCtcfUniPk.narrowPeak.gz
UW	WERI-Rb-1	None	50308	wgEncodeAwgTfbsUwWerirb1CtcfUniPk.narrowPeak.gz
UW	WI-38	None	31518	wgEncodeAwgTfbsUwWi38CtcfUniPk.narrowPeak.gz

## Sheet: Predicted CTCF loops
	Predicted CTCF loop sets per ENCODE ChIP-seq sample
All predictions made with "ctcf_peaks2loops.py" Python script, with "-p 1.0:0.4:0.1" option (iterate in steps of 10% until only 40% strongest peaks remain).
ENCODE Cell Lines Descriptions:	https://genome.ucsc.edu/ENCODE/cellTypes.html
Lab of origin	ENCODE cell line	Treatment	Total predicted loops	Genes in All predicted loops (RefSeq genes)	Genes in Top 5% predicted loops (RefSeq genes)	% loop genes in top 5% predicted loops	Predicted Loops File (BED12 format, gzipped)
Broad	Dnd41	None	86465	23204	7253	31.2575	predictedloops_wgEncodeAwgTfbsBroadDnd41CtcfUniPk_prop04.bed12.gz
Broad	GM12878	None	80981	22893	6649	29.0438	predictedloops_wgEncodeAwgTfbsBroadGm12878CtcfUniPk_prop04.bed12.gz
Broad	H1-hESC	None	109111	23303	7263	31.1677	predictedloops_wgEncodeAwgTfbsBroadH1hescCtcfUniPk_prop04.bed12.gz
Broad	HeLa-S3	None	99814	23060	6525	28.2958	predictedloops_wgEncodeAwgTfbsBroadHelas3CtcfUniPk_prop04.bed12.gz
Broad	HepG2	None	83197	22850	5639	24.6783	predictedloops_wgEncodeAwgTfbsBroadHepg2CtcfUniPk_prop04.bed12.gz
Broad	HMEC	None	68653	22691	6221	27.4162	predictedloops_wgEncodeAwgTfbsBroadHmecCtcfUniPk_prop04.bed12.gz
Broad	HSMM	None	84439	22885	6765	29.5608	predictedloops_wgEncodeAwgTfbsBroadHsmmCtcfUniPk_prop04.bed12.gz
Broad	HSMMtube	None	85679	22828	6777	29.6872	predictedloops_wgEncodeAwgTfbsBroadHsmmtCtcfUniPk_prop04.bed12.gz
Broad	HUVEC	None	68604	22446	5833	25.9868	predictedloops_wgEncodeAwgTfbsBroadHuvecCtcfUniPk_prop04.bed12.gz
Broad	K562	None	101458	22864	6329	27.6811	predictedloops_wgEncodeAwgTfbsBroadK562CtcfUniPk_prop04.bed12.gz
Broad	NH-A	None	66812	22572	5736	25.412	predictedloops_wgEncodeAwgTfbsBroadNhaCtcfUniPk_prop04.bed12.gz
Broad	NHDF-Ad	None	82245	22809	6959	30.5099	predictedloops_wgEncodeAwgTfbsBroadNhdfadCtcfUniPk_prop04.bed12.gz
Broad	NHEK	None	81604	22889	6453	28.1926	predictedloops_wgEncodeAwgTfbsBroadNhekCtcfUniPk_prop04.bed12.gz
Broad	NHLF	None	70147	22455	6039	26.8938	predictedloops_wgEncodeAwgTfbsBroadNhlfCtcfUniPk_prop04.bed12.gz
Broad	Osteobl	None	104203	23025	7619	33.0901	predictedloops_wgEncodeAwgTfbsBroadOsteoblCtcfUniPk_prop04.bed12.gz
HAIB	A549	sc5916Pcr1xDex100nm	68641	22469	4909	21.8479	predictedloops_wgEncodeAwgTfbsHaibA549Ctcfsc5916Pcr1xDex100nmUniPk_prop04.bed12.gz
HAIB	A549	sc5916Pcr1xEtoh02	66485	22344	4474	20.0233	predictedloops_wgEncodeAwgTfbsHaibA549Ctcfsc5916Pcr1xEtoh02UniPk_prop04.bed12.gz
HAIB	ECC-1	cV0416102Dm002p1h	40112	20711	3139	15.1562	predictedloops_wgEncodeAwgTfbsHaibEcc1CtcfcV0416102Dm002p1hUniPk_prop04.bed12.gz
HAIB	H1-hESC	sc5916V0416102	91053	22996	5794	25.1957	predictedloops_wgEncodeAwgTfbsHaibH1hescCtcfsc5916V0416102UniPk_prop04.bed12.gz
HAIB	HepG2	sc5916V0416101	93936	23109	5860	25.3581	predictedloops_wgEncodeAwgTfbsHaibHepg2Ctcfsc5916V0416101UniPk_prop04.bed12.gz
HAIB	K562	cPcr1x	80571	22352	4704	21.0451	predictedloops_wgEncodeAwgTfbsHaibK562CtcfcPcr1xUniPk_prop04.bed12.gz
HAIB	K562	lsc98982V0416101	19911	14768	2428	16.441	predictedloops_wgEncodeAwgTfbsHaibK562Ctcflsc98982V0416101UniPk_prop04.bed12.gz
HAIB	SK-N-SH_RA	V0416102	67397	22825	6122	26.8215	predictedloops_wgEncodeAwgTfbsHaibSknshraCtcfV0416102UniPk_prop04.bed12.gz
HAIB	T-47D	sc5916V0416102Dm002p1h	51406	21735	3515	16.1721	predictedloops_wgEncodeAwgTfbsHaibT47dCtcfsc5916V0416102Dm002p1hUniPk_prop04.bed12.gz
SYDH	GM12878	sc15914c20	91288	23145	7682	33.1908	predictedloops_wgEncodeAwgTfbsSydhGm12878Ctcfsc15914c20UniPk_prop04.bed12.gz
SYDH	IMR90	bIggrab	76102	22742	6709	29.5005	predictedloops_wgEncodeAwgTfbsSydhImr90CtcfbIggrabUniPk_prop04.bed12.gz
SYDH	K562	bIggrab	89896	22897	6865	29.9821	predictedloops_wgEncodeAwgTfbsSydhK562CtcfbIggrabUniPk_prop04.bed12.gz
UTA	A549	None	91443	22910	6772	29.5591	predictedloops_wgEncodeAwgTfbsUtaA549CtcfUniPk_prop04.bed12.gz
UTA	Fibrobl	None	75122	22417	6268	27.9609	predictedloops_wgEncodeAwgTfbsUtaFibroblCtcfUniPk_prop04.bed12.gz
UTA	Gliobla	None	102042	23272	7439	31.9655	predictedloops_wgEncodeAwgTfbsUtaGlioblaCtcfUniPk_prop04.bed12.gz
UTA	GM12878	None	80972	22930	7163	31.2386	predictedloops_wgEncodeAwgTfbsUtaGm12878CtcfUniPk_prop04.bed12.gz
UTA	GM12891	None	67355	21777	6077	27.9056	predictedloops_wgEncodeAwgTfbsUtaGm12891CtcfUniPk_prop04.bed12.gz
UTA	GM12892	None	76838	22380	6624	29.5979	predictedloops_wgEncodeAwgTfbsUtaGm12892CtcfUniPk_prop04.bed12.gz
UTA	GM19238	None	79349	22611	6652	29.4193	predictedloops_wgEncodeAwgTfbsUtaGm19238CtcfUniPk_prop04.bed12.gz
UTA	GM19239	None	65024	22069	5948	26.9518	predictedloops_wgEncodeAwgTfbsUtaGm19239CtcfUniPk_prop04.bed12.gz
UTA	GM19240	None	74315	22416	6225	27.7703	predictedloops_wgEncodeAwgTfbsUtaGm19240CtcfUniPk_prop04.bed12.gz
UTA	H1-hESC	None	69647	22067	5805	26.3062	predictedloops_wgEncodeAwgTfbsUtaH1hescCtcfUniPk_prop04.bed12.gz
UTA	HeLa-S3	None	93149	22993	7049	30.6572	predictedloops_wgEncodeAwgTfbsUtaHelas3CtcfUniPk_prop04.bed12.gz
UTA	HepG2	None	67817	22619	5219	23.0735	predictedloops_wgEncodeAwgTfbsUtaHepg2CtcfUniPk_prop04.bed12.gz
UTA	HUVEC	None	72425	22713	6131	26.9934	predictedloops_wgEncodeAwgTfbsUtaHuvecCtcfUniPk_prop04.bed12.gz
UTA	K562	None	90936	23033	6943	30.1437	predictedloops_wgEncodeAwgTfbsUtaK562CtcfUniPk_prop04.bed12.gz
UTA	MCF-7	Estro	105629	23269	6994	30.0572	predictedloops_wgEncodeAwgTfbsUtaMcf7CtcfEstroUniPk_prop04.bed12.gz
UTA	MCF-7	Serumstim	92121	22645	6633	29.2912	predictedloops_wgEncodeAwgTfbsUtaMcf7CtcfSerumstimUniPk_prop04.bed12.gz
UTA	MCF-7	Serumstvd	86178	22512	6355	28.2294	predictedloops_wgEncodeAwgTfbsUtaMcf7CtcfSerumstvdUniPk_prop04.bed12.gz
UTA	MCF-7	None	92689	22827	6187	27.1039	predictedloops_wgEncodeAwgTfbsUtaMcf7CtcfUniPk_prop04.bed12.gz
UTA	MCF-7	Veh	129028	23505	7630	32.4612	predictedloops_wgEncodeAwgTfbsUtaMcf7CtcfVehUniPk_prop04.bed12.gz
UTA	NHEK	None	84882	22651	6949	30.6786	predictedloops_wgEncodeAwgTfbsUtaNhekCtcfUniPk_prop04.bed12.gz
UTA	ProgFib	None	72370	22568	6306	27.9422	predictedloops_wgEncodeAwgTfbsUtaProgfibCtcfUniPk_prop04.bed12.gz
UW	A549	None	82347	22947	5807	25.3061	predictedloops_wgEncodeAwgTfbsUwA549CtcfUniPk_prop04.bed12.gz
UW	AG04449	None	79320	22721	6641	29.2285	predictedloops_wgEncodeAwgTfbsUwAg04449CtcfUniPk_prop04.bed12.gz
UW	AG04450	None	77819	22696	6657	29.3312	predictedloops_wgEncodeAwgTfbsUwAg04450CtcfUniPk_prop04.bed12.gz
UW	AG09309	None	76429	22627	6487	28.6693	predictedloops_wgEncodeAwgTfbsUwAg09309CtcfUniPk_prop04.bed12.gz
UW	AG09319	None	83951	22907	6886	30.0607	predictedloops_wgEncodeAwgTfbsUwAg09319CtcfUniPk_prop04.bed12.gz
UW	AG10803	None	77682	22801	6637	29.1084	predictedloops_wgEncodeAwgTfbsUwAg10803CtcfUniPk_prop04.bed12.gz
UW	AoAF	None	71904	22586	6447	28.5442	predictedloops_wgEncodeAwgTfbsUwAoafCtcfUniPk_prop04.bed12.gz
UW	BE2_C	None	93575	23070	6720	29.1287	predictedloops_wgEncodeAwgTfbsUwBe2cCtcfUniPk_prop04.bed12.gz
UW	BJ	None	76880	22688	6513	28.7068	predictedloops_wgEncodeAwgTfbsUwBjCtcfUniPk_prop04.bed12.gz
UW	Caco-2	None	78240	22826	5670	24.8401	predictedloops_wgEncodeAwgTfbsUwCaco2CtcfUniPk_prop04.bed12.gz
UW	GM06990	None	81026	22965	6268	27.2937	predictedloops_wgEncodeAwgTfbsUwGm06990CtcfUniPk_prop04.bed12.gz
UW	GM12801	None	5653	6294	779	12.3769	predictedloops_wgEncodeAwgTfbsUwGm12801CtcfUniPk_prop04.bed12.gz
UW	GM12864	None	80842	22928	6207	27.0717	predictedloops_wgEncodeAwgTfbsUwGm12864CtcfUniPk_prop04.bed12.gz
UW	GM12865	None	75270	22815	6123	26.8376	predictedloops_wgEncodeAwgTfbsUwGm12865CtcfUniPk_prop04.bed12.gz
UW	GM12872	None	81063	22862	6318	27.6354	predictedloops_wgEncodeAwgTfbsUwGm12872CtcfUniPk_prop04.bed12.gz
UW	GM12873	None	85803	23098	6608	28.6085	predictedloops_wgEncodeAwgTfbsUwGm12873CtcfUniPk_prop04.bed12.gz
UW	GM12874	None	66578	22419	5557	24.787	predictedloops_wgEncodeAwgTfbsUwGm12874CtcfUniPk_prop04.bed12.gz
UW	GM12875	None	68650	22472	5721	25.4583	predictedloops_wgEncodeAwgTfbsUwGm12875CtcfUniPk_prop04.bed12.gz
UW	GM12878	None	69405	22773	6063	26.6236	predictedloops_wgEncodeAwgTfbsUwGm12878CtcfUniPk_prop04.bed12.gz
UW	HAc	None	79928	22846	6325	27.6854	predictedloops_wgEncodeAwgTfbsUwHacCtcfUniPk_prop04.bed12.gz
UW	HA-sp	None	78855	22969	6419	27.9464	predictedloops_wgEncodeAwgTfbsUwHaspCtcfUniPk_prop04.bed12.gz
UW	HBMEC	None	95937	23096	7028	30.4295	predictedloops_wgEncodeAwgTfbsUwHbmecCtcfUniPk_prop04.bed12.gz
UW	HCFaa	None	69747	22640	6160	27.2085	predictedloops_wgEncodeAwgTfbsUwHcfaaCtcfUniPk_prop04.bed12.gz
UW	HCM	None	89272	22985	6785	29.5193	predictedloops_wgEncodeAwgTfbsUwHcmCtcfUniPk_prop04.bed12.gz
UW	HCPE	None	98465	23206	7292	31.4229	predictedloops_wgEncodeAwgTfbsUwHcpeCtcfUniPk_prop04.bed12.gz
UW	HCT-116	None	86475	22928	6512	28.402	predictedloops_wgEncodeAwgTfbsUwHct116CtcfUniPk_prop04.bed12.gz
UW	HEE	None	76949	22915	6459	28.1868	predictedloops_wgEncodeAwgTfbsUwHeeCtcfUniPk_prop04.bed12.gz
UW	HEK293	None	81391	23003	6331	27.5225	predictedloops_wgEncodeAwgTfbsUwHek293CtcfUniPk_prop04.bed12.gz
UW	HeLa-S3	None	67810	22365	5402	24.1538	predictedloops_wgEncodeAwgTfbsUwHelas3CtcfUniPk_prop04.bed12.gz
UW	HepG2	None	83760	22854	5905	25.8379	predictedloops_wgEncodeAwgTfbsUwHepg2CtcfUniPk_prop04.bed12.gz
UW	HFF	None	63256	22257	6007	26.9893	predictedloops_wgEncodeAwgTfbsUwHffCtcfUniPk_prop04.bed12.gz
UW	HFF-Myc	None	81407	22788	6287	27.5891	predictedloops_wgEncodeAwgTfbsUwHffmycCtcfUniPk_prop04.bed12.gz
UW	HL-60	None	31498	18854	3497	18.5478	predictedloops_wgEncodeAwgTfbsUwHl60CtcfUniPk_prop04.bed12.gz
UW	HMEC	None	91489	23131	7064	30.5391	predictedloops_wgEncodeAwgTfbsUwHmecCtcfUniPk_prop04.bed12.gz
UW	HMF	None	89203	23098	7028	30.4269	predictedloops_wgEncodeAwgTfbsUwHmfCtcfUniPk_prop04.bed12.gz
UW	HPAF	None	93082	23119	7344	31.7661	predictedloops_wgEncodeAwgTfbsUwHpafCtcfUniPk_prop04.bed12.gz
UW	HPF	None	76469	22701	6546	28.8357	predictedloops_wgEncodeAwgTfbsUwHpfCtcfUniPk_prop04.bed12.gz
UW	HRE	None	74362	22811	6124	26.8467	predictedloops_wgEncodeAwgTfbsUwHreCtcfUniPk_prop04.bed12.gz
UW	HRPE	None	88765	23073	6854	29.7057	predictedloops_wgEncodeAwgTfbsUwHrpeCtcfUniPk_prop04.bed12.gz
UW	HUVEC	None	65528	22305	5693	25.5234	predictedloops_wgEncodeAwgTfbsUwHuvecCtcfUniPk_prop04.bed12.gz
UW	HVMF	None	80076	22886	6533	28.5458	predictedloops_wgEncodeAwgTfbsUwHvmfCtcfUniPk_prop04.bed12.gz
UW	K562	None	76579	22662	5744	25.3464	predictedloops_wgEncodeAwgTfbsUwK562CtcfUniPk_prop04.bed12.gz
UW	MCF-7	None	97827	23167	5929	25.5924	predictedloops_wgEncodeAwgTfbsUwMcf7CtcfUniPk_prop04.bed12.gz
UW	NB4	None	67090	22734	5385	23.687	predictedloops_wgEncodeAwgTfbsUwNb4CtcfUniPk_prop04.bed12.gz
UW	NHDF-neo	None	77500	22683	6626	29.2113	predictedloops_wgEncodeAwgTfbsUwNhdfneoCtcfUniPk_prop04.bed12.gz
UW	NHEK	None	74384	22833	6163	26.9916	predictedloops_wgEncodeAwgTfbsUwNhekCtcfUniPk_prop04.bed12.gz
UW	NHLF	None	61491	22195	5628	25.3571	predictedloops_wgEncodeAwgTfbsUwNhlfCtcfUniPk_prop04.bed12.gz
UW	RPTEC	None	100966	23366	7251	31.0323	predictedloops_wgEncodeAwgTfbsUwRptecCtcfUniPk_prop04.bed12.gz
UW	SAEC	None	72839	22722	6081	26.7626	predictedloops_wgEncodeAwgTfbsUwSaecCtcfUniPk_prop04.bed12.gz
UW	SK-N-SH_RA	None	76681	23042	6239	27.0766	predictedloops_wgEncodeAwgTfbsUwSknshraCtcfUniPk_prop04.bed12.gz
UW	WERI-Rb-1	None	85824	22964	6159	26.8202	predictedloops_wgEncodeAwgTfbsUwWerirb1CtcfUniPk_prop04.bed12.gz
UW	WI-38	None	58344	21810	5463	25.0481	predictedloops_wgEncodeAwgTfbsUwWi38CtcfUniPk_prop04.bed12.gz
Merged	K562	N/A	121145	23345	7040	30.1564	predictedloops_EncodeMergedCtcf_K562_prop04.bed12.gz
Merged	MCF-7	N/A	154242	23710	8282	34.9304	predictedloops_EncodeMergedCtcf_MCF7_prop04.bed12.gz
