# Supplementary material for: CTCF-mediated chromatin loops enclose inducible gene regulatory domains
Source: BMC Genomics. 2016 Mar 22;17:252. doi: 10.1186/s12864-016-2516-6 (PMC4804521; doi:10.1186/s12864-016-2516-6)
Supplement: Additional file 4: Table S3. — Gene Ontology term overrepresentation for genes in different K-means clusters based on occupancy pattern of genes in predicted CTCF loops for the University of Washington (UW) ENCODE cell lines. (XLSX 8869 kb) [file 12864_2016_2516_MOESM4_ESM.xlsx]

## Sheet: BP
Cluster	TermID	MinDepth	MaxDepth	TermName	Overrep_Pval	Underrep_Pval	Overrep_Qval	Underrep_Qval	Clust_Freq	Clust_Prop	BG_Freq	BG_Prop	FoldChange	Genes
1	GO:0050911	6	6	detection of chemical stimulus involved in sensory perception of smell	2.71819e-21	1	3.63993e-17	1	286	0.0209049	378	0.0150077	1.393	OR10A3,OR10A6,OR10A7,OR10AD1,OR10AG1,OR10C1,OR10G2,OR10G3,OR10G4,OR10G7,OR10G8,OR10G9,OR10J1,OR10J3,OR10J5,OR10P1,OR10Q1,OR10S1,OR10V1,OR10W1,OR11A1,OR11G2,OR11H12,OR11H1,OR11H2,OR11H4,OR11H6,OR11L1,OR12D2,OR12D3,OR13A1,OR13C2,OR13C3,OR13C4,OR13C5,OR13C8,OR13C9,OR13D1,OR13F1,OR13G1,OR13H1,OR14A16,OR14C36,OR14I1,OR14J1,OR1A1,OR1A2,OR1C1,OR1D2,OR1D4,OR1D5,OR1E1,OR1E2,OR1F1,OR1F2P,OR1G1,OR1J1,OR1M1,…
1	GO:0050907	5	5	detection of chemical stimulus involved in sensory perception	8.083e-21	1	5.41197e-17	1	313	0.0228784	422	0.0167547	1.365	ASIC3,CA6,GNAT2,GNAT3,OR10A3,OR10A6,OR10A7,OR10AD1,OR10AG1,OR10C1,OR10G2,OR10G3,OR10G4,OR10G7,OR10G8,OR10G9,OR10J1,OR10J3,OR10J5,OR10P1,OR10Q1,OR10S1,OR10V1,OR10W1,OR11A1,OR11G2,OR11H12,OR11H1,OR11H2,OR11H4,OR11H6,OR11L1,OR12D2,OR12D3,OR13A1,OR13C2,OR13C3,OR13C4,OR13C5,OR13C8,OR13C9,OR13D1,OR13F1,OR13G1,OR13H1,OR14A16,OR14C36,OR14I1,OR14J1,OR1A1,OR1A2,OR1C1,OR1D2,OR1D4,OR1D5,OR1E1,OR1E2,OR1F1,OR1…
1	GO:0009593	4	4	detection of chemical stimulus	3.5562e-19	1	1.58737e-15	1	331	0.0241941	457	0.0181443	1.333	ASIC3,C4B,CA6,CASQ2,CASR,CYB5R4,GNAT2,GNAT3,KCNMB2,KCNMB3,LY96,NKX6-1,NOD2,OR10A3,OR10A6,OR10A7,OR10AD1,OR10AG1,OR10C1,OR10G2,OR10G3,OR10G4,OR10G7,OR10G8,OR10G9,OR10J1,OR10J3,OR10J5,OR10P1,OR10Q1,OR10S1,OR10V1,OR10W1,OR11A1,OR11G2,OR11H12,OR11H1,OR11H2,OR11H4,OR11H6,OR11L1,OR12D2,OR12D3,OR13A1,OR13C2,OR13C3,OR13C4,OR13C5,OR13C8,OR13C9,OR13D1,OR13F1,OR13G1,OR13H1,OR14A16,OR14C36,OR14I1,OR14J1,OR1A…
1	GO:0007608	8	8	sensory perception of smell	1.14897e-17	1	3.84645e-14	1	175	0.0127915	219	0.00869496	1.471	B3GNT2,CNGA2,CNGA4,GJB4,GRM7,GRM8,MKKS,NCAM2,OBP2B,OMP,OR10A3,OR10A6,OR10A7,OR10AD1,OR10AG1,OR10C1,OR10G2,OR10G3,OR10G4,OR10G7,OR10G8,OR10G9,OR10J1,OR10P1,OR10Q1,OR10S1,OR10V1,OR10W1,OR11L1,OR13A1,OR13C2,OR13C3,OR13C4,OR13C5,OR13C8,OR13C9,OR13D1,OR13H1,OR14A16,OR14C36,OR14I1,OR14J1,OR1C1,OR1D2,OR1D5,OR1E1,OR2A14,OR2A1,OR2AE1,OR2AG1,OR2AG2,OR2AK2,OR2B11,OR2B2,OR2B3,OR2B6,OR2C3,OR2G2,OR2G3,OR2G6,OR…
1	GO:0050906	4	4	detection of stimulus involved in sensory perception	1.51895e-17	1	4.06805e-14	1	336	0.0245596	472	0.0187398	1.311	ASIC3,CA6,CACNA1F,CALCA,CHRNA10,CHRNA9,COL11A1,EPHB1,GJA10,GNAT2,GNAT3,GRM6,ITGA2,KIT,LXN,MKKS,MMP24,OR10A3,OR10A6,OR10A7,OR10AD1,OR10AG1,OR10C1,OR10G2,OR10G3,OR10G4,OR10G7,OR10G8,OR10G9,OR10J1,OR10J3,OR10J5,OR10P1,OR10Q1,OR10S1,OR10V1,OR10W1,OR11A1,OR11G2,OR11H12,OR11H1,OR11H2,OR11H4,OR11H6,OR11L1,OR12D2,OR12D3,OR13A1,OR13C2,OR13C3,OR13C4,OR13C5,OR13C8,OR13C9,OR13D1,OR13F1,OR13G1,OR13H1,OR14A16,…
1	GO:0007606	7	7	sensory perception of chemical stimulus	1.49817e-15	1	3.34367e-12	1	210	0.0153498	279	0.0110771	1.386	ASIC3,B3GNT2,C5AR1,CHRM2,CHRM3,CNGA2,CNGA4,DRD5,GJB4,GNAT3,GNB1,GNG13,GPR52,GRM7,GRM8,HRH3,HTR4,LEF1,MKKS,NCAM2,OBP2B,OMP,OR10A3,OR10A6,OR10A7,OR10AD1,OR10AG1,OR10C1,OR10G2,OR10G3,OR10G4,OR10G7,OR10G8,OR10G9,OR10J1,OR10P1,OR10Q1,OR10S1,OR10V1,OR10W1,OR11L1,OR13A1,OR13C2,OR13C3,OR13C4,OR13C5,OR13C8,OR13C9,OR13D1,OR13H1,OR14A16,OR14C36,OR14I1,OR14J1,OR1C1,OR1D2,OR1D4,OR1D5,OR1E1,OR1E2,OR2A14,OR2A1,…
1	GO:0051606	3	3	detection of stimulus	2.33427e-11	1	4.46546e-08	1	441	0.0322345	683	0.0271172	1.189	AKR1B10,APOA1,APOA2,APOA4,APOC3,APOM,ASIC3,BCO2,C4B,CA6,CACNA1F,CADM1,CALCA,CASQ2,CASR,CD1D,CDS1,CHRNA10,CHRNA9,CNGA1,CNGA2,CNGA4,CNGB3,COL11A1,CUL4A,CUL4B,CYB5R4,DNAJA1,ELOVL4,EPHB1,FNTA,FNTB,GJA10,GNAT2,GNAT3,GNB1,GPC4,GPC5,GPC6,GRM6,GUCY2D,GUCY2F,ITGA2,KCNMB2,KCNMB3,KIT,LRAT,LXN,LY96,METAP1,METAP2,MKKS,MMP24,MRPS11,MRPS26,MRPS35,MRPS9,NAPEPLD,NKX6-1,NLRC4,NLRP3,NOD1,NOD2,NOX3,NPFFR2,OPN1LW,OPN…
1	GO:0007186	7	7	G-protein coupled receptor signaling pathway	3.81591e-08	1	6.38736e-05	1	668	0.0488268	1112	0.0441498	1.106	ABCA1,ACKR4,ADCY7,ADM2,ADORA2B,ADRA1D,ADRB1,ADRB3,AGK,AGRP,AGTR2,AGTRAP,APELA,APLNR,APLP2,APOA1,APOC3,ARHGEF12,ARPP19,ATRNL1,AVPR1A,BHLHA15,BRS3,C3AR1,C5AR1,C5AR2,C5,CA2,CACNA1D,CALCA,CALCR,CALCRL,CARTPT,CASR,CAV1,CCKAR,CCL21,CCR10,CCR8,CCRL2,CELSR3,CERKL,CHRM2,CHRM3,CNGA1,CPE,CRCP,CXCL10,CXCL11,CXCL1,CXCL2,CXCL3,CXCL5,CXCL6,CXCL9,CXCR1,CXCR2,CXCR3,CXCR4,CXCR5,CYSLTR1,DEFB4A,DGKH,DGKI,DGKK,DRD5,E…
1	GO:0007600	6	6	sensory perception	4.73407e-06	0.999997	0.00704376	1	392	0.0286529	644	0.0255687	1.121	ABCC6,ADRB1,ALDH7A1,AQP1,AQP4,ARR3,ASIC3,ATP8B1,B3GNT2,BBS10,BBS1,BBS5,BBS7,C5AR1,CACNA1D,CACNA1F,CACNB2,CASP3,CDH1,CDH3,CDK5,CDKN1B,CDKN2D,CHM,CHRM2,CHRM3,CLDN19,CLIC5,CLN5,CNGA1,CNGA2,CNGA4,CNGB3,CNTN5,COCH,COL11A1,CRYAA,CRYBA1,CRYBA4,CRYBB1,CRYBB2,CRYGA,CRYGB,CRYGC,CRYGD,CRYZ,CYP4V2,DFNA5,DNAJC19,DRD5,EDNRB,EYA1,EYA3,FAM134B,FAM161A,FSCN2,FZD4,GABRA5,GABRB2,GABRB3,GABRR2,GJA3,GJB2,GJB3,GJB4,GJ…
1	GO:0016579	7	10	protein deubiquitination	4.83241e-05	0.999981	0.0647107	1	70	0.00511659	97	0.00385119	1.329	ASXL1,ATXN7L3,BAP1,BRCC3,COPS5,CYLD,EIF3F,ENY2,JOSD2,MYSM1,OTUD1,OTUD3,OTUD4,OTUD6A,OTUD7A,OTULIN,PSMD14,STAMBP,SUPT3H,TAF10,TNFAIP3,TRRAP,UCHL1,UCHL5,USP11,USP13,USP14,USP15,USP16,USP17L10,USP17L11,USP17L12,USP17L13,USP17L15,USP17L17,USP17L18,USP17L19,USP17L20,USP17L21,USP17L22,USP17L5,USP18,USP19,USP1,USP20,USP21,USP22,USP25,USP26,USP28,USP29,USP2,USP33,USP34,USP35,USP36,USP38,USP44,USP45,USP49…
1	GO:0006412	6	7	translation	5.44627e-05	0.999967	0.0663009	1	188	0.0137417	296	0.0117521	1.169	ANKRD42,ASMT,CHCHD1,COPS5,CPEB3,CYLD,DARS,DDOST,EEF1A1,EEF1B2,EGFR,EIF1AX,EIF2AK2,EIF2AK3,EIF2B1,EIF2B3,EIF2B4,EIF2B5,EIF2S1,EIF2S2,EIF2S3,EIF3A,EIF3B,EIF3D,EIF3E,EIF3F,EIF3G,EIF3H,EIF3I,EIF3J,EIF4A1,EIF4B,EIF4EBP1,EIF4EBP2,EIF4E,EIF4G1,EIF5B,ETF1,FARSB,FAU,FTSJ1,GFM1,GFM2,GSPT2,GTF2H2,GTF2H3,GUF1,HARS2,HARS,HBS1L,IARS2,ICT1,IGHMBP2,KRBA2,METTL17,MRPL12,MRPL15,MRPL17,MRPL18,MRPL1,MRPL21,MRPL22,MR…
1	GO:0070646	6	9	protein modification by small protein removal	0.000133398	0.999939	0.148861	1	78	0.00570134	112	0.00444674	1.282	ASXL1,ATXN7L3,BAP1,BRCC3,COPS2,COPS5,COPS6,COPS8,CYLD,EIF3F,ENY2,FAM76B,GPS1,JOSD2,MYSM1,OTUD1,OTUD3,OTUD4,OTUD6A,OTUD7A,OTULIN,PSMD14,SENP2,SENP6,STAMBP,SUPT3H,TAF10,TNFAIP3,TOR1A,TRRAP,UCHL1,UCHL5,USP11,USP13,USP14,USP15,USP16,USP17L10,USP17L11,USP17L12,USP17L13,USP17L15,USP17L17,USP17L18,USP17L19,USP17L20,USP17L21,USP17L22,USP17L5,USP18,USP19,USP1,USP20,USP21,USP22,USP25,USP26,USP28,USP29,USP2…
1	GO:0016070	5	7	RNA metabolic process	0.000164827	0.999858	0.169784	1	1821	0.133104	3306	0.131258	1.014	A1CF,AARSD1,AARS,ABCE1,ABRA,ABT1,ACAD8,ACTL6A,ACTR8,ADAD2,ADARB2,ADAT1,ADIRF,ADNP2,ADRM1,AEBP2,AFF2,AFF4,AGGF1,AGO4,AHCYL1,AHR,AIMP1,AK6,AKAP17A,AKIRIN2,ALKBH4,ALKBH5,ALKBH8,ALX1,ALX3,APBB1,APEX1,APOBEC2,APOBEC3F,APOBEC3G,APOBEC4,APP,AQR,ARGFX,AR,ARID2,ARID3A,ARID3B,ARID4A,ARL6IP4,ARX,ASCC3,ASCL2,ASCL3,ASF1A,ASF1B,ASH2L,ASXL1,ASXL2,ASXL3,ASZ1,ATF1,ATF2,ATF3,ATF5,ATF6B,ATF6,ATF7IP,ATG16L1,ATG16L2,…
1	GO:0044260	4	5	cellular macromolecule metabolic process	0.000204281	0.999819	0.182124	1	3398	0.248374	6289	0.249692	0.9947	A1CF,A4GNT,AARSD1,AARS,ABCA1,ABCA7,ABCE1,ABI1,ABI2,ABL2,ABO,ABRA,ABT1,ACAD8,ACADM,ACADVL,ACD,ACE2,ACP1,ACTL6A,ACTR8,ACVR1C,ACVR1,ACVR2A,ADAD2,ADAMTS7,ADAMTS9,ADARB2,ADAT1,ADCK2,ADD1,ADH5,ADIRF,ADM2,ADNP2,ADPRH,ADPRHL1,ADRA1D,ADRB1,ADRM1,AEBP2,AFF2,AFF4,AGA,AGBL2,AGBL3,AGBL5,AGGF1,AGL,AGO4,AGTPBP1,AHCYL1,AHR,AHSP,AIFM1,AIMP1,AK6,AKAP13,AKAP17A,AKIRIN2,AKT2,ALAS2,ALG10B,ALG10,ALG12,ALG13,ALG1,ALG1L…
1	GO:0006334	6	8	nucleosome assembly	0.000205776	0.999906	0.182124	1	75	0.00548206	108	0.00428793	1.278	ASF1A,ASF1B,ATRX,CASC5,CENPA,CENPC,CENPI,CENPK,CENPL,CENPN,CENPQ,CENPU,CENPW,CHAF1A,CHAF1B,DAXX,H1F0,H1FOO,H1FX,H2AFB1,H2AFB2,H2AFX,H2AFY2,H2AFY,H2BFM,H2BFWT,HILS1,HIST1H1A,HIST1H1D,HIST1H1E,HIST1H1T,HIST1H2BA,HIST1H2BC,HIST1H2BD,HIST1H2BH,HIST1H2BJ,HIST1H2BK,HIST1H3A,HIST1H4A,HIST3H2BB,HIST3H3,HJURP,HMGB2,IPO4,ITGB3BP,KAT6A,KAT6B,MIS18BP1,NAA60,NAP1L1,NAP1L2,NAP1L3,NAP1L4,NAP1L5,NAP1L6,NASP,NPM1…
1	GO:0065004	6	7	protein-DNA complex assembly	0.000217608	0.999893	0.182124	1	87	0.00635918	128	0.00508199	1.251	ASF1A,ASF1B,ATRX,CASC5,CENPA,CENPC,CENPI,CENPK,CENPL,CENPN,CENPQ,CENPU,CENPV,CENPW,CHAF1A,CHAF1B,DACH1,DAXX,GTF2A2,GTF2H5,H1F0,H1FOO,H1FX,H2AFB1,H2AFB2,H2AFX,H2AFY2,H2AFY,H2BFM,H2BFWT,HEY2,HILS1,HIST1H1A,HIST1H1D,HIST1H1E,HIST1H1T,HIST1H2BA,HIST1H2BC,HIST1H2BD,HIST1H2BH,HIST1H2BJ,HIST1H2BK,HIST1H3A,HIST1H4A,HIST3H2BB,HIST3H3,HJURP,HMGB2,IPO4,ITGB3BP,KAT6A,KAT6B,MIS18BP1,NAA60,NAP1L1,NAP1L2,NAP1L3…
1	GO:0046148	5	5	pigment biosynthetic process	0.000236245	0.99993	0.186091	1	38	0.00277757	49	0.00194545	1.428	ADAL,ALAD,ALAS1,ALAS2,AP3D1,APRT,ATPIF1,CECR1,CITED1,COX10,COX15,CPOX,CTNS,DCT,DDT,GART,GMPS,GPR143,HMBS,HNF1A,HPRT1,MC1R,MYO5A,OCA2,PMEL,PPOX,PRPS1,SHMT1,SLC11A2,SLC25A38,SLC45A2,SOX2,TRPC1,TSPO,TYR,TYRP1,UROD,UROS
1	GO:0031424	4	4	keratinization	0.000354513	0.999893	0.263738	1	37	0.00270448	48	0.00190575	1.419	ABCA12,CDC42,CDH3,IVL,LCE1A,LCE1B,LCE1C,LCE1D,LCE1E,LCE1F,LCE2A,LCE2B,LCE2C,LCE2D,LCE3A,LCE3B,LCE3C,LCE3D,LCE3E,LCE4A,LCE5A,LCE6A,LOR,PPHLN1,PPL,SHARPIN,SPRR1A,SPRR1B,SPRR2A,SPRR2B,SPRR2D,SPRR2E,SPRR2F,SPRR2G,SPRR3,SPRR4,TGM3
1	GO:0007026	8	11	negative regulation of microtubule depolymerization	0.000523252	0.999923	0.368783	1	20	0.00146188	23	0.000913169	1.601	APC,AURKA,AURKB,C16orf45,CIB1,CKAP2,CLASP1,CLASP2,EML4,FGF13,GAS2L1,GAS2L2,HDAC6,KATNB1,MAP6D1,MID1,MID1IP1,SBDS,STMN2,TRIM54
1	GO:0006396	6	8	RNA processing	0.000825767	0.999397	0.552892	1	302	0.0220744	510	0.0202485	1.09	A1CF,ADAD2,ADARB2,ADAT1,AFF2,AGGF1,AGO4,AHCYL1,AKAP17A,ALKBH5,APOBEC2,APOBEC4,APP,AQR,ARL6IP4,BICD1,BRDT,BUD13,BUD31,C14orf166,CASC3,CCAR1,CCAR2,CCNH,CCNL1,CDC5L,CDC73,CDK12,CELF2,CELF5,CHERP,CIR1,CLP1,CNOT10,CNOT11,CNOT3,CNOT4,CNOT6L,CNOT7,CNOT8,CPEB1,CPSF2,CPSF4,CPSF6,CRNKL1,CSTF1,CSTF2,CSTF2T,CSTF3,CTNNBL1,CWC15,CWC22,CWC27,DBR1,DDX17,DDX1,DDX39A,DDX41,DDX47,DHX29,DHX32,DHX33,DHX36,DHX37,DHX38…
1	GO:0090304	5	6	nucleic acid metabolic process	0.000893523	0.999213	0.569535	1	2072	0.151451	3801	0.150911	1.004	A1CF,AARSD1,AARS,ABCE1,ABRA,ABT1,ACAD8,ACD,ACTL6A,ACTR8,ADAD2,ADARB2,ADAT1,ADIRF,ADNP2,ADRA1D,ADRM1,AEBP2,AEN,AFF2,AFF4,AGGF1,AGO4,AHCYL1,AHR,AIFM1,AIMP1,AK6,AKAP17A,AKIRIN2,ALKBH3,ALKBH4,ALKBH5,ALKBH8,ALX1,ALX3,ANXA1,AP5Z1,APBB1,APEX1,APEX2,APLF,APOBEC2,APOBEC3C,APOBEC3D,APOBEC3F,APOBEC3G,APOBEC3H,APOBEC4,APP,APTX,AQR,ARGFX,AR,ARID2,ARID3A,ARID3B,ARID4A,ARL6IP4,ARX,ASCC3,ASCL2,ASCL3,ASF1A,ASF1B,…
1	GO:0071824	5	5	protein-DNA complex subunit organization	0.00096696	0.999455	0.569535	1	100	0.00730941	154	0.00611427	1.195	ANP32E,ARID2,ASF1A,ASF1B,ATRX,BRDT,CASC5,CENPA,CENPC,CENPI,CENPK,CENPL,CENPN,CENPQ,CENPU,CENPV,CENPW,CHAF1A,CHAF1B,DACH1,DAXX,FSHR,GTF2A2,GTF2H5,H1F0,H1FOO,H1FX,H2AFB1,H2AFB2,H2AFX,H2AFY2,H2AFY,H2BFM,H2BFWT,HEY2,HILS1,HIST1H1A,HIST1H1D,HIST1H1E,HIST1H1T,HIST1H2BA,HIST1H2BC,HIST1H2BD,HIST1H2BH,HIST1H2BJ,HIST1H2BK,HIST1H3A,HIST1H4A,HIST3H2A,HIST3H2BB,HIST3H3,HJURP,HMGA1,HMGB2,IPO4,ITGB3BP,KAT6A,KAT…
1	GO:0031114	7	10	regulation of microtubule depolymerization	0.000978217	0.999817	0.569535	1	21	0.00153498	25	0.000992576	1.546	APC,AURKA,AURKB,C16orf45,CIB1,CKAP2,CLASP1,CLASP2,EML4,FGF13,GAS2L1,GAS2L2,HDAC6,KATNB1,MAP6D1,MID1,MID1IP1,SBDS,SPAST,STMN2,TRIM54
1	GO:0034728	5	6	nucleosome organization	0.00113015	0.999386	0.630576	1	88	0.00643228	134	0.0053202	1.209	ANP32E,ARID2,ASF1A,ASF1B,ATRX,BRDT,CASC5,CENPA,CENPC,CENPI,CENPK,CENPL,CENPN,CENPQ,CENPU,CENPW,CHAF1A,CHAF1B,DAXX,FSHR,H1F0,H1FOO,H1FX,H2AFB1,H2AFB2,H2AFX,H2AFY2,H2AFY,H2BFM,H2BFWT,HILS1,HIST1H1A,HIST1H1D,HIST1H1E,HIST1H1T,HIST1H2BA,HIST1H2BC,HIST1H2BD,HIST1H2BH,HIST1H2BJ,HIST1H2BK,HIST1H3A,HIST1H4A,HIST3H2A,HIST3H2BB,HIST3H3,HJURP,HMGA1,HMGB2,IPO4,ITGB3BP,KAT6A,KAT6B,MIS18BP1,NAA60,NAP1L1,NAP1L2…
1	GO:0009208	8	10	pyrimidine ribonucleoside triphosphate metabolic process	0.00123125	0.999852	0.659504	1	16	0.00116951	18	0.000714654	1.636	AK3,CAD,CTPS1,CTPS2,NME1,NME1-NME2,NME2,NME3,NME4,NME5,NME7,NME8,NME9,RP2,UCK1,UCK2
1	GO:0034645	5	6	cellular macromolecule biosynthetic process	0.00137533	0.998798	0.676112	1	1610	0.117681	2938	0.116647	1.009	A4GNT,ABRA,ABT1,ACAD8,ACADM,ACTL6A,ACTR8,ADIRF,ADNP2,AEBP2,AFF4,AGL,AHR,AKIRIN2,AKT2,ALAS2,ALG1,ALKBH4,ALX1,ALX3,ANKRD42,APBB1,APEX1,APOA1,ARGFX,AR,ARID2,ARID3A,ARID3B,ARID4A,ARX,ASCC3,ASCL2,ASCL3,ASF1A,ASF1B,ASH2L,ASMT,ASXL1,ASXL2,ASXL3,ATF1,ATF2,ATF3,ATF5,ATF6B,ATF6,ATF7IP,ATMIN,ATOH1,ATOH7,ATP1B4,ATP7A,ATR,ATRX,ATXN1L,ATXN7L3,B3GALT6,B3GNT2,B3GNT4,B3GNT8,BACH1,BAHD1,BANP,BARHL2,BATF2,BAZ2A,BAZ…
1	GO:0034622	6	6	cellular macromolecular complex assembly	0.00139516	0.998958	0.676112	1	318	0.0232439	542	0.021519	1.08	ACAD9,ADRM1,AGO4,AIF1,AIFM1,ALDOB,ANGPT1,APCS,ARHGAP6,ASF1A,ASF1B,ATF1,ATP6V0A2,ATPAF2,ATRX,ATXN2,ATXN2L,BBS10,BBS12,BICD1,BMS1,C7orf55-LUC7L2,CADPS2,CADPS,CAND1,CAND2,CASC5,CASQ2,CCDC103,CCDC114,CCDC39,CCT6B,CELF2,CENPA,CENPC,CENPE,CENPI,CENPJ,CENPK,CENPL,CENPN,CENPQ,CENPU,CENPV,CENPW,CHAF1A,CHAF1B,CHMP2A,CHMP3,CHMP4A,CLINT1,CLP1,CNOT7,COA3,COX10,COX11,COX15,COX18,CRNKL1,CRP,CRYAB,CSNK2B,CTTN,DA…
1	GO:0006605	5	8	protein targeting	0.00142824	0.999039	0.676112	1	180	0.0131569	295	0.0117124	1.123	ANK2,ANK3,ANXA2,AP1M2,AP1S3,AP3B1,AP3M1,ATG3,ATG4A,ATG4B,ATG4C,ATG4D,BECN1,BSG,CDC37,CHCHD4,CHM,CHMP4A,DDOST,DNAJC19,ERBB2IP,FAU,FBXO7,GABARAP,GCC1,GCC2,GFER,GOLGA1,GOLGA4,HGS,HOMER3,HPS4,HSPA9,INPP5K,KATNB1,LONP2,MACF1,MFF,MFN2,MGEA5,MTX1,MTX3,MYL12A,MYO1C,MYO6,NAGPA,NCF1,NEDD4,NLGN1,NUP54,OPTN,OS9,PAM16,PAN3,PEX12,PEX26,PEX3,PEX5,PEX5L,PEX6,PEX7,PIK3R4,PIP5K1A,PMPCA,PMPCB,PTCH1,RAB27A,RAB33B,RA…
1	GO:0009148	7	10	pyrimidine nucleoside triphosphate biosynthetic process	0.00146421	0.999764	0.676112	1	18	0.00131569	21	0.000833763	1.578	CAD,CMPK2,CTPS1,CTPS2,DTYMK,NME1,NME1-NME2,NME2,NME3,NME4,NME5,NME7,NME8,NME9,RP2,TBPL1,UCK1,UCK2
1	GO:0009209	8	11	pyrimidine ribonucleoside triphosphate biosynthetic process	0.00211112	0.999732	0.856667	1	15	0.00109641	17	0.000674951	1.624	CAD,CTPS1,CTPS2,NME1,NME1-NME2,NME2,NME3,NME4,NME5,NME7,NME8,NME9,RP2,UCK1,UCK2
1	GO:0033139	10	11	regulation of peptidyl-serine phosphorylation of STAT protein	0.00211112	0.999732	0.856667	1	15	0.00109641	17	0.000674951	1.624	IFNA10,IFNA14,IFNA16,IFNA17,IFNA1,IFNA21,IFNA4,IFNA5,IFNA6,IFNA7,IFNA8,IFNE,IFNG,IFNK,IFNW1
1	GO:0033141	11	12	positive regulation of peptidyl-serine phosphorylation of STAT protein	0.00211112	0.999732	0.856667	1	15	0.00109641	17	0.000674951	1.624	IFNA10,IFNA14,IFNA16,IFNA17,IFNA1,IFNA21,IFNA4,IFNA5,IFNA6,IFNA7,IFNA8,IFNE,IFNG,IFNK,IFNW1
1	GO:0044550	5	5	secondary metabolite biosynthetic process	0.00211112	0.999732	0.856667	1	15	0.00109641	17	0.000674951	1.624	BDH2,CITED1,CTNS,CYP1A2,DCT,DDT,KMO,MC1R,MYO5A,OCA2,PMEL,SLC45A2,TRPC1,TYR,TYRP1
1	GO:0046131	7	9	pyrimidine ribonucleoside metabolic process	0.00221742	0.999348	0.873339	1	27	0.00197354	35	0.00138961	1.42	AK3,APOBEC2,APOBEC3C,APOBEC3F,APOBEC3G,APOBEC3H,CAD,CDA,CMPK1,CTPS1,CTPS2,DHODH,ENTPD4,NME1,NME1-NME2,NME2,NME3,NME4,NME5,NME7,NME8,NME9,RP2,UCK1,UCK2,UMPS,UPRT
1	GO:0046189	6	6	phenol-containing compound biosynthetic process	0.00237398	0.999343	0.883054	1	25	0.00182735	32	0.0012705	1.438	AGTR2,ATP7A,CITED1,CTNS,DCT,DDT,GATA3,GCH1,GPR37,HDC,INSM1,MC1R,MYO5A,NR4A2,OCA2,PMEL,SLC45A2,SLC6A3,SNCA,TGFB2,TPH1,TPH2,TRPC1,TYR,TYRP1
1	GO:0048387	7	8	negative regulation of retinoic acid receptor signaling pathway	0.00237398	0.999343	0.883054	1	25	0.00182735	32	0.0012705	1.438	ASXL1,CYP26A1,CYP26C1,PRAMEF10,PRAMEF11,PRAMEF12,PRAMEF13,PRAMEF15,PRAMEF16,PRAMEF17,PRAMEF18,PRAMEF19,PRAMEF1,PRAMEF20,PRAMEF22,PRAMEF23,PRAMEF2,PRAMEF3,PRAMEF4,PRAMEF5,PRAMEF6,PRAMEF7,PRAMEF8,PRAMEF9,TGIF1
1	GO:0002323	6	8	natural killer cell activation involved in immune response	0.00256277	0.999477	0.903106	1	19	0.00138879	23	0.000913169	1.521	IFNA10,IFNA14,IFNA16,IFNA17,IFNA1,IFNA21,IFNA4,IFNA5,IFNA6,IFNA7,IFNA8,IFNE,IFNK,IFNW1,KLRF2,RAB27A,UNC13D,VAMP2,VAMP7
1	GO:0009147	7	9	pyrimidine nucleoside triphosphate metabolic process	0.00256277	0.999477	0.903106	1	19	0.00138879	23	0.000913169	1.521	AK3,CAD,CMPK2,CTPS1,CTPS2,DTYMK,NME1,NME1-NME2,NME2,NME3,NME4,NME5,NME7,NME8,NME9,RP2,TBPL1,UCK1,UCK2
1	GO:0042438	5	7	melanin biosynthetic process	0.00280286	0.999782	0.91544	1	12	0.000877129	13	0.000516139	1.699	CITED1,CTNS,DCT,DDT,MC1R,MYO5A,OCA2,PMEL,SLC45A2,TRPC1,TYR,TYRP1
1	GO:0046039	8	11	GTP metabolic process	0.00280286	0.999782	0.91544	1	12	0.000877129	13	0.000516139	1.699	AK3,AK4,NME1,NME1-NME2,NME2,NME3,NME4,NME5,NME7,NME8,NME9,RP2
1	GO:0046051	8	11	UTP metabolic process	0.00280286	0.999782	0.91544	1	12	0.000877129	13	0.000516139	1.699	AK3,CAD,NME1,NME1-NME2,NME2,NME3,NME4,NME5,NME7,NME8,NME9,RP2
1	GO:0070507	6	8	regulation of microtubule cytoskeleton organization	0.00301469	0.99836	0.961185	1	74	0.00540896	113	0.00448644	1.206	APC,AURKA,AURKB,BECN1,BORA,BRCA1,C16orf45,CDC42,CDK5RAP2,CDKN1B,CENPJ,CEP250,CEP76,CHEK1,CHMP1A,CHMP2A,CHMP2B,CHMP3,CHMP4C,CHMP5,CHORDC1,CIB1,CKAP2,CLASP1,CLASP2,CLIP1,CTNNB1,CYLD,DIXDC1,ECT2,EFNA5,EML4,EPHA3,FGF13,FKBP4,GAS2L1,GAS2L2,GEN1,HDAC6,KATNB1,KIF11,MAP6D1,MID1,MID1IP1,NEK2,NPM1,PDCD6IP,PKHD1,PLK1,PLK2,PLK4,PSRC1,RAB6C,RANBP1,RBM14,RGS2,RNF4,SBDS,SENP6,SKA1,SLAIN2,SLC39A12,SNCA,SPAG5,SPA…
1	GO:0016071	6	8	mRNA metabolic process	0.0030873	0.997643	0.961442	1	319	0.023317	549	0.021797	1.07	A1CF,ADARB2,AFF2,AGO4,AHCYL1,AKAP17A,ALKBH5,APOBEC2,APOBEC4,APP,AQR,ARL6IP4,BRDT,BUD13,BUD31,CASC3,CCAR1,CCAR2,CCNH,CDC5L,CDC73,CDK12,CELF2,CELF5,CIR1,CLP1,CNOT10,CNOT11,CNOT3,CNOT4,CNOT6L,CNOT7,CNOT8,CPEB1,CPSF2,CPSF4,CPSF6,CRNKL1,CSTF1,CSTF2,CSTF2T,CSTF3,CTNNBL1,CWC15,CWC22,CWC27,DBR1,DCP1A,DCP2,DDX17,DDX39A,DDX41,DDX47,DDX6,DHX32,DHX38,DHX9,DIS3,DKC1,DQX1,DXO,EIF3E,EIF4A1,EIF4B,EIF4E,EIF4G1,EL…
1	GO:0000045	5	6	autophagic vacuole assembly	0.00318115	0.998842	0.968154	1	33	0.0024121	45	0.00178664	1.35	ATG13,ATG14,ATG16L1,ATG16L2,ATG2A,ATG2B,ATG3,ATG4A,ATG4B,ATG4C,ATG4D,ATG5,BECN1,EMC6,GABARAP,GABARAPL1,GABARAPL2,MAP1LC3A,MAP1LC3B2,MAP1LC3B,MAP1LC3C,PIK3C3,PSEN1,RAB23,RB1CC1,TP53INP2,TRAPPC8,UBXN2A,UBXN2B,ULK1,ULK2,WDR45B,WDR45
1	GO:0009059	5	5	macromolecule biosynthetic process	0.00330819	0.997069	0.984445	1	1727	0.126233	3171	0.125898	1.003	A4GNT,ABCC5,ABRA,ABT1,ACAD8,ACADM,ACE2,ACTL6A,ACTR8,ADAMTS3,ADIRF,ADNP2,ADRM1,AEBP2,AFF4,AGL,AHR,AK6,AKIRIN2,AKT2,ALAS2,ALG1,ALKBH4,ALX1,ALX3,ANGPT1,ANKRD42,APBB1,APEX1,APOA1,ARGFX,AR,ARID2,ARID3A,ARID3B,ARID4A,ARX,ASCC3,ASCL2,ASCL3,ASF1A,ASF1B,ASH2L,ASMT,ASXL1,ASXL2,ASXL3,ATF1,ATF2,ATF3,ATF5,ATF6B,ATF6,ATF7IP,ATG16L1,ATG16L2,ATG5,ATMIN,ATOH1,ATOH7,ATP1B4,ATP7A,ATR,ATRX,ATXN1L,ATXN7L3,B3GALT6,B3G…
1	GO:0006241	9	12	CTP biosynthetic process	0.00359668	0.999515	1	1	14	0.00102332	16	0.000635248	1.611	CTPS1,CTPS2,NME1,NME1-NME2,NME2,NME3,NME4,NME5,NME7,NME8,NME9,RP2,UCK1,UCK2
1	GO:0046036	8	11	CTP metabolic process	0.00359668	0.999515	1	1	14	0.00102332	16	0.000635248	1.611	CTPS1,CTPS2,NME1,NME1-NME2,NME2,NME3,NME4,NME5,NME7,NME8,NME9,RP2,UCK1,UCK2
1	GO:0072594	5	5	establishment of protein localization to organelle	0.00442774	0.996862	1	1	187	0.0136686	313	0.012427	1.1	AP3B1,AP3M1,ATP9B,BECN1,C11orf73,CBLB,CCDC101,CHCHD4,CHMP4A,COX18,DAG1,DDOST,DNAJC19,FAU,FBXO7,FGF9,GCC1,GCC2,GFER,GOLGA1,GOLGA4,H2AFY2,H2AFY,HGS,HSPA4,HSPA9,IFT122,IPO11,IPO13,IPO5,IPO9,JUN,KPNA2,KPNA4,KPNA5,KPNA6,LAMP1,LONP2,LRWD1,MACF1,MCM3AP,MFF,MFN2,MTX1,MTX3,NAGPA,NCKIPSD,NDUFA13,NEDD4,NOP58,NUP155,NUP93,OPTN,PAM16,PEX12,PEX26,PEX3,PEX5,PEX5L,PEX6,PEX7,PHIP,PIK3R1,PIK3R4,PMPCA,PMPCB,PPP3CA,…
1	GO:0042100	6	8	B cell proliferation	0.00446034	0.99853	1	1	27	0.00197354	36	0.00142931	1.381	CD180,CD40LG,CR2,CTPS1,GAPT,HSPD1,IFNA10,IFNA14,IFNA16,IFNA17,IFNA1,IFNA21,IFNA4,IFNA5,IFNA6,IFNA7,IFNA8,IFNE,IFNK,IFNW1,LEF1,MEF2C,MS4A1,PLCL2,PTPRC,RAG2,TLR4
1	GO:0006413	4	4	translational initiation	0.00495615	0.996699	1	1	135	0.0098677	221	0.00877437	1.125	CHCHD1,COPS5,DDX3Y,DENR,DHX29,EIF1AX,EIF1AY,EIF2A,EIF2B1,EIF2B3,EIF2B4,EIF2B5,EIF2D,EIF2S1,EIF2S2,EIF2S3,EIF3A,EIF3B,EIF3D,EIF3E,EIF3F,EIF3G,EIF3H,EIF3I,EIF3J,EIF3M,EIF4A1,EIF4B,EIF4E3,EIF4EBP1,EIF4E,EIF4G1,EIF5B,EIF6,FAU,ICT1,MCTS1,MRPL12,MRPL15,MRPL17,MRPL18,MRPL1,MRPL21,MRPL22,MRPL24,MRPL28,MRPL2,MRPL30,MRPL32,MRPL34,MRPL35,MRPL36,MRPL37,MRPL38,MRPL39,MRPL3,MRPL44,MRPL46,MRPL47,MRPL48,MRPL49,M…
1	GO:0006228	9	12	UTP biosynthetic process	0.00498255	0.999583	1	1	11	0.000804035	12	0.000476436	1.688	CAD,NME1,NME1-NME2,NME2,NME3,NME4,NME5,NME7,NME8,NME9,RP2
1	GO:0050877	5	5	neurological system process	0.00512458	0.995798	1	1	522	0.0381551	925	0.0367253	1.039	AARS,ABCA7,ABCC6,ABI2,ABL2,ADAM2,ADRB1,AGTPBP1,AGTR2,ALDH7A1,AMFR,APBB1,APLP2,APP,AQP1,AQP4,ARR3,ASIC3,ATP1A3,ATP8A1,ATP8B1,ATXN2,B3GNT2,BBS10,BBS1,BBS5,BBS7,BCHE,BHLHB9,BLOC1S4,C5AR1,CACNA1D,CACNA1F,CACNB2,CACNG2,CACNG4,CALB1,CALCA,CASP3,CBR3,CDH1,CDH3,CDK5,CDKN1B,CDKN2D,CHL1,CHM,CHMP2B,CHRM2,CHRM3,CHRNA10,CHRNA1,CHRNA7,CHRNA9,CHRND,CHST10,CLCN1,CLDN19,CLIC5,CLN5,CNGA1,CNGA2,CNGA4,CNGB3,CNTN5,CN…
1	GO:0043330	6	7	response to exogenous dsRNA	0.00513467	0.99813	1	1	30	0.00219282	41	0.00162782	1.347	CARD9,DDX1,DDX21,DHX36,IFIT1,IFNA10,IFNA14,IFNA16,IFNA17,IFNA1,IFNA21,IFNA4,IFNA5,IFNA6,IFNA7,IFNA8,IFNE,IFNK,IFNW1,IRAK3,KCNJ8,MB21D1,MUL1,NOD2,RFTN1,RFTN2,RIPK2,STAT1,TLR3,TMEM173
1	GO:0007276	4	4	gamete generation	0.00536243	0.996027	1	1	232	0.0169578	395	0.0156827	1.081	ACSBG2,ACVR2A,ADAM18,ADAM28,ADAM29,ADAMTS2,ADIG,AK7,AKAP14,AKAP9,ALKBH5,ARID4A,ASF1B,ASPM,ASZ1,ATRX,AURKC,BAG6,BCAP31,BCL2L11,BCL2L2,BCL6,BIRC3,BMP15,BOLL,BPY2,BRCA2,BRDT,CABS1,CADM1,CALR3,CATSPERG,CCIN,CCNI,CCT6B,CD55,CDC25C,CDK16,CDY1,CDY2A,CDYL,CETN2,CHTF18,CLOCK,CREB3L4,CREM,CRTAP,CTDNEP1,CTSH,CYLC1,CYLC2,DAZ1,DAZ2,DAZ3,DAZ4,DAZL,DDX4,DEDD,DEFB118,DIAPH2,DMC1,DNAH9,DNAJA1,DNMT3A,DYNLL1,EIF5A2…
1	GO:0006782	7	8	protoporphyrinogen IX biosynthetic process	0.00558243	1	1	1	8	0.000584753	8	0.000317624	1.841	ALAD,ALAS1,ALAS2,CPOX,HMBS,PPOX,UROD,UROS
1	GO:0030850	4	6	prostate gland development	0.00558243	1	1	1	8	0.000584753	8	0.000317624	1.841	AHR,ALOX15B,ANXA1,AR,FKBP4,RARA,SHH,SOX9
1	GO:0035872	7	7	nucleotide-binding domain, leucine rich repeat containing receptor signaling pathway	0.00563425	0.997785	1	1	33	0.0024121	46	0.00182634	1.321	AIM2,APP,CARD9,CASP1,CASP8,CHUK,CYLD,HSP90AB1,IKBKB,IKBKG,IRAK1,MAP2K6,MAP3K7,MEFV,NLRC4,NLRP1,NLRP3,NOD1,NOD2,OTULIN,P2RX7,PANX1,RIPK2,RPS27A,SUGT1,TAB2,TAB3,TNFAIP3,TRAF6,TXN,TXNIP,UBC,UBE2N
1	GO:0048385	6	7	regulation of retinoic acid receptor signaling pathway	0.00579297	0.997954	1	1	28	0.00204663	38	0.00150871	1.357	ASXL1,CYP26A1,CYP26C1,ESR1,NR2C1,PRAMEF10,PRAMEF11,PRAMEF12,PRAMEF13,PRAMEF15,PRAMEF16,PRAMEF17,PRAMEF18,PRAMEF19,PRAMEF1,PRAMEF20,PRAMEF22,PRAMEF23,PRAMEF2,PRAMEF3,PRAMEF4,PRAMEF5,PRAMEF6,PRAMEF7,PRAMEF8,PRAMEF9,TGIF1,TRIM16
1	GO:0009218	7	10	pyrimidine ribonucleotide metabolic process	0.00587476	0.99837	1	1	21	0.00153498	27	0.00107198	1.432	AK3,CAD,CMPK1,CTPS1,CTPS2,DHODH,ENTPD4,NME1,NME1-NME2,NME2,NME3,NME4,NME5,NME7,NME8,NME9,RP2,UCK1,UCK2,UMPS,UPRT
1	GO:0046132	8	10	pyrimidine ribonucleoside biosynthetic process	0.00626357	0.998411	1	1	19	0.00138879	24	0.000952873	1.457	CAD,CMPK1,CTPS1,CTPS2,DHODH,NME1,NME1-NME2,NME2,NME3,NME4,NME5,NME7,NME8,NME9,RP2,UCK1,UCK2,UMPS,UPRT
1	GO:0044265	5	6	cellular macromolecule catabolic process	0.00630818	0.994987	1	1	372	0.027191	651	0.0258467	1.052	ABCE1,ADAMTS9,AGO4,AIFM1,AMFR,ANAPC10,ANAPC1,APC,ARIH1,AURKA,AURKB,BAG6,BAP1,BFAR,BIRC2,BNIP3,BNIP3L,C2orf40,CACUL1,CASC3,CASP3,CDC16,CDC23,CDC26,CDC27,CDC34,CDK1,CDK2,CECR2,CHFR,CLOCK,CNOT10,CNOT11,CNOT3,CNOT4,CNOT6L,CNOT7,CNOT8,CRBN,CUL2,CUL3,CUL4A,CUL4B,CUL7,CUL9,CYLD,DCP1A,DCP2,DDIT3,DDX6,DERL2,DFFB,DIS3,DNA2,DNAJB9,DNAJC10,DNASE1L3,DNASE2B,DNASE2,DROSHA,DXO,EDEM1,EDEM3,EIF3E,EIF4A1,EIF4B,EIF…
1	GO:0043331	5	6	response to dsRNA	0.00642628	0.997528	1	1	31	0.00226592	43	0.00170723	1.327	CARD9,DDX1,DDX21,DHX36,IFIT1,IFNA10,IFNA14,IFNA16,IFNA17,IFNA1,IFNA21,IFNA4,IFNA5,IFNA6,IFNA7,IFNA8,IFNE,IFNK,IFNW1,IRAK3,KCNJ8,MB21D1,MUL1,NOD2,PMAIP1,RFTN1,RFTN2,RIPK2,STAT1,TLR3,TMEM173
1	GO:0043170	4	4	macromolecule metabolic process	0.00679141	0.993792	1	1	3746	0.27381	7015	0.278517	0.9831	A1CF,A2M,A4GNT,AARSD1,AARS,ABCA1,ABCA7,ABCC5,ABCE1,ABHD5,ABI1,ABI2,ABL2,ABO,ABRA,ABT1,ACAD8,ACADM,ACADVL,ACD,ACE2,ACP1,ACR,ACTL6A,ACTR8,ACVR1C,ACVR1,ACVR2A,ADAD2,ADAM18,ADAM20,ADAM21,ADAM22,ADAM23,ADAM28,ADAM29,ADAM2,ADAM32,ADAM5,ADAM7,ADAM9,ADAMDEC1,ADAMTS16,ADAMTS17,ADAMTS2,ADAMTS3,ADAMTS4,ADAMTS6,ADAMTS7,ADAMTS8,ADAMTS9,ADAMTSL3,ADARB2,ADAT1,ADCK2,ADD1,ADGB,ADH5,ADIRF,ADM2,ADNP2,ADPRH,ADPRHL1,…
1	GO:0072528	6	6	pyrimidine-containing compound biosynthetic process	0.00731815	0.997254	1	1	29	0.00211973	40	0.00158812	1.335	CAD,CDA,CMPK1,CMPK2,CTPS1,CTPS2,DCK,DCTD,DHFRL1,DHODH,DTYMK,NME1,NME1-NME2,NME2,NME3,NME4,NME5,NME7,NME8,NME9,PRPS1,RP2,TBPL1,TPK1,TYMP,UCK1,UCK2,UMPS,UPRT
1	GO:0006511	8	9	ubiquitin-dependent protein catabolic process	0.00858522	0.9936	1	1	216	0.0157883	369	0.0146504	1.078	AMFR,ANAPC10,ANAPC1,APC,ARIH1,AURKA,AURKB,BAG6,BAP1,BFAR,BIRC2,C2orf40,CACUL1,CDC16,CDC23,CDC26,CDC27,CDC34,CDK1,CDK2,CHFR,CLOCK,CRBN,CUL2,CUL3,CUL4A,CUL4B,CUL7,CUL9,CYLD,DDIT3,DERL2,DNAJB9,DNAJC10,EDEM1,EDEM3,ERCC8,ERLEC1,ERLIN1,ERLIN2,FAF1,FBXL12,FBXL19,FBXL2,FBXL3,FBXL4,FBXL5,FBXO22,FBXO31,FBXO45,FBXO5,FBXO7,FBXO8,FBXO9,FBXW5,FBXW7,FOXRED2,FZR1,HDAC6,HECTD3,HERPUD1,JKAMP,KCTD13,KLHL20,KLHL42,M…
1	GO:0006183	9	12	GTP biosynthetic process	0.00880516	0.999203	1	1	10	0.000730941	11	0.000436733	1.674	NME1,NME1-NME2,NME2,NME3,NME4,NME5,NME7,NME8,NME9,RP2
1	GO:0080184	6	6	response to phenylpropanoid	0.00880516	0.999203	1	1	10	0.000730941	11	0.000436733	1.674	APOA4,BGLAP,CD36,CIDEA,CYP11A1,EGFR,FGL1,IDI1,SLC22A7,UGT3A2
1	GO:0032774	6	8	RNA biosynthetic process	0.008932	0.992051	1	1	1428	0.104378	2624	0.104181	1.002	ABRA,ABT1,ACAD8,ACTL6A,ACTR8,ADIRF,ADNP2,ADRM1,AEBP2,AFF4,AHR,AK6,AKIRIN2,ALKBH4,ALX1,ALX3,APBB1,APEX1,ARGFX,AR,ARID2,ARID3A,ARID3B,ARID4A,ARX,ASCC3,ASCL2,ASCL3,ASF1A,ASF1B,ASH2L,ASXL1,ASXL2,ASXL3,ATF1,ATF2,ATF3,ATF5,ATF6B,ATF6,ATF7IP,ATG16L1,ATG16L2,ATG5,ATMIN,ATOH1,ATOH7,ATP1B4,ATRX,ATXN1L,ATXN7L3,BACH1,BAHD1,BANP,BARHL2,BATF2,BAZ2A,BAZ2B,BBX,BCL11A,BCL11B,BCL6,BCLAF1,BCOR,BDP1,BHLHA15,BHLHE22,…
1	GO:0006397	7	9	mRNA processing	0.00912562	0.993098	1	1	234	0.017104	402	0.0159606	1.072	A1CF,ADARB2,AFF2,AGO4,AHCYL1,AKAP17A,ALKBH5,APOBEC2,APOBEC4,APP,AQR,ARL6IP4,BRDT,BUD13,BUD31,CASC3,CCAR1,CCAR2,CCNH,CDC5L,CDC73,CDK12,CELF2,CELF5,CIR1,CLP1,CNOT10,CNOT11,CNOT3,CNOT4,CNOT6L,CNOT7,CNOT8,CPEB1,CPSF2,CPSF4,CPSF6,CRNKL1,CSTF1,CSTF2,CSTF2T,CSTF3,CTNNBL1,CWC15,CWC22,CWC27,DBR1,DDX17,DDX39A,DDX41,DDX47,DHX32,DHX38,DHX9,DQX1,EIF4A1,EIF4B,EIF4E,EIF4G1,ELAVL4,ERCC2,ERCC3,ERN2,ESRP1,FAM103A1…
1	GO:0007283	6	6	spermatogenesis	0.00954159	0.992894	1	1	209	0.0152767	357	0.014174	1.078	ACSBG2,ACVR2A,ADAM18,ADAM28,ADAM29,ADAMTS2,ADIG,AK7,AKAP14,AKAP9,ALKBH5,ARID4A,ASF1B,ASPM,ASZ1,ATRX,AURKC,BAG6,BCAP31,BCL2L11,BCL2L2,BCL6,BIRC3,BOLL,BPY2,BRCA2,BRDT,CABS1,CADM1,CALR3,CATSPERG,CCIN,CCNI,CCT6B,CD55,CDC25C,CDK16,CDY1,CDY2A,CDYL,CETN2,CHTF18,CLOCK,CREB3L4,CREM,CRTAP,CTSH,CYLC1,CYLC2,DAZ1,DAZ2,DAZ3,DAZ4,DAZL,DDX4,DEDD,DEFB118,DMC1,DNAH9,DNAJA1,DNMT3A,EIF5A2,ELL3,ERCC1,FANCF,FSHR,GAL3S…
1	GO:0006541	7	11	glutamine metabolic process	0.00964497	0.997437	1	1	18	0.00131569	23	0.000913169	1.441	ALDH5A1,ASNSD1,ASNS,CAD,CTPS1,CTPS2,GFPT1,GGH,GLS2,GLS,GLUD1,GMPS,LGSN,MECP2,NIT2,PFAS,PHGDH,SIRT4
1	GO:0016072	7	9	rRNA metabolic process	0.0101938	0.993612	1	1	89	0.00650537	143	0.00567753	1.146	BOP1,BYSL,C1D,DCAF13,DDX21,DDX47,DDX51,DDX52,DIEXF,DIMT1,DIS3,DKC1,DROSHA,ERI1,ERN2,EXOSC1,EXOSC5,EXOSC6,EXOSC8,EXOSC9,FRG1,FTSJ2,FTSJ3,GEMIN4,GTF2H5,HEATR1,IMP3,ISG20,KRR1,LSM6,NAF1,NHP2,NIFK,NOC4L,NOL11,NOP10,NOP14,NOP58,NPM3,NSA2,NSUN5,PA2G4,PAPD5,PES1,RBFA,RNASEL,RNMTL1,RPF1,RPF2,RPL11,RPL14,RPL26,RPL35A,RPL7,RPS14,RPS17,RPS19,RPS21,RPSA,RPSAP58,RRNAD1,RRP1B,RRP1,RRP36,RRP7A,RRP8,RRP9,SBDS,SI…
1	GO:0006582	4	6	melanin metabolic process	0.0102079	0.998431	1	1	12	0.000877129	14	0.000555842	1.578	CITED1,CTNS,DCT,DDT,MC1R,MYO5A,OCA2,PMEL,SLC45A2,TRPC1,TYR,TYRP1
1	GO:1902170	6	6	cellular response to reactive nitrogen species	0.0102079	0.998431	1	1	12	0.000877129	14	0.000555842	1.578	AQP1,CDK2,FOXO1,KCNC2,MAP3K5,MAPK8,MMP3,PPARGC1A,SFTPC,STAT6,THBS1,TRAF2
1	GO:0006139	4	5	nucleobase-containing compound metabolic process	0.0103846	0.990566	1	1	2271	0.165997	4219	0.167507	0.991	A1CF,AARSD1,AARS,ABCE1,ABRA,ABT1,ACAD8,ACD,ACLY,ACTL6A,ACTR8,ADAD2,ADAL,ADARB2,ADAT1,ADCY7,ADIRF,ADK,ADNP2,ADRA1D,ADRM1,ADSS,AEBP2,AEN,AFF2,AFF4,AGGF1,AGO4,AHCYL1,AHR,AIFM1,AIMP1,AK3,AK4,AK6,AK7,AK9,AKAP17A,AKIRIN2,ALDH6A1,ALDOA,ALDOB,ALDOC,ALKBH3,ALKBH4,ALKBH5,ALKBH8,ALX1,ALX3,AMD1,AMPD2,ANXA1,AP5Z1,APBB1,APEX1,APEX2,APLF,APOA1BP,APOBEC2,APOBEC3C,APOBEC3D,APOBEC3F,APOBEC3G,APOBEC3H,APOBEC4,APP,A…
1	GO:0006657	7	11	CDP-choline pathway	0.0106797	1	1	1	7	0.000511659	7	0.000277921	1.841	CDS1,CEPT1,CHKA,CHKB,CHPT1,PCYT1A,PCYT1B
1	GO:0048671	7	12	negative regulation of collateral sprouting	0.0106797	1	1	1	7	0.000511659	7	0.000277921	1.841	BCL11A,DCC,FGF13,SPG20,SPP1,ULK1,ULK2
1	GO:0060100	6	10	positive regulation of phagocytosis, engulfment	0.0106797	1	1	1	7	0.000511659	7	0.000277921	1.841	ABCA7,CD36,F2RL1,ITGA2,NCKAP1L,PPARG,STAP1
1	GO:0019438	5	5	aromatic compound biosynthetic process	0.0107494	0.990355	1	1	1610	0.117681	2970	0.117918	0.998	ABRA,ABT1,ACAD8,ACTL6A,ACTR8,ADAL,ADCY7,ADIRF,ADK,ADNP2,ADRM1,ADSS,AEBP2,AFF4,AGTR2,AHR,AK3,AK4,AK6,AK7,AK9,AKIRIN2,ALAD,ALAS1,ALAS2,ALDOA,ALKBH4,ALX1,ALX3,AMD1,AMPD2,APBB1,APEX1,APRT,AQP1,ARGFX,AR,ARID2,ARID3A,ARID3B,ARID4A,ARX,ASCC3,ASCL2,ASCL3,ASF1A,ASF1B,ASH2L,ASMT,ASPDH,ASXL1,ASXL2,ASXL3,ATF1,ATF2,ATF3,ATF5,ATF6B,ATF6,ATF7IP,ATG16L1,ATG16L2,ATG5,ATIC,ATMIN,ATOH1,ATOH7,ATP1B4,ATP5A1,ATP5B,ATP…
1	GO:2000648	7	7	positive regulation of stem cell proliferation	0.010876	0.994513	1	1	46	0.00336233	69	0.00273951	1.227	ASPM,ATXN1L,CTNNB1,DCT,DISC1,DMRTA2,DPPA2,FGF9,FOXG1,FOXP1,FOXP2,FZD3,GAS1,IFNG,IRS1,IRS2,KDM1A,KDR,LRP6,LTBP3,MYC,MYCN,N4BP2L2,NFYA,NGF,NR2E1,OTP,PAX6,PDCD2,PRRX1,PRRX2,PTPRC,SHH,SHOX2,SOX10,SOX11,SOX2,SOX9,STAT1,TBX3,TGFBR2,TP63,VEGFC,WNT2,WNT5A,ZNF335
1	GO:0006725	4	4	cellular aromatic compound metabolic process	0.0109104	0.990069	1	1	2376	0.173672	4419	0.175448	0.9899	A1CF,AADAT,AARSD1,AARS,ABCC1,ABCD4,ABCE1,ABCG2,ABRA,ABT1,ACAD8,ACD,ACLY,ACSM1,ACTL6A,ACTR8,ADAD2,ADAL,ADARB2,ADAT1,ADCY7,ADIRF,ADK,ADNP2,ADRA1D,ADRM1,ADSS,AEBP2,AEN,AFF2,AFF4,AGGF1,AGO4,AGTR2,AHCYL1,AHR,AIFM1,AIMP1,AK3,AK4,AK6,AK7,AK9,AKAP17A,AKIRIN2,ALAD,ALAS1,ALAS2,ALDH1L1,ALDH6A1,ALDOA,ALDOB,ALDOC,ALKBH3,ALKBH4,ALKBH5,ALKBH8,ALX1,ALX3,AMBP,AMD1,AMDHD1,AMN,AMPD2,ANXA1,AP5Z1,APBB1,APEX1,APEX2,AP…
1	GO:0042440	4	4	pigment metabolic process	0.0111313	0.994531	1	1	43	0.00314305	64	0.00254099	1.237	ADAL,ALAD,ALAS1,ALAS2,AMBP,AP3D1,APRT,ATPIF1,BDH2,CECR1,CITED1,COX10,COX15,CPOX,CTNS,DCT,DDT,GART,GMPS,GPR143,HMBS,HNF1A,HPRT1,MC1R,MYO5A,OCA2,PMEL,PPARGC1A,PPOX,PRPS1,SHMT1,SLC11A2,SLC25A38,SLC45A2,SOX2,TRPC1,TSPO,TYR,TYRP1,UGT1A1,UGT1A4,UROD,UROS
1	GO:0048232	5	5	male gamete generation	0.0111766	0.991624	1	1	209	0.0152767	358	0.0142137	1.075	ACSBG2,ACVR2A,ADAM18,ADAM28,ADAM29,ADAMTS2,ADIG,AK7,AKAP14,AKAP9,ALKBH5,ARID4A,ASF1B,ASPM,ASZ1,ATRX,AURKC,BAG6,BCAP31,BCL2L11,BCL2L2,BCL6,BIRC3,BOLL,BPY2,BRCA2,BRDT,CABS1,CADM1,CALR3,CATSPERG,CCIN,CCNI,CCT6B,CD55,CDC25C,CDK16,CDY1,CDY2A,CDYL,CETN2,CHTF18,CLOCK,CREB3L4,CREM,CRTAP,CTSH,CYLC1,CYLC2,DAZ1,DAZ2,DAZ3,DAZ4,DAZL,DDX4,DEDD,DEFB118,DMC1,DNAH9,DNAJA1,DNMT3A,EIF5A2,ELL3,ERCC1,FANCF,FSHR,GAL3S…
1	GO:0070988	4	4	demethylation	0.0112433	0.995066	1	1	34	0.0024852	49	0.00194545	1.277	ALKBH3,ALKBH4,ALKBH5,APEX1,APOBEC2,APOBEC3C,APOBEC3F,CYP1A1,CYP1A2,CYP2C8,CYP2C9,CYP2D6,CYP3A4,CYP3A5,CYP51A1,FTO,HIST1H4A,KDM1A,KDM1B,KDM3A,KDM4C,KDM4D,KDM5B,KDM5C,KDM5D,KDM6A,KDM7A,PHF2,PHF8,PPME1,TET1,TET2,TET3,UTY
1	GO:0070585	7	7	protein localization to mitochondrion	0.0112996	0.994619	1	1	40	0.00292376	59	0.00234248	1.248	BAG1,CHCHD4,DNAJA1,DNAJC19,DNM1L,FBXO7,GFER,HSPA4,HSPA9,LRRK2,MARCH5,MFF,MFN2,MTCH2,MTX1,MTX3,NDUFA13,PAM16,PMPCA,PMPCB,SLC25A6,TIMM10B,TIMM10,TIMM13,TIMM17B,TIMM21,TIMM22,TIMM23,TIMM8A,TIMM8B,TIMM9,TOMM22,TOMM34,TOMM40,TOMM5,TOMM6,TOMM70A,TRNT1,TSPO,YWHAZ
1	GO:0050710	7	10	negative regulation of cytokine secretion	0.0118412	0.99554	1	1	26	0.00190045	36	0.00142931	1.33	ANGPT1,ANXA1,APOA1,APOA2,BANK1,C1QTNF3,C5AR2,CIDEA,F2RL1,FOXP3,GBP1,IFNA2,IL36RN,LGR4,LILRB1,NLRP12,NLRP3,PTGER4,RABGEF1,RGCC,SRGN,TNFRSF21,TNFRSF4,TNFRSF9,TNFSF4,TRIM27
1	GO:0044267	5	6	cellular protein metabolic process	0.0119916	0.989219	1	1	1627	0.118924	3004	0.119268	0.9971	A4GNT,AARS,ABCA1,ABCA7,ABI1,ABI2,ABL2,ABO,ACADVL,ACE2,ACP1,ACTL6A,ACVR1C,ACVR1,ACVR2A,ADAMTS7,ADCK2,ADD1,ADH5,ADM2,ADPRH,ADPRHL1,AGA,AGBL2,AGBL3,AGBL5,AGTPBP1,AHSP,AKAP13,AKT2,ALG10B,ALG10,ALG12,ALG13,ALG1,ALG1L,ALG2,ALG5,ALG6,ALG8,ALKBH4,ALPK3,AMBP,AMFR,AMHR2,ANAPC10,ANAPC1,ANKRD42,ANXA1,APBB1,APCS,APH1A,APH1B,APOA1,APOA2,APP,ARAF,ARF4,ARID4A,ARIH1,ARIH2,ARSA,ARSD,ARSE,ARSF,ARSH,ARSJ,ARSK,ART1,A…
1	GO:0046483	4	4	heterocycle metabolic process	0.012072	0.988999	1	1	2367	0.173014	4404	0.174852	0.9895	A1CF,AADAT,AARSD1,AARS,ABCC1,ABCD4,ABCE1,ABCG2,ABRA,ABT1,ACAD8,ACD,ACLY,ACP5,ACTL6A,ACTR8,ADAD2,ADAL,ADARB2,ADAT1,ADCY7,ADIRF,ADK,ADNP2,ADRA1D,ADRM1,ADSS,AEBP2,AEN,AFF2,AFF4,AGGF1,AGO4,AHCYL1,AHR,AIFM1,AIMP1,AK3,AK4,AK6,AK7,AK9,AKAP17A,AKIRIN2,ALAD,ALAS1,ALAS2,ALDH18A1,ALDH1L1,ALDH6A1,ALDOA,ALDOB,ALDOC,ALKBH3,ALKBH4,ALKBH5,ALKBH8,ALX1,ALX3,AMBP,AMD1,AMDHD1,AMN,AMPD2,ANXA1,AOX1,AP5Z1,APBB1,APEX1,A…
1	GO:0046651	5	7	lymphocyte proliferation	0.0125279	0.993173	1	1	54	0.00394708	83	0.00329535	1.198	AZI2,CADM1,CD151,CD180,CD40LG,CD86,CR2,CRIP3,CTPS1,CXCR4,DOCK2,DOCK8,ELF4,FLT3,GAPT,HELLS,HPRT1,HSPD1,IFNA10,IFNA14,IFNA16,IFNA17,IFNA1,IFNA21,IFNA4,IFNA5,IFNA6,IFNA7,IFNA8,IFNE,IFNK,IFNW1,IL15,IMPDH2,LEF1,LILRB1,MALT1,MEF2C,MS4A1,P2RX7,PIK3CG,PLCL2,PPP3CB,PSMB10,PTPRC,RAG2,RC3H1,RIPK2,SATB1,TBK1,TLR4,TNFRSF4,TNFSF18,TNFSF4
1	GO:0019941	7	8	modification-dependent protein catabolic process	0.0127516	0.990326	1	1	219	0.0160076	377	0.014968	1.069	AMFR,ANAPC10,ANAPC1,APC,ARIH1,AURKA,AURKB,BAG6,BAP1,BFAR,BIRC2,C2orf40,CACUL1,CDC16,CDC23,CDC26,CDC27,CDC34,CDK1,CDK2,CHFR,CLOCK,CRBN,CUL2,CUL3,CUL4A,CUL4B,CUL7,CUL9,CYLD,DDIT3,DERL2,DNAJB9,DNAJC10,EDEM1,EDEM3,ERCC8,ERLEC1,ERLIN1,ERLIN2,FAF1,FBXL12,FBXL19,FBXL2,FBXL3,FBXL4,FBXL5,FBXO22,FBXO31,FBXO45,FBXO5,FBXO7,FBXO8,FBXO9,FBXW5,FBXW7,FOXRED2,FZR1,HDAC6,HECTD3,HERPUD1,JKAMP,KCTD13,KLHL20,KLHL42,M…
1	GO:0070925	4	5	organelle assembly	0.0131164	0.990267	1	1	188	0.0137417	321	0.0127447	1.078	ACTC1,ACTR2,AHI1,ARL13B,ASPM,ATG13,ATG14,ATG16L1,ATG16L2,ATG2A,ATG2B,ATG3,ATG4A,ATG4B,ATG4C,ATG4D,ATG5,ATXN2,ATXN2L,AURKA,B9D2,BBIP1,BBS10,BBS1,BBS5,BBS7,BECN1,BICD1,BIRC2,BIRC3,BIRC8,BMS1,C2CD3,CAPN3,CASC5,CBY1,CC2D2A,CCDC28B,CCDC67,CCNO,CCP110,CELSR3,CENPA,CENPC,CENPE,CENPJ,CENPW,CEP152,CEP162,CEP164,CEP192,CEP250,CEP290,CEP83,CETN2,CLUAP1,CNOT7,CSNK1D,DDX3X,DDX6,DMD,EFTUD1,EIF2A,EIF6,EMC6,FABP…
1	GO:0000462	10	12	maturation of SSU-rRNA from tricistronic rRNA transcript (SSU-rRNA, 5.8S rRNA, LSU-rRNA)	0.0133318	0.995969	1	1	19	0.00138879	25	0.000992576	1.399	BYSL,DCAF13,DIEXF,HEATR1,KRR1,NOC4L,NOP14,RPS19,RRP36,TBL3,TSR2,UTP15,UTP18,UTP20,UTP23,UTP3,UTP6,WDR3,WDR46
1	GO:0009220	8	11	pyrimidine ribonucleotide biosynthetic process	0.0133318	0.995969	1	1	19	0.00138879	25	0.000992576	1.399	CAD,CMPK1,CTPS1,CTPS2,DHODH,NME1,NME1-NME2,NME2,NME3,NME4,NME5,NME7,NME8,NME9,RP2,UCK1,UCK2,UMPS,UPRT
1	GO:0044804	6	6	nucleophagy	0.0133318	0.995969	1	1	19	0.00138879	25	0.000992576	1.399	ATG2A,ATG2B,ATG3,ATG4A,ATG4B,ATG4C,ATG4D,ATG5,BECN1,GABARAP,GABARAPL1,GABARAPL2,MAP1LC3A,MAP1LC3B2,MAP1LC3B,MAP1LC3C,TRAPPC8,WDR45B,WDR45
1	GO:0061458	5	5	reproductive system development	0.0133318	0.995969	1	1	19	0.00138879	25	0.000992576	1.399	BMP5,BMP6,CTNNB1,GJB2,HOXA13,HOXD13,LGR4,LHCGR,LRRC6,NDUFS6,PLEKHA5,SHH,SOX2,SPATA22,SRD5A2,TBX3,TEX15,UBE2Q1,WT1
1	GO:0045124	5	7	regulation of bone resorption	0.0135272	0.995063	1	1	24	0.00175426	33	0.0013102	1.339	BGLAP,CA2,CALCA,CARTPT,DCSTAMP,FSHB,FSHR,IAPP,IL20RA,INPP5D,ITGB3,LRP6,LTBP3,MC4R,NF1,P2RX7,PDK4,S1PR1,SPP1,SYK,TFRC,TMEM64,TNFAIP3,TNFSF11
1	GO:0046134	7	9	pyrimidine nucleoside biosynthetic process	0.0135272	0.995063	1	1	24	0.00175426	33	0.0013102	1.339	CAD,CDA,CMPK1,CTPS1,CTPS2,DCK,DCTD,DHFRL1,DHODH,NME1,NME1-NME2,NME2,NME3,NME4,NME5,NME7,NME8,NME9,RP2,TYMP,UCK1,UCK2,UMPS,UPRT
1	GO:0015931	6	6	nucleobase-containing compound transport	0.0137794	0.990791	1	1	107	0.00782107	176	0.00698773	1.119	ABCC11,ALKBH5,ATXN2,BUD13,C14orf166,CASC3,CHTOP,CKAP5,CPSF2,DDX19A,DDX19B,DDX25,DDX39A,DHX38,EIF4E,EIF5A2,EIF5A,EIF5AL1,ENY2,FMR1,FYTTD1,GJA1,HHEX,HNRNPA1L2,HNRNPA2B1,IWS1,KHSRP,MAGOHB,MAGOH,MCM3AP,MRPL18,MYO1C,NCBP1,NDC1,NPIPA1,NUP155,NUP160,NUP205,NUP35,NUP54,NUP62,NUP85,NUP93,NUP98,NUPL1,NUPL2,NXF2B,NXF2,NXF3,NXF5,NXT1,NXT2,P2RX7,PABPN1,PHAX,PNPT1,POLDIP3,POLR2D,POM121C,POM121,QKI,RAE1,RANBP17…
1	GO:0032873	8	11	negative regulation of stress-activated MAPK cascade	0.0145111	0.994207	1	1	27	0.00197354	38	0.00150871	1.308	AMBP,DACT1,DNAJA1,DUSP19,F2RL1,FKTN,FOXO1,GPS2,GSTP1,HDAC3,HIPK3,IGBP1,MARVELD3,MECOM,MEN1,MYC,NCOR1,PAFAH1B1,PBK,PDCD4,PER1,PINK1,SERPINB3,SFRP1,SFRP2,ZMYND11,ZNF675
1	GO:0070303	7	9	negative regulation of stress-activated protein kinase signaling cascade	0.0145111	0.994207	1	1	27	0.00197354	38	0.00150871	1.308	AMBP,DACT1,DNAJA1,DUSP19,F2RL1,FKTN,FOXO1,GPS2,GSTP1,HDAC3,HIPK3,IGBP1,MARVELD3,MECOM,MEN1,MYC,NCOR1,PAFAH1B1,PBK,PDCD4,PER1,PINK1,SERPINB3,SFRP1,SFRP2,ZMYND11,ZNF675
1	GO:0006986	5	6	response to unfolded protein	0.0152454	0.993135	1	1	33	0.0024121	48	0.00190575	1.266	CREBRF,DDIT3,DNAJA1,DNAJB1,DNAJB4,DNAJB5,EDEM2,EDEM3,FAF2,HERPUD1,HERPUD2,HSP90AB1,HSPA2,HSPA4,HSPA4L,HSPA6,HSPA8,HSPB2,HSPB3,HSPD1,HSPE1,HSPH1,JKAMP,MANF,MFN2,PACRG,RHBDD1,SERPINH1,STT3B,THBS1,THBS4,TOR1B,UBE2J2
1	GO:0072358	5	5	cardiovascular system development	0.0154533	0.998475	1	1	9	0.000657847	10	0.00039703	1.657	CRB2,DDX17,KCNJ1,NDUFS6,NXN,POGLUT1,SLITRK5,SP2,WDPCP
1	GO:0070647	7	8	protein modification by small protein conjugation or removal	0.0155036	0.987196	1	1	422	0.0308457	751	0.029817	1.035	AMFR,ANAPC10,ANAPC1,ARIH1,ARIH2,ASB11,ASB12,ASB14,ASB16,ASB17,ASB18,ASB3,ASB4,ASB5,ASB6,ASB9,ASXL1,ATG10,ATG3,ATXN7L3,BAP1,BARD1,BCL11A,BCOR,BFAR,BIRC2,BIRC3,BIRC6,BIRC8,BLMH,BMI1,BRAP,BRCA1,BRCC3,CAND1,CAND2,CBLB,CBLL1,CBX2,CBX4,CBX8,CCNB1IP1,CDC16,CDC23,CDC26,CDC27,CDC34,CDC73,CDCA3,CETN2,CHFR,CNOT4,COPS2,COPS5,COPS6,COPS8,CRBN,CTU1,CTU2,CUL2,CUL3,CUL4A,CUL4B,CUL7,CUL9,CYLD,DCAF13,DCAF16,DCAF17…
1	GO:0006165	7	10	nucleoside diphosphate phosphorylation	0.0159622	0.99601	1	1	15	0.00109641	19	0.000754357	1.453	AK4,AK7,AK9,CMPK1,CMPK2,NME1,NME1-NME2,NME2,NME3,NME4,NME5,NME7,NME8,NME9,RP2
1	GO:0006995	6	8	cellular response to nitrogen starvation	0.0159622	0.99601	1	1	15	0.00109641	19	0.000754357	1.453	ATG2A,ATG2B,ATG4A,ATG4B,ATG4C,ATG4D,ATG5,BECN1,GABARAPL2,MAP1LC3A,MAP1LC3B2,MAP1LC3B,MAP1LC3C,WDR45B,WDR45
1	GO:0043562	6	7	cellular response to nitrogen levels	0.0159622	0.99601	1	1	15	0.00109641	19	0.000754357	1.453	ATG2A,ATG2B,ATG4A,ATG4B,ATG4C,ATG4D,ATG5,BECN1,GABARAPL2,MAP1LC3A,MAP1LC3B2,MAP1LC3B,MAP1LC3C,WDR45B,WDR45
1	GO:0045947	9	10	negative regulation of translational initiation	0.0159622	0.99601	1	1	15	0.00109641	19	0.000754357	1.453	BANK1,EIF2AK3,EIF2B1,EIF2B3,EIF2B4,EIF2B5,EIF3E,EIF4EBP1,EIF4EBP2,EIF4EBP3,FMR1,PAIP2,RARA,RBM4,TPR
1	GO:0022618	6	7	ribonucleoprotein complex assembly	0.0164953	0.989205	1	1	93	0.00679775	152	0.00603486	1.126	AGO4,ATXN2,ATXN2L,BICD1,BMS1,C7orf55-LUC7L2,CELF2,CLP1,CNOT7,CRNKL1,DDX1,DDX3X,DDX6,DENR,EFTUD1,EIF2A,EIF2D,EIF3A,EIF3B,EIF3D,EIF3E,EIF3F,EIF3G,EIF3H,EIF3I,EIF3J,EIF3M,EIF6,FAM103A1,GEMIN2,GEMIN4,GEMIN5,GEMIN8,LUC7L2,LUC7L3,MBNL1,MCTS1,NCBP1,NPM1,NUFIP1,OGFOD1,PATL1,PHAX,PIH1D1,POLR2D,PQBP1,PRMT5,PRMT7,PRPF31,PRPF3,PRPF8,PSIP1,PTBP2,RBM5,RBMX,RC3H1,RPF1,RPF2,RPL24,RPS14,RPS17,RPS19,RPSA,RPSAP58,R…
1	GO:0016482	6	6	cytoplasmic transport	0.0166335	0.986421	1	1	368	0.0268986	652	0.0258864	1.039	ACTR2,AHCYL1,AKAP13,ALKBH5,AMN,ANK3,AP1G1,AP1M1,AP2A1,AP3B1,AP3D1,AP3M1,AP4M1,ATG14,ATL2,ATP2B4,BBS1,BCAP29,BCAP31,BECN1,BECN1P1,BLOC1S5,BLZF1,BUD13,C11orf73,CBLB,CCDC22,CCL21,CDK5,CDX2,CHCHD4,CHERP,CHMP4A,CHMP5,CHTOP,CITED1,CNIH4,COG3,COMMD1,COPE,CPSF2,CUL3,DAG1,DDIT3,DDOST,DDX19A,DDX19B,DDX25,DDX39A,DHX38,DNAJC19,DOPEY2,DUSP16,EEA1,EIF4E,EIF5A,EIF6,ENY2,EPS15,ERO1L,EXOC1,EXOC2,FAM160A2,FAU,FBXO…
1	GO:0006662	5	6	glycerol ether metabolic process	0.0169708	0.997197	1	1	11	0.000804035	13	0.000516139	1.558	AGMO,FAR1,FAR2,GNPAT,HRASLS,PEX7,TMEM86B,TXNDC2,TXNDC8,TXN,TXNL1
1	GO:0015939	4	7	pantothenate metabolic process	0.0169708	0.997197	1	1	11	0.000804035	13	0.000516139	1.558	AASDHPPT,COASY,FASN,PANK1,PDZD11,PPCS,SLC25A16,SLC5A6,VNN1,VNN2,VNN3
1	GO:0045837	5	5	negative regulation of membrane potential	0.0169708	0.997197	1	1	11	0.000804035	13	0.000516139	1.558	ARL6IP5,BNIP3,HEBP2,IL1RN,MTMR2,NLGN4X,NPY2R,PMAIP1,PRELID1,S1PR2,SLC25A27
1	GO:0060026	6	6	convergent extension	0.0169708	0.997197	1	1	11	0.000804035	13	0.000516139	1.558	DVL2,FRZB,LRP6,MKKS,NPHP3,PTK7,SFRP1,SFRP2,TRIM28,VANGL2,WNT5A
1	GO:0006364	8	10	rRNA processing	0.016978	0.98911	1	1	85	0.006213	138	0.00547902	1.134	BOP1,BYSL,C1D,DCAF13,DDX21,DDX47,DDX51,DDX52,DIEXF,DIMT1,DIS3,DKC1,ERI1,EXOSC1,EXOSC5,EXOSC6,EXOSC8,EXOSC9,FRG1,FTSJ2,FTSJ3,GEMIN4,GTF2H5,HEATR1,IMP3,ISG20,KRR1,LSM6,NAF1,NHP2,NOC4L,NOL11,NOP10,NOP14,NOP58,NPM3,NSA2,NSUN5,PA2G4,PAPD5,PES1,RBFA,RNASEL,RNMTL1,RPF1,RPF2,RPL11,RPL14,RPL26,RPL35A,RPL7,RPS14,RPS17,RPS19,RPS21,RPSA,RPSAP58,RRNAD1,RRP1B,RRP1,RRP36,RRP7A,RRP8,RRP9,SBDS,SIRT1,SKIV2L2,SRFBP…
1	GO:0071826	5	5	ribonucleoprotein complex subunit organization	0.0170609	0.988672	1	1	98	0.00716322	161	0.00639219	1.121	AGO4,ATXN2,ATXN2L,BICD1,BMS1,C7orf55-LUC7L2,CELF2,CLP1,CNOT7,CRNKL1,DDX1,DDX3X,DDX6,DENR,EFTUD1,EIF2A,EIF2D,EIF3A,EIF3B,EIF3D,EIF3E,EIF3F,EIF3G,EIF3H,EIF3I,EIF3J,EIF3M,EIF6,FAM103A1,GEMIN2,GEMIN4,GEMIN5,GEMIN8,GFM2,KIF5B,LUC7L2,LUC7L3,MBNL1,MCTS1,MTIF2,NCBP1,NPM1,NUFIP1,OGFOD1,PATL1,PHAX,PIH1D1,POLR2D,PQBP1,PRMT5,PRMT7,PRPF31,PRPF3,PRPF8,PSIP1,PTBP2,RBM5,RBMX,RC3H1,RPF1,RPF2,RPL24,RPS14,RPS17,RPS…
1	GO:0046850	6	6	regulation of bone remodeling	0.0174176	0.992682	1	1	28	0.00204663	40	0.00158812	1.289	BGLAP,CA2,CALCA,CARTPT,DCSTAMP,FSHB,FSHR,GJA1,IAPP,IL20RA,INPP4B,INPP5D,ITGB3,LRP6,LTBP3,MC4R,MEPE,NF1,P2RX7,PDK4,S1PR1,SFRP1,SPP1,SYK,TFRC,TMEM64,TNFAIP3,TNFSF11
1	GO:0072666	6	6	establishment of protein localization to vacuole	0.0175104	0.994125	1	1	20	0.00146188	27	0.00107198	1.364	AP3B1,AP3M1,BECN1,GCC2,HGS,NAGPA,NEDD4,PIK3R4,SCARB2,SNX16,TNFAIP3,TRAPPC8,VPS13A,VPS13C,VPS25,VPS41,VTI1A,VTI1B,WASH3P,ZFYVE16
1	GO:1903008	5	6	organelle disassembly	0.0176468	0.99177	1	1	34	0.0024852	50	0.00198515	1.252	ATG2A,ATG2B,ATG3,ATG4A,ATG4B,ATG4C,ATG4D,ATG5,BNIP3,CISD2,DENR,EIF2D,FBXO7,FUNDC1,FUNDC2,GABARAP,GABARAPL1,GABARAPL2,GFM2,KIF5B,KIF9,MAP1LC3A,MAP1LC3B2,MAP1LC3B,MAP1LC3C,MCTS1,MTIF2,PINK1,PLK3,SPATA18,SQSTM1,VRK1,WDR45B,WDR45
1	GO:0070661	4	4	leukocyte proliferation	0.0179254	0.989647	1	1	58	0.00423946	91	0.00361297	1.173	AZI2,CADM1,CD151,CD180,CD40LG,CD86,CR2,CRIP3,CTPS1,CXCR4,DOCK2,DOCK8,ELF4,F2RL1,FLT3,GAPT,HELLS,HPRT1,HSPD1,IFNA10,IFNA14,IFNA16,IFNA17,IFNA1,IFNA21,IFNA4,IFNA5,IFNA6,IFNA7,IFNA8,IFNE,IFNK,IFNW1,IL15,IMPDH2,KIT,LEF1,LILRB1,MALT1,MEF2C,MS4A1,NPR3,P2RX7,PIK3CG,PLCL2,PPP3CB,PSMB10,PTPRC,RAG2,RC3H1,RIPK2,SATB1,TBK1,TLR4,TNFRSF4,TNFSF11,TNFSF18,TNFSF4
1	GO:0043632	6	7	modification-dependent macromolecule catabolic process	0.017956	0.986171	1	1	221	0.0161538	383	0.0152063	1.062	AMFR,ANAPC10,ANAPC1,APC,ARIH1,AURKA,AURKB,BAG6,BAP1,BFAR,BIRC2,C2orf40,CACUL1,CDC16,CDC23,CDC26,CDC27,CDC34,CDK1,CDK2,CHFR,CLOCK,CRBN,CUL2,CUL3,CUL4A,CUL4B,CUL7,CUL9,CYLD,DDIT3,DERL2,DNAJB9,DNAJC10,EDEM1,EDEM3,ERCC8,ERLEC1,ERLIN1,ERLIN2,EXOSC9,FAF1,FBXL12,FBXL19,FBXL2,FBXL3,FBXL4,FBXL5,FBXO22,FBXO31,FBXO45,FBXO5,FBXO7,FBXO8,FBXO9,FBXW5,FBXW7,FOXRED2,FZR1,HDAC6,HECTD3,HERPUD1,JKAMP,KCTD13,KLHL20,K…
1	GO:0006221	7	10	pyrimidine nucleotide biosynthetic process	0.0192357	0.99272	1	1	23	0.00168116	32	0.0012705	1.323	CAD,CMPK1,CMPK2,CTPS1,CTPS2,DHODH,DTYMK,NME1,NME1-NME2,NME2,NME3,NME4,NME5,NME7,NME8,NME9,PRPS1,RP2,TBPL1,UCK1,UCK2,UMPS,UPRT
1	GO:0046605	7	9	regulation of centrosome cycle	0.0201719	0.991683	1	1	26	0.00190045	37	0.00146901	1.294	AURKA,BRCA1,CDK5RAP2,CENPJ,CEP76,CHEK1,CHMP1A,CHMP2A,CHMP2B,CHMP3,CHMP4C,CHMP5,CHORDC1,GEN1,KIF11,NEK2,NPM1,PDCD6IP,PKHD1,PLK2,PLK4,RAB6C,RANBP1,RBM14,XPO1,XRCC3
1	GO:0002183	5	5	cytoplasmic translational initiation	0.02043	1	1	1	6	0.000438564	6	0.000238218	1.841	DENR,EIF2D,EIF3M,EIF4EBP1,MCTS1,RBM4
1	GO:0016098	7	8	monoterpenoid metabolic process	0.02043	1	1	1	6	0.000438564	6	0.000238218	1.841	CYP1A2,CYP2C19,CYP2C9,CYP2D6,CYP2E1,CYP3A4
1	GO:0033539	8	12	fatty acid beta-oxidation using acyl-CoA dehydrogenase	0.02043	1	1	1	6	0.000438564	6	0.000238218	1.841	ACAD11,ACADL,ACADM,ACADS,ACADVL,ETFDH
1	GO:0050701	7	10	interleukin-1 secretion	0.02043	1	1	1	6	0.000438564	6	0.000238218	1.841	ABCA1,AIM2,F2RL1,NLRC4,NLRP3,S100A13
1	GO:0060430	4	4	lung saccule development	0.02043	1	1	1	6	0.000438564	6	0.000238218	1.841	CREB1,FGF10,GATA6,LTBP3,NKX2-1,PTGES3
1	GO:0090267	8	11	positive regulation of mitotic cell cycle spindle assembly checkpoint	0.02043	1	1	1	6	0.000438564	6	0.000238218	1.841	DYNC1LI1,GEN1,MAD2L1,PCID2,TPR,XRCC3
1	GO:0018130	5	5	heterocycle biosynthetic process	0.0206744	0.981275	1	1	1601	0.117024	2965	0.117719	0.9941	ABRA,ABT1,ACAD8,ACTL6A,ACTR8,ADAL,ADCY7,ADIRF,ADK,ADNP2,ADRM1,ADSS,AEBP2,AFF4,AHR,AK3,AK4,AK6,AK7,AK9,AKIRIN2,ALAD,ALAS1,ALAS2,ALDH18A1,ALDOA,ALKBH4,ALX1,ALX3,AMD1,AMPD2,APBB1,APEX1,APRT,AQP1,ARGFX,AR,ARID2,ARID3A,ARID3B,ARID4A,ARX,ASCC3,ASCL2,ASCL3,ASF1A,ASF1B,ASH2L,ASMT,ASPDH,ASXL1,ASXL2,ASXL3,ATF1,ATF2,ATF3,ATF5,ATF6B,ATF6,ATF7IP,ATG16L1,ATG16L2,ATG5,ATIC,ATMIN,ATOH1,ATOH7,ATP1B4,ATP5A1,ATP5B,…
1	GO:0097659	7	9	nucleic acid-templated transcription	0.0209589	0.981184	1	1	1295	0.0946568	2388	0.0948108	0.9984	ABRA,ABT1,ACAD8,ACTL6A,ACTR8,ADIRF,ADNP2,AEBP2,AFF4,AHR,AKIRIN2,ALKBH4,ALX1,ALX3,APBB1,APEX1,ARGFX,AR,ARID2,ARID3A,ARID3B,ARID4A,ARX,ASCC3,ASCL2,ASCL3,ASF1A,ASF1B,ASH2L,ASXL1,ASXL2,ASXL3,ATF1,ATF2,ATF3,ATF5,ATF6B,ATF6,ATF7IP,ATMIN,ATOH1,ATOH7,ATP1B4,ATRX,ATXN1L,ATXN7L3,BACH1,BAHD1,BANP,BARHL2,BATF2,BAZ2A,BAZ2B,BBX,BCL11A,BCL11B,BCL6,BCLAF1,BCOR,BDP1,BHLHA15,BHLHE22,BIRC2,BMI1,BMPR2,BNC2,BRD3,BRD7…
1	GO:0007034	5	7	vacuolar transport	0.0212569	0.988206	1	1	49	0.00358161	76	0.00301743	1.187	AP1G1,AP3B1,AP3M1,ATG14,BECN1,BECN1P1,CDX2,CHMP1A,CHMP2A,CHMP2B,CHMP3,CHMP4A,CHMP4C,CHMP5,FAM160A2,GCC2,GPRASP1,HGS,HGSNAT,HMGXB4,HOOK1,HOOK3,LAMP1,M6PR,MGRN1,MTM1,NAGPA,NEDD4,PCSK9,PIK3R4,SCARB2,SNAPIN,SNX16,SORT1,STX8,TM9SF1,TRAK1,TRAPPC8,VAMP7,VIPAS39,VPS13A,VPS13C,VPS25,VPS41,VPS54,VTI1A,VTI1B,WASH3P,ZFYVE16
1	GO:0006351	6	10	transcription, DNA-templated	0.0220335	0.980203	1	1	1294	0.0945837	2387	0.0947711	0.998	ABRA,ABT1,ACAD8,ACTL6A,ACTR8,ADIRF,ADNP2,AEBP2,AFF4,AHR,AKIRIN2,ALKBH4,ALX1,ALX3,APBB1,APEX1,ARGFX,AR,ARID2,ARID3A,ARID3B,ARID4A,ARX,ASCC3,ASCL2,ASCL3,ASF1A,ASF1B,ASH2L,ASXL1,ASXL2,ASXL3,ATF1,ATF2,ATF3,ATF5,ATF6B,ATF6,ATF7IP,ATMIN,ATOH1,ATOH7,ATP1B4,ATRX,ATXN1L,ATXN7L3,BACH1,BAHD1,BANP,BARHL2,BATF2,BAZ2A,BAZ2B,BBX,BCL11A,BCL11B,BCL6,BCLAF1,BCOR,BDP1,BHLHA15,BHLHE22,BIRC2,BMI1,BMPR2,BNC2,BRD3,BRD7…
1	GO:0032438	6	7	melanosome organization	0.0221952	0.993487	1	1	16	0.00116951	21	0.000833763	1.403	AP1G1,AP1M1,AP3B1,AP3D1,BLOC1S2,BLOC1S4,BLOC1S5,DTNBP1,GPR143,LYST,PMEL,RAB32,RAB38,SHROOM2,SNAPIN,TYRP1
1	GO:0045343	7	7	regulation of MHC class I biosynthetic process	0.0221952	0.993487	1	1	16	0.00116951	21	0.000833763	1.403	HSPH1,IFNA10,IFNA14,IFNA16,IFNA17,IFNA1,IFNA21,IFNA4,IFNA5,IFNA6,IFNA7,IFNA8,IFNE,IFNK,IFNW1,NLRP12
1	GO:1900087	9	10	positive regulation of G1/S transition of mitotic cell cycle	0.0221952	0.993487	1	1	16	0.00116951	21	0.000833763	1.403	AIF1,ANKRD17,ANXA1,APEX1,CDC6,CDK10,CUL4A,CUL4B,CYP1A1,DDX3X,KCNA5,LSM10,LSM11,PLRG1,PPP1R1C,UBE2E2
1	GO:0007033	4	5	vacuole organization	0.0223397	0.986901	1	1	57	0.00416636	90	0.00357327	1.166	ABCA1,ATG13,ATG14,ATG16L1,ATG16L2,ATG2A,ATG2B,ATG3,ATG4A,ATG4B,ATG4C,ATG4D,ATG5,BECN1,CHMP5,CLN5,CLVS2,EMC6,FAM160A2,GABARAP,GABARAPL1,GABARAPL2,HEXB,HOOK1,HOOK3,HPS1,HPS4,LIX1L,LYST,MAN2A1,MAP1LC3A,MAP1LC3B2,MAP1LC3B,MAP1LC3C,MFSD8,NAGLU,NAGPA,NDP,P2RX7,PIK3C3,PSEN1,RAB14,RAB23,RB1CC1,SNAPIN,TP53INP2,TPP1,TRAPPC8,UBXN2A,UBXN2B,ULK1,ULK2,VPS18,VPS41,WDR45B,WDR45,ZKSCAN3
1	GO:0019083	7	9	viral transcription	0.0226086	0.985964	1	1	69	0.00504349	111	0.00440704	1.144	FAU,NUP155,NUP160,NUP205,NUP35,NUP54,NUP62,NUP85,NUP93,NUP98,NUPL1,NUPL2,POM121,RAE1,RANBP2,RPL10A,RPL11,RPL13,RPL14,RPL15,RPL17,RPL18,RPL19,RPL23A,RPL23,RPL24,RPL26,RPL26L1,RPL27,RPL31,RPL32,RPL34,RPL35A,RPL35,RPL36A,RPL37A,RPL37,RPL39,RPL3,RPL3L,RPL41,RPL4,RPL6,RPL7A,RPL7,RPL8,RPL9,RPLP2,RPS10,RPS12,RPS13,RPS14,RPS17,RPS18,RPS19,RPS21,RPS23,RPS26,RPS27A,RPS27,RPS29,RPS2,RPS3A,RPS4Y1,RPS5,RPSA,S…
1	GO:0006325	4	5	chromatin organization	0.0226789	0.98141	1	1	348	0.0254367	618	0.0245365	1.037	ACTL6A,ACTR8,AEBP2,ANP32E,APBB1,ARID2,ARID4A,ASF1A,ASF1B,ASH2L,ASXL1,ATF2,ATF7IP,ATRX,ATXN7L3,AURKA,AURKB,AURKC,BAG6,BAHD1,BANP,BAP1,BAZ2A,BCOR,BMI1,BRCA2,BRCC3,BRD1,BRD3,BRD8,BRDT,BRMS1,BRMS1L,BRPF3,CARM1,CASC5,CBX2,CBX3,CBX4,CBX7,CBX8,CCDC101,CDAN1,CDC73,CDK1,CDK2,CDY1,CDY2A,CDYL,CECR2,CENPA,CENPC,CENPI,CENPK,CENPL,CENPN,CENPQ,CENPU,CENPV,CENPW,CHAF1A,CHAF1B,CHD1,CHD6,CHD8,CHEK1,CLOCK,COPRS,CRT…
1	GO:0006457	6	7	protein folding	0.0235566	0.983123	1	1	129	0.00942914	218	0.00865526	1.089	AARS,AHSP,ALG12,APCS,APOA2,ATF6,B2M,BAG1,BAG2,BAG3,BAG4,CALR3,CANX,CCT3,CCT4,CCT5,CCT6B,CCT7,CCT8,CDC37,CDC37L1,CHCHD4,CHORDC1,CLGN,CLPX,CRTAP,CRYAA,CRYAB,CWC27,DNAJA1,DNAJA2,DNAJA3,DNAJA4,DNAJB13,DNAJB1,DNAJB4,DNAJB5,DNAJB8,DNAJC10,DNAJC19,DNAJC1,DNAJC24,DNAJC2,DNAJC7,EDEM1,EDEM2,EDEM3,ERO1LB,ERO1L,ERP29,FKBP10,FKBP14,FKBP15,FKBP3,FKBP4,FKBP9,FKBPL,GLRX2,HSP90AB1,HSP90B2P,HSPA2,HSPA4L,HSPA6,HSPA…
1	GO:0032943	5	5	mononuclear cell proliferation	0.0237761	0.986213	1	1	54	0.00394708	85	0.00337476	1.17	AZI2,CADM1,CD151,CD180,CD40LG,CD86,CR2,CRIP3,CTPS1,CXCR4,DOCK2,DOCK8,ELF4,FLT3,GAPT,HELLS,HPRT1,HSPD1,IFNA10,IFNA14,IFNA16,IFNA17,IFNA1,IFNA21,IFNA4,IFNA5,IFNA6,IFNA7,IFNA8,IFNE,IFNK,IFNW1,IL15,IMPDH2,LEF1,LILRB1,MALT1,MEF2C,MS4A1,P2RX7,PIK3CG,PLCL2,PPP3CB,PSMB10,PTPRC,RAG2,RC3H1,RIPK2,SATB1,TBK1,TLR4,TNFRSF4,TNFSF18,TNFSF4
1	GO:0032886	5	5	regulation of microtubule-based process	0.0244391	0.983994	1	1	83	0.00606681	136	0.00539961	1.124	APC,AURKA,AURKB,BECN1,BORA,BRCA1,C16orf45,CDC42,CDK5RAP2,CDKN1B,CENPJ,CEP120,CEP250,CEP76,CHEK1,CHMP1A,CHMP2A,CHMP2B,CHMP3,CHMP4C,CHMP5,CHORDC1,CIB1,CKAP2,CLASP1,CLASP2,CLIP1,CTNNB1,CYLD,DIXDC1,ECT2,EFNA5,EML4,EPHA3,FGF13,FKBP4,GAS2L1,GAS2L2,GEN1,HAP1,HDAC6,IGBP1,KATNB1,KIF11,KLHL42,LAMP1,MACF1,MAP10,MAP6D1,MEMO1,MID1,MID1IP1,MKKS,NEK2,NPM1,PDCD6IP,PKHD1,PLK1,PLK2,PLK4,PSRC1,RAB6C,RANBP1,RBM14,RG…
1	GO:0001731	7	8	formation of translation preinitiation complex	0.0245951	0.99349	1	1	14	0.00102332	18	0.000714654	1.432	DENR,EIF2D,EIF3A,EIF3B,EIF3D,EIF3E,EIF3F,EIF3G,EIF3H,EIF3I,EIF3J,EIF3M,MCTS1,TICRR
1	GO:0006623	5	9	protein targeting to vacuole	0.0253844	0.991109	1	1	19	0.00138879	26	0.00103228	1.345	AP3B1,AP3M1,BECN1,GCC2,HGS,NAGPA,NEDD4,PIK3R4,SCARB2,SNX16,TRAPPC8,VPS13A,VPS13C,VPS25,VPS41,VTI1A,VTI1B,WASH3P,ZFYVE16
1	GO:1901362	5	5	organic cyclic compound biosynthetic process	0.0264006	0.975963	1	1	1663	0.121555	3087	0.122563	0.9918	ABRA,ABT1,ACAD8,ACOT8,ACTL6A,ACTR8,ADAL,ADCY7,ADIRF,ADK,ADNP2,ADRM1,ADSS,AEBP2,AFF4,AGTR2,AHR,AK3,AK4,AK6,AK7,AK9,AKIRIN2,AKR1B1,ALAD,ALAS1,ALAS2,ALDH18A1,ALDOA,ALKBH4,ALX1,ALX3,AMACR,AMD1,AMPD2,APBB1,APEX1,APOA1,APOA4,APOA5,APRT,AQP1,ARGFX,AR,ARID2,ARID3A,ARID3B,ARID4A,ARX,ASCC3,ASCL2,ASCL3,ASF1A,ASF1B,ASH2L,ASMT,ASPDH,ASXL1,ASXL2,ASXL3,ATF1,ATF2,ATF3,ATF5,ATF6B,ATF6,ATF7IP,ATG16L1,ATG16L2,ATG5,…
1	GO:0050657	7	7	nucleic acid transport	0.0264463	0.982294	1	1	89	0.00650537	147	0.00583634	1.115	ALKBH5,ATXN2,BUD13,C14orf166,CASC3,CHTOP,CKAP5,CPSF2,DDX19A,DDX19B,DDX25,DDX39A,DHX38,EIF4E,EIF5A2,EIF5A,EIF5AL1,ENY2,FMR1,FYTTD1,HHEX,HNRNPA1L2,HNRNPA2B1,IWS1,KHSRP,MAGOHB,MAGOH,MCM3AP,MRPL18,MYO1C,NCBP1,NDC1,NPIPA1,NUP155,NUP160,NUP205,NUP35,NUP54,NUP62,NUP85,NUP93,NUP98,NUPL1,NUPL2,NXF2B,NXF2,NXF3,NXF5,NXT1,NXT2,PABPN1,PHAX,PNPT1,POLDIP3,POLR2D,POM121C,POM121,QKI,RAE1,RANBP17,RANBP2,RBM8A,RFTN…
1	GO:0050658	5	8	RNA transport	0.0264463	0.982294	1	1	89	0.00650537	147	0.00583634	1.115	ALKBH5,ATXN2,BUD13,C14orf166,CASC3,CHTOP,CKAP5,CPSF2,DDX19A,DDX19B,DDX25,DDX39A,DHX38,EIF4E,EIF5A2,EIF5A,EIF5AL1,ENY2,FMR1,FYTTD1,HHEX,HNRNPA1L2,HNRNPA2B1,IWS1,KHSRP,MAGOHB,MAGOH,MCM3AP,MRPL18,MYO1C,NCBP1,NDC1,NPIPA1,NUP155,NUP160,NUP205,NUP35,NUP54,NUP62,NUP85,NUP93,NUP98,NUPL1,NUPL2,NXF2B,NXF2,NXF3,NXF5,NXT1,NXT2,PABPN1,PHAX,PNPT1,POLDIP3,POLR2D,POM121C,POM121,QKI,RAE1,RANBP17,RANBP2,RBM8A,RFTN…
1	GO:0051236	4	4	establishment of RNA localization	0.0264463	0.982294	1	1	89	0.00650537	147	0.00583634	1.115	ALKBH5,ATXN2,BUD13,C14orf166,CASC3,CHTOP,CKAP5,CPSF2,DDX19A,DDX19B,DDX25,DDX39A,DHX38,EIF4E,EIF5A2,EIF5A,EIF5AL1,ENY2,FMR1,FYTTD1,HHEX,HNRNPA1L2,HNRNPA2B1,IWS1,KHSRP,MAGOHB,MAGOH,MCM3AP,MRPL18,MYO1C,NCBP1,NDC1,NPIPA1,NUP155,NUP160,NUP205,NUP35,NUP54,NUP62,NUP85,NUP93,NUP98,NUPL1,NUPL2,NXF2B,NXF2,NXF3,NXF5,NXT1,NXT2,PABPN1,PHAX,PNPT1,POLDIP3,POLR2D,POM121C,POM121,QKI,RAE1,RANBP17,RANBP2,RBM8A,RFTN…
1	GO:0035058	6	8	nonmotile primary cilium assembly	0.0267043	0.993916	1	1	12	0.000877129	15	0.000595545	1.473	ARL13B,BBS10,BBS1,BBS7,C2CD3,CEP250,FUZ,MKKS,PCDH15,PCM1,TTC8,VANGL2
1	GO:0035315	7	8	hair cell differentiation	0.0267043	0.993916	1	1	12	0.000877129	15	0.000595545	1.473	CTNNB1,ERCC2,ERCC3,GFI1,GRXCR1,JAG1,MCOLN3,MYO6,PITX2,POU4F3,SPINK5,USH2A
1	GO:0070989	5	5	oxidative demethylation	0.0267043	0.993916	1	1	12	0.000877129	15	0.000595545	1.473	ALKBH3,ALKBH5,CYP1A2,CYP2C8,CYP2C9,CYP2D6,CYP3A4,CYP3A5,FTO,TET1,TET2,TET3
1	GO:0010528	5	5	regulation of transposition	0.026899	0.997082	1	1	8	0.000584753	9	0.000357327	1.636	APOBEC3B,APOBEC3C,APOBEC3D,APOBEC3F,APOBEC3G,APOBEC3H,ZNF91,ZNF93
1	GO:0010529	6	6	negative regulation of transposition	0.026899	0.997082	1	1	8	0.000584753	9	0.000357327	1.636	APOBEC3B,APOBEC3C,APOBEC3D,APOBEC3F,APOBEC3G,APOBEC3H,ZNF91,ZNF93
1	GO:0031340	6	8	positive regulation of vesicle fusion	0.026899	0.997082	1	1	8	0.000584753	9	0.000357327	1.636	AKT2,ANXA1,ANXA2,C2CD5,DOC2B,RPH3AL,SYT3,TMEM27
1	GO:0060099	7	9	regulation of phagocytosis, engulfment	0.026899	0.997082	1	1	8	0.000584753	9	0.000357327	1.636	ABCA7,CD300A,CD36,F2RL1,ITGA2,NCKAP1L,PPARG,STAP1
1	GO:1901978	7	8	positive regulation of cell cycle checkpoint	0.026899	0.997082	1	1	8	0.000584753	9	0.000357327	1.636	CCAR2,DYNC1LI1,GEN1,MAD2L1,PCID2,PROX1,TPR,XRCC3
1	GO:0051603	6	7	proteolysis involved in cellular protein catabolic process	0.027079	0.978643	1	1	233	0.0170309	408	0.0161988	1.051	ACR,ADAMTS7,AMFR,ANAPC10,ANAPC1,APC,ARIH1,AURKA,AURKB,BAG6,BAP1,BFAR,BIRC2,C2orf40,CACUL1,CASP8,CDC16,CDC23,CDC26,CDC27,CDC34,CDK1,CDK2,CHFR,CHMP4C,CLOCK,CLPX,CRBN,CUL2,CUL3,CUL4A,CUL4B,CUL7,CUL9,CYLD,DDIT3,DERL2,DNAJB9,DNAJC10,EDEM1,EDEM3,ENC1,ERCC8,ERLEC1,ERLIN1,ERLIN2,FAF1,FBXL12,FBXL19,FBXL2,FBXL3,FBXL4,FBXL5,FBXO22,FBXO31,FBXO45,FBXO5,FBXO7,FBXO8,FBXO9,FBXW5,FBXW7,FOXRED2,FZR1,HDAC6,HECTD3,H…
1	GO:0034654	5	6	nucleobase-containing compound biosynthetic process	0.0276341	0.974881	1	1	1562	0.114173	2897	0.11502	0.9926	ABRA,ABT1,ACAD8,ACTL6A,ACTR8,ADAL,ADCY7,ADIRF,ADK,ADNP2,ADRM1,ADSS,AEBP2,AFF4,AHR,AK3,AK4,AK6,AK7,AK9,AKIRIN2,ALDOA,ALKBH4,ALX1,ALX3,AMD1,AMPD2,APBB1,APEX1,APRT,AQP1,ARGFX,AR,ARID2,ARID3A,ARID3B,ARID4A,ARX,ASCC3,ASCL2,ASCL3,ASF1A,ASF1B,ASH2L,ASPDH,ASXL1,ASXL2,ASXL3,ATF1,ATF2,ATF3,ATF5,ATF6B,ATF6,ATF7IP,ATG16L1,ATG16L2,ATG5,ATIC,ATMIN,ATOH1,ATOH7,ATP1B4,ATP5A1,ATP5B,ATP5C1,ATP5F1,ATP5G3,ATP5H,ATP5…
1	GO:0000422	5	7	mitochondrion degradation	0.0277841	0.988159	1	1	25	0.00182735	36	0.00142931	1.278	ATG2A,ATG2B,ATG3,ATG4A,ATG4B,ATG4C,ATG4D,ATG5,BNIP3,CISD2,FBXO7,FUNDC1,FUNDC2,GABARAP,GABARAPL1,GABARAPL2,MAP1LC3A,MAP1LC3B2,MAP1LC3B,MAP1LC3C,PINK1,SPATA18,SQSTM1,WDR45B,WDR45
1	GO:0006622	6	10	protein targeting to lysosome	0.0279183	0.995017	1	1	10	0.000730941	12	0.000476436	1.534	AP3B1,AP3M1,GCC2,HGS,NAGPA,NEDD4,SCARB2,SNX16,WASH3P,ZFYVE16
1	GO:0018298	7	8	protein-chromophore linkage	0.0279183	0.995017	1	1	10	0.000730941	12	0.000476436	1.534	AMBP,CRY1,OPN1LW,OPN1MW,OPN1SW,OPN3,OPN4,OPN5,RGR,RHO
1	GO:0035458	7	7	cellular response to interferon-beta	0.0279183	0.995017	1	1	10	0.000730941	12	0.000476436	1.534	AIM2,DDX41,GBP2,HTRA2,IRG1,NDUFA13,PNPT1,STAT1,TLR3,TMEM173
1	GO:0060993	5	5	kidney morphogenesis	0.0279183	0.995017	1	1	10	0.000730941	12	0.000476436	1.534	FGF10,FRAS1,GCNT1,GCNT3,GCNT4,NPHP3,PRKX,SOX4,VANGL2,WWTR1
1	GO:0000956	8	10	nuclear-transcribed mRNA catabolic process	0.0279832	0.980375	1	1	109	0.00796725	183	0.00726565	1.097	CASC3,CNOT10,CNOT11,CNOT3,CNOT4,CNOT6L,CNOT7,CNOT8,DCP1A,DCP2,DDX6,DIS3,DXO,EIF3E,EIF4A1,EIF4B,EIF4E,EIF4G1,ERI1,ETF1,EXOSC1,EXOSC5,EXOSC6,EXOSC8,EXOSC9,FAU,GSPT2,LSM1,LSM3,LSM5,LSM6,LSM7,MAGOH,MLH1,MTPAP,NCBP1,PAIP1,PAN3,PAPD5,PATL1,PELO,PNRC2,POLR2D,POLR2G,PPP2R1A,PPP2R2A,RBM8A,RC3H1,RPL10A,RPL11,RPL13,RPL14,RPL15,RPL17,RPL18,RPL19,RPL23A,RPL23,RPL24,RPL26,RPL26L1,RPL27,RPL31,RPL32,RPL34,RPL35A…
1	GO:0031023	4	5	microtubule organizing center organization	0.0284415	0.98419	1	1	45	0.00328923	70	0.00277921	1.184	AURKA,BNIP2,BRCA1,BRCA2,C2CD3,CCP110,CDK1,CDK2,CDK5RAP2,CENPJ,CEP152,CEP192,CEP250,CETN2,CETN3,CKAP5,CLASP1,CLASP2,FBXW5,GCC2,HAUS1,HAUS2,HAUS4,HAUS8,HEPACAM2,KIAA0101,KIF11,KIF3B,NDE1,NEK2,NPM1,OFD1,PAFAH1B1,PCM1,PKD2,PLK1,PLK4,PPP1R12A,SASS6,SGOL1,SLC16A1,SSX2IP,TUBE1,USP33,UXT
1	GO:0044271	5	5	cellular nitrogen compound biosynthetic process	0.0285553	0.973982	1	1	1641	0.119947	3047	0.120975	0.9915	ABRA,ABT1,ACAD8,ACADM,ACTL6A,ACTR8,ADAL,ADCY7,ADIRF,ADK,ADNP2,ADRM1,ADSS,AEBP2,AFF4,AGK,AGMAT,AHR,AK3,AK4,AK6,AK7,AK9,AKIRIN2,ALAD,ALAS1,ALAS2,ALDH7A1,ALDH9A1,ALDOA,ALKBH4,ALX1,ALX3,AMD1,AMPD2,APBB1,APEX1,APRT,AQP1,ARG2,ARGFX,AR,ARID2,ARID3A,ARID3B,ARID4A,ARX,ASCC3,ASCL2,ASCL3,ASF1A,ASF1B,ASH2L,ASL,ASMT,ASNSD1,ASNS,ASPDH,ASXL1,ASXL2,ASXL3,ATF1,ATF2,ATF3,ATF5,ATF6B,ATF6,ATF7IP,ATG16L1,ATG16L2,ATG5…
1	GO:0044248	4	4	cellular catabolic process	0.0285859	0.975044	1	1	696	0.0508735	1268	0.0503434	1.011	AADAT,AASS,ABCD1,ABCD2,ABCE1,ABHD10,ABHD12,ABHD5,ABHD6,ACAD11,ACAD8,ACADL,ACADM,ACADSB,ACADS,ACADVL,ACE2,ACOT8,ACOXL,ACSF3,ADAL,ADAMTS9,ADH5,ADIPOQ,ADRB1,AGL,AGO4,AGXT,AIFM1,AKR1B10,ALDH1L1,ALDH3B1,ALDH5A1,ALDH6A1,ALDH7A1,AMACR,AMBP,AMDHD1,AMFR,ANAPC10,ANAPC1,ANGPTL3,ANXA7,APC,APOA2,APOA4,APOA5,APOBEC2,APOBEC3C,APOBEC3F,APOBEC3G,APOBEC3H,APOC3,ARIH1,ARSA,ASL,ASPA,ASPDH,ATG10,ATG13,ATG14,ATG2A,ATG…
1	GO:0090224	7	9	regulation of spindle organization	0.0290555	0.990355	1	1	17	0.0012426	23	0.000913169	1.361	AURKA,AURKB,BORA,CHMP1A,CHMP2A,CHMP2B,CHMP3,CHMP4C,CHMP5,PDCD6IP,PLK1,PSRC1,RNF4,SBDS,SENP6,TPR,TPX2
1	GO:1902808	8	9	positive regulation of cell cycle G1/S phase transition	0.0290555	0.990355	1	1	17	0.0012426	23	0.000913169	1.361	AIF1,ANKRD17,ANXA1,APEX1,CDC6,CDK10,CUL4A,CUL4B,CYP1A1,DDX3X,KCNA5,LSM10,LSM11,PLRG1,PPP1R1C,TP63,UBE2E2
1	GO:0006414	6	7	translational elongation	0.0292066	0.979249	1	1	115	0.00840582	194	0.00770239	1.091	CHCHD1,EEF1A1,EEF1B2,EEF1DP3,EFTUD1,EIF5A2,EIF5A,EIF5AL1,ELOF1,FAU,GFM1,GFM2,HBS1L,ICT1,MRPL12,MRPL15,MRPL17,MRPL18,MRPL1,MRPL21,MRPL22,MRPL24,MRPL28,MRPL2,MRPL30,MRPL32,MRPL34,MRPL35,MRPL36,MRPL37,MRPL38,MRPL39,MRPL3,MRPL44,MRPL46,MRPL47,MRPL48,MRPL49,MRPL50,MRPL51,MRPS11,MRPS12,MRPS14,MRPS15,MRPS16,MRPS18C,MRPS21,MRPS22,MRPS23,MRPS25,MRPS26,MRPS30,MRPS31,MRPS34,MRPS35,MRPS9,PSTK,PTCD3,RPL10A,RP…
1	GO:0033365	6	6	protein localization to organelle	0.030006	0.976101	1	1	244	0.017835	429	0.0170326	1.047	ABCA7,ACD,ADRB1,AHI1,ANK2,AP3B1,AP3D1,AP3M1,ARL1,AURKA,AURKB,BAG1,BANP,BBS1,BCAP29,BCAP31,BECN1,BICD1,C11orf73,C2CD3,CASC5,CBLB,CDK1,CENPA,CEP250,CEP83,CHAMP1,CHCHD4,CHMP4A,CNEP1R1,COG3,CTDNEP1,DAG1,DDOST,DNAJA1,DNAJC19,DNM1L,ESCO2,FAU,FBXO7,FGF9,GCC1,GCC2,GFER,GOLGA1,GOLGA4,HDGFL1,HGS,HHEX,HOOK3,HSPA4,HSPA9,IFT122,IPO11,IPO13,IPO5,IPO9,IRS1,JUN,KLHL21,KPNA2,KPNA4,KPNA5,KPNA6,LAMTOR5,LONP2,LRRK2,…
1	GO:0006626	5	9	protein targeting to mitochondrion	0.0310434	0.984755	1	1	32	0.00233901	48	0.00190575	1.227	CHCHD4,DNAJC19,FBXO7,GFER,HSPA9,MFF,MFN2,MTX1,MTX3,PAM16,PMPCA,PMPCB,SLC25A6,TIMM10B,TIMM10,TIMM13,TIMM17B,TIMM21,TIMM22,TIMM23,TIMM8A,TIMM8B,TIMM9,TOMM22,TOMM34,TOMM40,TOMM5,TOMM6,TOMM70A,TRNT1,TSPO,YWHAZ
1	GO:0070997	5	5	neuron death	0.0310434	0.984755	1	1	32	0.00233901	48	0.00190575	1.227	AIFM1,APAF1,APP,BIRC8,BNIP3,BOK,CASP3,CDK5,DIABLO,DPYSL4,ERBB3,FADD,FAS,GAPDH,GRIK2,LIG4,LRRK2,MAX,MEOX2,NAE1,NGF,NLRP1,NLRP5,NLRP8,POLB,POU4F3,PSEN1,RB1,SCN2A,SLC25A27,TNFRSF21,TP63
1	GO:0006415	8	8	translational termination	0.0311221	0.978306	1	1	102	0.0074556	171	0.00678922	1.098	CHCHD1,ETF1,FAU,GFM2,GSPT2,ICT1,MRPL12,MRPL15,MRPL17,MRPL18,MRPL1,MRPL21,MRPL22,MRPL24,MRPL28,MRPL2,MRPL30,MRPL32,MRPL34,MRPL35,MRPL36,MRPL37,MRPL38,MRPL39,MRPL3,MRPL44,MRPL46,MRPL47,MRPL48,MRPL49,MRPL50,MRPL51,MRPS11,MRPS12,MRPS14,MRPS15,MRPS16,MRPS18C,MRPS21,MRPS22,MRPS23,MRPS25,MRPS26,MRPS30,MRPS31,MRPS34,MRPS35,MRPS9,MTRF1,MTRF1L,PTCD3,RPL10A,RPL11,RPL13,RPL14,RPL15,RPL17,RPL18,RPL19,RPL23A,R…
1	GO:0070423	8	13	nucleotide-binding oligomerization domain containing signaling pathway	0.0313988	0.988045	1	1	20	0.00146188	28	0.00111168	1.315	CARD9,CASP8,CHUK,CYLD,IKBKB,IKBKG,IRAK1,MAP2K6,MAP3K7,NOD1,NOD2,OTULIN,RIPK2,RPS27A,TAB2,TAB3,TNFAIP3,TRAF6,UBC,UBE2N
1	GO:0006886	6	7	intracellular protein transport	0.0314723	0.973687	1	1	383	0.027995	686	0.0272363	1.028	ABRA,ACD,AHCYL1,AKT2,AMN,ANK2,ANK3,ANXA2,AP1B1,AP1G1,AP1M1,AP1M2,AP1S2,AP1S3,AP2A1,AP2B1,AP2M1,AP3B1,AP3B2,AP3D1,AP3M1,AP3M2,AP4B1,AP4E1,AP4M1,AP5M1,ARL15,ATG3,ATG4A,ATG4B,ATG4C,ATG4D,ATP10A,ATP10B,ATP10D,ATP1B1,BBS1,BCAP29,BCAP31,BCL6,BECN1,BLZF1,BSG,C11orf73,C2CD5,CBLB,CD24,CDC37,CDK5,CEP57,CHCHD4,CHM,CHML,CHMP4A,CLIP1,CLTA,COG3,COPB2,COPG1,CTSA,CTTN,DAG1,DDOST,DERL2,DNAJC19,DSCR3,DUSP16,EIF2D,…
1	GO:1901360	4	4	organic cyclic compound metabolic process	0.0322707	0.970173	1	1	2484	0.181566	4648	0.18454	0.9839	A1CF,AADAT,AARSD1,AARS,ABCA1,ABCC1,ABCD4,ABCE1,ABCG2,ABRA,ABT1,ACAD8,ACD,ACLY,ACOT8,ACP5,ACSM1,ACTL6A,ACTR8,ADAD2,ADAL,ADARB2,ADAT1,ADCY7,ADIRF,ADK,ADNP2,ADRA1D,ADRM1,ADSS,AEBP2,AEN,AFF2,AFF4,AFP,AGGF1,AGO4,AGTR2,AHCYL1,AHR,AIFM1,AIMP1,AK3,AK4,AK6,AK7,AK9,AKAP17A,AKIRIN2,AKR1B10,AKR1B1,ALAD,ALAS1,ALAS2,ALB,ALDH18A1,ALDH1L1,ALDH6A1,ALDOA,ALDOB,ALDOC,ALKBH3,ALKBH4,ALKBH5,ALKBH8,ALX1,ALX3,AMACR,AMBP…
1	GO:0046329	9	12	negative regulation of JNK cascade	0.0323653	0.986473	1	1	23	0.00168116	33	0.0013102	1.283	AMBP,DACT1,DNAJA1,DUSP19,F2RL1,FKTN,GPS2,GSTP1,HDAC3,HIPK3,MARVELD3,MECOM,MEN1,NCOR1,PAFAH1B1,PDCD4,PER1,PINK1,SERPINB3,SFRP1,SFRP2,ZMYND11,ZNF675
1	GO:0051321	5	5	meiotic cell cycle	0.0323653	0.986473	1	1	23	0.00168116	33	0.0013102	1.283	AURKC,CCNB3,EXO1,FBXO43,H1FOO,H2AFX,MND1,MNS1,MRE11A,NEK2,NR2C2,OSGIN2,PIWIL2,PIWIL3,PIWIL4,PSMC3IP,RBBP8,RBM7,RSPH1,STAG2,TDRD1,WBP2NL,ZNF318
1	GO:0035136	6	6	forelimb morphogenesis	0.0324371	0.985489	1	1	26	0.00190045	38	0.00150871	1.26	ALX3,CTNNB1,EN1,HOXA11,HOXA13,HOXD10,HOXD11,HOXD9,IFT122,LRP6,MECOM,MSX1,NIPBL,RDH10,RPGRIP1L,RSPO2,RUNX2,SALL1,SALL3,SHH,SHOX2,TBX3,TFAP2A,TFAP2B,TWIST1,ZNF358
1	GO:0051402	6	8	neuron apoptotic process	0.0324371	0.985489	1	1	26	0.00190045	38	0.00150871	1.26	AIFM1,APAF1,APP,BIRC8,BNIP3,BOK,CASP3,CDK5,DIABLO,ERBB3,FADD,FAS,GAPDH,GRIK2,LIG4,MAX,NAE1,NGF,NLRP1,POLB,POU4F3,PSEN1,RB1,SCN2A,TNFRSF21,TP63
1	GO:0006399	7	9	tRNA metabolic process	0.032746	0.97773	1	1	89	0.00650537	148	0.00587605	1.107	AARSD1,AARS,ADAT1,AIMP1,ALKBH8,C14orf166,CDK5RAP1,CDKAL1,CLP1,CTU1,CTU2,DALRD3,DARS2,DARS,DDX1,DTD2,DUS1L,DUS3L,DUS4L,EARS2,EEF1E1,ELAC2,EPRS,FARSB,FDXACB1,FTSJ1,GARS,GRSF1,GTPBP3,HARS2,HARS,IARS2,KARS,KIAA1456,LARS,LCMT2,LSM6,MARS2,MARS,METTL2A,MOCS3,MTFMT,MTO1,NARS2,NARS,NSUN2,OSGEP,PET112,POP1,POP5,PPA2,PSTK,PTCD1,PTGES3L-AARSD1,PUS10,PUS1,PUS3,QARS,QRSL1,QTRT1,QTRTD1,RARS2,RPP30,RPP40,RTCB,SS…
1	GO:0006825	8	10	copper ion transport	0.0331084	0.989753	1	1	15	0.00109641	20	0.00079406	1.381	ATOX1,ATP7A,CCS,COX17,CUTC,FKBP4,HEPH,HEPHL1,SCO2,SLC11A2,SLC31A1,SLC31A2,STEAP1,STEAP2,STEAP4
1	GO:0016578	5	11	histone deubiquitination	0.0331084	0.989753	1	1	15	0.00109641	20	0.00079406	1.381	ASXL1,ATXN7L3,BAP1,BRCC3,ENY2,MYSM1,SUPT3H,TAF10,TRRAP,USP15,USP16,USP21,USP22,USP49,USP51
1	GO:0044237	3	3	cellular metabolic process	0.0335159	0.968785	1	1	4343	0.317448	8194	0.325327	0.9758	A1CF,A4GNT,AACS,AADAT,AARSD1,AARS,AASDHPPT,AASS,ABCA1,ABCA7,ABCC1,ABCD1,ABCD2,ABCD4,ABCE1,ABCG2,ABHD10,ABHD12,ABHD5,ABHD6,ABI1,ABI2,ABL2,ABO,ABRA,ABT1,ACAD11,ACAD8,ACADL,ACADM,ACADSB,ACADS,ACADVL,ACD,ACE2,ACLY,ACOT11,ACOT12,ACOT8,ACOT9,ACOXL,ACP1,ACP5,ACSBG2,ACSF2,ACSF3,ACSL5,ACSM1,ACSM2A,ACSM2B,ACSM5,ACSS2,ACTL6A,ACTR8,ACVR1C,ACVR1,ACVR2A,ACYP2,ADAD2,ADAL,ADAMTS7,ADAMTS9,ADARB2,ADAT1,ADCK2,ADCK3…
1	GO:0006402	7	9	mRNA catabolic process	0.0350161	0.974835	1	1	115	0.00840582	195	0.00774209	1.086	AGO4,CASC3,CNOT10,CNOT11,CNOT3,CNOT4,CNOT6L,CNOT7,CNOT8,DCP1A,DCP2,DDX6,DIS3,DXO,EIF3E,EIF4A1,EIF4B,EIF4E,EIF4G1,ERI1,ETF1,EXOSC1,EXOSC5,EXOSC6,EXOSC8,EXOSC9,FAU,GSPT2,KHSRP,LSM1,LSM3,LSM5,LSM6,LSM7,MAGOH,MLH1,MTPAP,NANOS2,NCBP1,NUDT16,PAIP1,PAN3,PAPD5,PATL1,PELO,PNPT1,PNRC2,POLR2D,POLR2G,PPP2R1A,PPP2R2A,RBM8A,RC3H1,RPL10A,RPL11,RPL13,RPL14,RPL15,RPL17,RPL18,RPL19,RPL23A,RPL23,RPL24,RPL26,RPL26L1…
1	GO:0006892	6	8	post-Golgi vesicle-mediated transport	0.0351918	0.977391	1	1	68	0.0049704	111	0.00440704	1.128	AMN,ANK3,AP1B1,AP1G1,AP1M1,AP1M2,AP1S2,AP1S3,AP2A1,AP3B2,AP4B1,AP4E1,AP4M1,AP4S1,APP,ARL3,BBS1,BLOC1S4,BLZF1,CCDC22,CHMP2A,CLINT1,CLTA,CLVS2,COMMD1,DNAJC6,DOPEY2,DTNBP1,EPS15,EXOC1,EXOC2,EXOC5,GCC2,GOLGA4,GOLPH3,GOPC,HGS,HSPA8,KIF16B,KLHL20,LAMP1,LLGL1,MACF1,MYO1B,MYO5A,OPTN,PUM1,RAB14,RAB31,RAB34,RP2,SCAMP1,SCFD1,SH3D19,SH3GL2,SLC30A6,SNAP23,SORT1,STEAP2,TXNDC5,VAMP2,VAMP5,VAMP7,VAMP8,VPS13A,VPS…
1	GO:0034641	4	4	cellular nitrogen compound metabolic process	0.0352679	0.96735	1	1	2526	0.184636	4730	0.187795	0.9832	A1CF,AADAT,AARSD1,AARS,AASDHPPT,AASS,ABCE1,ABCG2,ABRA,ABT1,ACAD8,ACADL,ACADM,ACADSB,ACD,ACE2,ACLY,ACP5,ACTL6A,ACTR8,ADAD2,ADAL,ADARB2,ADAT1,ADCY7,ADIRF,ADK,ADNP2,ADRA1D,ADRM1,ADSS,AEBP2,AEN,AFF2,AFF4,AGGF1,AGK,AGMAT,AGO4,AGXT,AHCYL1,AHR,AIFM1,AIMP1,AK3,AK4,AK6,AK7,AK9,AKAP17A,AKIRIN2,ALAD,ALAS1,ALAS2,ALDH18A1,ALDH1L1,ALDH5A1,ALDH6A1,ALDH7A1,ALDH9A1,ALDOA,ALDOB,ALDOC,ALKBH3,ALKBH4,ALKBH5,ALKBH8,AL…
1	GO:0007249	7	7	I-kappaB kinase/NF-kappaB signaling	0.0362223	0.982311	1	1	30	0.00219282	45	0.00178664	1.227	AZI2,BTK,CD14,CHUK,IKBKB,IKBKG,IRAK1BP1,LY96,MAP3K7,NFKB1,NKIRAS1,NLRC3,PTPLAD1,REL,RIPK2,RPS27A,TAB2,TAB3,TANK,TBK1,TICAM2,TIFA,TIRAP,TLR3,TLR4,TLR8,TNIP2,TRAF6,UBC,ZNF675
1	GO:0010498	6	8	proteasomal protein catabolic process	0.0368676	0.971832	1	1	165	0.0120605	286	0.0113551	1.062	AMFR,ANAPC10,ANAPC1,APC,AURKA,AURKB,BFAR,BIRC2,C2orf40,CDC16,CDC23,CDC26,CDC27,CDC34,CDK1,CDK2,CLOCK,CRBN,CUL3,CUL4A,DDIT3,DERL2,DNAJB9,DNAJC10,EDEM1,EDEM3,ENC1,ERCC8,ERLEC1,ERLIN1,ERLIN2,FAF1,FBXL19,FBXL2,FBXL3,FBXL5,FBXO31,FBXO45,FBXO5,FBXO9,FBXW5,FBXW7,FOXRED2,FZR1,HECTD3,JKAMP,KCTD13,KEAP1,KLHL20,KLHL42,MAD2L1,NEK2,NHLRC1,NPLOC4,NR1D1,OS9,PCNP,PLK1,PMAIP1,PPP2R5C,PSMA2,PSMA3,PSMA4,PSMA5,PSMA8…
1	GO:0055070	10	10	copper ion homeostasis	0.0374409	0.989471	1	1	13	0.000950223	17	0.000674951	1.408	APLP2,APP,ATOX1,ATP7A,CCDC22,COMMD1,CUTC,PRNP,SCO2,SLC11A2,SLC31A1,SLC31A2,XIAP
1	GO:1901070	9	11	guanosine-containing compound biosynthetic process	0.0374409	0.989471	1	1	13	0.000950223	17	0.000674951	1.408	GMPS,HPRT1,IMPDH2,NME1,NME1-NME2,NME2,NME3,NME4,NME5,NME7,NME8,NME9,RP2
1	GO:0065003	5	5	macromolecular complex assembly	0.037585	0.967279	1	1	602	0.0440026	1096	0.0435145	1.011	AASS,ABCA1,ABCA7,ACAD9,ACADL,ACADS,ACTN2,ADD2,ADIPOQ,ADRM1,AGO4,AIF1,AIFM1,ALAD,ALDH5A1,ALDOA,ALDOB,ALDOC,AMFR,ANGPT1,ANXA2,APC,APCS,APOA1BP,APOA1,APOA2,APOA4,APOA5,APOC3,APOM,AQP4,AR,ARHGAP6,ASF1A,ASF1B,ASPM,ATF1,ATG16L1,ATL2,ATP6V0A2,ATPAF2,ATPIF1,ATRX,ATXN2,ATXN2L,AURKA,BAG4,BAHD1,BAZ2A,BBS10,BBS12,BCL10,BICD1,BIRC2,BIRC3,BIRC8,BMS1,C1QTNF2,C1QTNF3,C1QTNF7,C7orf55-LUC7L2,CAB39,CADPS2,CADPS,CAM…
1	GO:0051297	5	6	centrosome organization	0.0381466	0.978748	1	1	41	0.00299686	64	0.00254099	1.179	AURKA,BNIP2,BRCA1,BRCA2,C2CD3,CCP110,CDK1,CDK2,CDK5RAP2,CENPJ,CEP152,CEP192,CEP250,CETN2,CETN3,CKAP5,FBXW5,HAUS1,HAUS2,HAUS4,HAUS8,HEPACAM2,KIAA0101,KIF11,KIF3B,NDE1,NEK2,NPM1,OFD1,PCM1,PKD2,PLK1,PLK4,PPP1R12A,SASS6,SGOL1,SLC16A1,SSX2IP,TUBE1,USP33,UXT
1	GO:0043161	7	10	proteasome-mediated ubiquitin-dependent protein catabolic process	0.0384476	0.970664	1	1	161	0.0117681	279	0.0110771	1.062	AMFR,ANAPC10,ANAPC1,APC,AURKA,AURKB,BFAR,BIRC2,C2orf40,CDC16,CDC23,CDC26,CDC27,CDC34,CDK1,CDK2,CLOCK,CRBN,CUL3,CUL4A,DDIT3,DERL2,DNAJB9,DNAJC10,EDEM1,EDEM3,ERCC8,ERLEC1,ERLIN1,ERLIN2,FAF1,FBXL19,FBXL2,FBXL3,FBXL5,FBXO31,FBXO45,FBXO5,FBXO9,FBXW5,FBXW7,FOXRED2,FZR1,HECTD3,JKAMP,KCTD13,KLHL20,KLHL42,MAD2L1,NEK2,NHLRC1,NPLOC4,OS9,PCNP,PLK1,PPP2R5C,PSMA2,PSMA3,PSMA4,PSMA5,PSMA8,PSMB10,PSMB1,PSMB3,PSMB…
1	GO:0006213	6	8	pyrimidine nucleoside metabolic process	0.0388109	0.979802	1	1	34	0.0024852	52	0.00206456	1.204	AK3,APOBEC2,APOBEC3C,APOBEC3F,APOBEC3G,APOBEC3H,CAD,CDA,CMPK1,CTPS1,CTPS2,DCK,DCTD,DHFRL1,DHODH,DPYS,ENTPD4,NME1,NME1-NME2,NME2,NME3,NME4,NME5,NME7,NME8,NME9,NT5C1A,NT5C3A,RP2,TYMP,UCK1,UCK2,UMPS,UPRT
1	GO:0000447	10	12	endonucleolytic cleavage in ITS1 to separate SSU-rRNA from 5.8S rRNA and LSU-rRNA from tricistronic rRNA transcript (SSU-rRNA, 5.8S rRNA, LSU-rRNA)	0.0390798	1	1	1	5	0.00036547	5	0.000198515	1.841	NOP14,RPS21,RPSA,RPSAP58,UTP20
1	GO:0000470	9	11	maturation of LSU-rRNA	0.0390798	1	1	1	5	0.00036547	5	0.000198515	1.841	BOP1,PES1,RPF1,RPF2,WDR12
1	GO:0000966	7	9	RNA 5-end processing	0.0390798	1	1	1	5	0.00036547	5	0.000198515	1.841	NOP14,PIWIL2,PNPT1,TRMT10C,UTP20
1	GO:0002190	6	6	cap-independent translational initiation	0.0390798	1	1	1	5	0.00036547	5	0.000198515	1.841	DENR,EIF2D,EIF4EBP1,MCTS1,RBM4
1	GO:0002192	7	7	IRES-dependent translational initiation	0.0390798	1	1	1	5	0.00036547	5	0.000198515	1.841	DENR,EIF2D,EIF4EBP1,MCTS1,RBM4
1	GO:0002430	6	10	complement receptor mediated signaling pathway	0.0390798	1	1	1	5	0.00036547	5	0.000198515	1.841	C3AR1,C5AR1,CR1,CR2,GPLD1
1	GO:0002578	6	6	negative regulation of antigen processing and presentation	0.0390798	1	1	1	5	0.00036547	5	0.000198515	1.841	HLA-DOA,HLA-DOB,LILRB2,TAPBPL,THBS1
1	GO:0006548	7	11	histidine catabolic process	0.0390798	1	1	1	5	0.00036547	5	0.000198515	1.841	AMDHD1,FTCD,HAL,HDC,UROC1
1	GO:0010917	6	6	negative regulation of mitochondrial membrane potential	0.0390798	1	1	1	5	0.00036547	5	0.000198515	1.841	ARL6IP5,HEBP2,PMAIP1,PRELID1,SLC25A27
1	GO:0015015	6	9	heparan sulfate proteoglycan biosynthetic process, enzymatic modification	0.0390798	1	1	1	5	0.00036547	5	0.000198515	1.841	HS3ST3B1,HS3ST5,HS6ST1,HS6ST2,HS6ST3
1	GO:0019563	6	9	glycerol catabolic process	0.0390798	1	1	1	5	0.00036547	5	0.000198515	1.841	GK2,GK3P,GK5,GK,GPD2
1	GO:0021957	10	12	corticospinal tract morphogenesis	0.0390798	1	1	1	5	0.00036547	5	0.000198515	1.841	BHLHE22,CDH11,EPHA4,FBXO45,PRDM8
1	GO:0032057	7	11	negative regulation of translational initiation in response to stress	0.0390798	1	1	1	5	0.00036547	5	0.000198515	1.841	EIF2AK3,EIF2B1,EIF2B3,EIF2B4,EIF2B5
1	GO:0034720	7	12	histone H3-K4 demethylation	0.0390798	1	1	1	5	0.00036547	5	0.000198515	1.841	KDM1A,KDM1B,KDM5B,KDM5C,KDM5D
1	GO:0046184	5	5	aldehyde biosynthetic process	0.0390798	1	1	1	5	0.00036547	5	0.000198515	1.841	GPI,KDM3A,PDXK,PNPO,TKT
1	GO:0052805	6	6	imidazole-containing compound catabolic process	0.0390798	1	1	1	5	0.00036547	5	0.000198515	1.841	AMDHD1,FTCD,HAL,HDC,UROC1
1	GO:0065001	5	5	specification of axis polarity	0.0390798	1	1	1	5	0.00036547	5	0.000198515	1.841	AHI1,BCOR,NODAL,SHH,WNT8A
1	GO:0070389	8	9	chaperone cofactor-dependent protein refolding	0.0390798	1	1	1	5	0.00036547	5	0.000198515	1.841	BAG1,DNAJB1,DNAJC7,PTGES3,ST13
1	GO:0098734	7	7	macromolecule depalmitoylation	0.0390798	1	1	1	5	0.00036547	5	0.000198515	1.841	LYPLA1,LYPLAL1,PPT1,PPT2-EGFL8,PPT2
1	GO:1901836	9	12	regulation of transcription of nuclear large rRNA transcript from RNA polymerase I promoter	0.0390798	1	1	1	5	0.00036547	5	0.000198515	1.841	DEDD,H2AFY2,H2AFY,NCL,NOL11
1	GO:1990564	10	11	protein polyufmylation	0.0390798	1	1	1	5	0.00036547	5	0.000198515	1.841	DDRGK1,UBA5,UFC1,UFL1,UFM1
1	GO:0006220	6	9	pyrimidine nucleotide metabolic process	0.0406675	0.979489	1	1	31	0.00226592	47	0.00186604	1.214	AK3,CAD,CMPK1,CMPK2,CTPS1,CTPS2,DCK,DCTD,DHODH,DTYMK,ENTPD4,MBD4,NEIL1,NME1,NME1-NME2,NME2,NME3,NME4,NME5,NME7,NME8,NME9,PRPS1,RP2,TBPL1,TYMP,UCK1,UCK2,UMPS,UNG,UPRT
1	GO:0034660	6	8	ncRNA metabolic process	0.0409552	0.967294	1	1	223	0.0163	393	0.0156033	1.045	AARSD1,AARS,ADAT1,AGO4,AIMP1,ALKBH8,ASZ1,BOP1,BYSL,C14orf166,C1D,CD3EAP,CDK5RAP1,CDKAL1,CLP1,CTU1,CTU2,DALRD3,DARS2,DARS,DCAF13,DDX1,DDX21,DDX47,DDX4,DDX51,DDX52,DGCR8,DIEXF,DIMT1,DIS3,DKC1,DROSHA,DTD2,DUS1L,DUS3L,DUS4L,EARS2,EEF1E1,ELAC2,ELL3,EPRS,ERI1,ERN2,EXOSC1,EXOSC5,EXOSC6,EXOSC8,EXOSC9,FARSB,FDXACB1,FRG1,FTSJ1,FTSJ2,FTSJ3,GARS,GEMIN2,GEMIN4,GEMIN5,GRSF1,GTF2H5,GTF3C1,GTF3C2,GTF3C6,GTPBP3,H…
1	GO:0006278	7	9	RNA-dependent DNA replication	0.0417682	0.989792	1	1	11	0.000804035	14	0.000555842	1.447	DKC1,MRE11A,PINX1,POT1,PTGES3,RFC1,TEP1,TERF1,TERF2IP,TERT,TNKS1BP1
1	GO:0018904	4	5	ether metabolic process	0.0417682	0.989792	1	1	11	0.000804035	14	0.000555842	1.447	AGMO,FAR1,FAR2,GNPAT,HRASLS,PEX7,TMEM86B,TXNDC2,TXNDC8,TXN,TXNL1
1	GO:0035589	9	9	G-protein coupled purinergic nucleotide receptor signaling pathway	0.0417682	0.989792	1	1	11	0.000804035	14	0.000555842	1.447	GPR171,GPR34,GPR87,P2RY10,P2RY11,P2RY12,P2RY13,P2RY14,P2RY1,P2RY4,P2RY8
1	GO:0045780	6	8	positive regulation of bone resorption	0.0417682	0.989792	1	1	11	0.000804035	14	0.000555842	1.447	CA2,DCSTAMP,FSHB,LRP6,LTBP3,MC4R,SPP1,SYK,TFRC,TMEM64,TNFSF11
1	GO:0046852	7	7	positive regulation of bone remodeling	0.0417682	0.989792	1	1	11	0.000804035	14	0.000555842	1.447	CA2,DCSTAMP,FSHB,LRP6,LTBP3,MC4R,SPP1,SYK,TFRC,TMEM64,TNFSF11
1	GO:0071425	5	5	hematopoietic stem cell proliferation	0.0417682	0.989792	1	1	11	0.000804035	14	0.000555842	1.447	ARIH2,CTC1,MECOM,NKAP,PRG4,RUNX1,SART3,SFRP2,WNT10B,WNT1,WNT5A
1	GO:0090169	6	10	regulation of spindle assembly	0.0417682	0.989792	1	1	11	0.000804035	14	0.000555842	1.447	CHMP1A,CHMP2A,CHMP2B,CHMP3,CHMP4C,CHMP5,PDCD6IP,PLK1,RNF4,SENP6,TPR
1	GO:0048753	5	6	pigment granule organization	0.0421593	0.985291	1	1	16	0.00116951	22	0.000873466	1.339	AP1G1,AP1M1,AP3B1,AP3D1,BLOC1S2,BLOC1S4,BLOC1S5,DTNBP1,GPR143,LYST,PMEL,RAB32,RAB38,SHROOM2,SNAPIN,TYRP1
1	GO:0010833	5	9	telomere maintenance via telomere lengthening	0.0436427	0.979828	1	1	25	0.00182735	37	0.00146901	1.244	APEX1,CTC1,DKC1,DNA2,FEN1,MRE11A,OBFC1,PCNA,PINX1,POLA1,POLD3,POLE2,POLE,POT1,PRIM1,PRIM2,RFC1,RFC3,RFC5,RPA2,RPA3,TERF1,TERF2IP,TERT,TNKS1BP1
1	GO:0009812	4	4	flavonoid metabolic process	0.0440851	0.98249	1	1	19	0.00138879	27	0.00107198	1.296	CYP1A1,PPARGC1A,SULT1A1,SULT1B1,UGT1A1,UGT1A3,UGT1A4,UGT1A5,UGT2A1,UGT2A3,UGT2B10,UGT2B11,UGT2B15,UGT2B17,UGT2B28,UGT2B4,UGT2B7,UGT3A1,UGT3A2
1	GO:0031111	8	10	negative regulation of microtubule polymerization or depolymerization	0.0443596	0.980764	1	1	22	0.00160807	32	0.0012705	1.266	APC,AURKA,AURKB,C16orf45,CIB1,CKAP2,CLASP1,CLASP2,EML4,FGF13,FKBP4,GAS2L1,GAS2L2,HDAC6,KATNB1,MAP6D1,MID1,MID1IP1,SBDS,SNCA,STMN2,TRIM54
1	GO:0035115	7	7	embryonic forelimb morphogenesis	0.0443596	0.980764	1	1	22	0.00160807	32	0.0012705	1.266	ALX3,CTNNB1,EN1,HOXA11,HOXA13,HOXD11,HOXD9,IFT122,LRP6,MECOM,MSX1,NIPBL,RDH10,RPGRIP1L,RSPO2,RUNX2,SHH,SHOX2,TBX3,TFAP2A,TWIST1,ZNF358
1	GO:0072527	5	5	pyrimidine-containing compound metabolic process	0.0451406	0.973165	1	1	47	0.00343542	75	0.00297773	1.154	AK3,ALDH6A1,APOBEC2,APOBEC3C,APOBEC3F,APOBEC3G,APOBEC3H,CAD,CDA,CMPK1,CMPK2,CTPS1,CTPS2,DCK,DCTD,DHFRL1,DHODH,DPYS,DTYMK,ENTPD4,MBD4,NEIL1,NME1,NME1-NME2,NME2,NME3,NME4,NME5,NME7,NME8,NME9,NT5C1A,NT5C3A,PRPS1,RP2,RRM1,SLC19A2,TBPL1,TET2,TKTL1,TPK1,TYMP,UCK1,UCK2,UMPS,UNG,UPRT
1	GO:0007041	6	8	lysosomal transport	0.0452433	0.9765	1	1	32	0.00233901	49	0.00194545	1.202	AP1G1,AP3B1,AP3M1,ATG14,BECN1P1,CDX2,CHMP5,FAM160A2,GCC2,GPRASP1,HGS,HGSNAT,HMGXB4,HOOK1,HOOK3,LAMP1,M6PR,MGRN1,MTM1,NAGPA,NEDD4,PCSK9,SCARB2,SNAPIN,SNX16,SORT1,STX8,TRAK1,VAMP7,VIPAS39,WASH3P,ZFYVE16
1	GO:0007004	5	10	telomere maintenance via telomerase	0.0453697	0.991195	1	1	9	0.000657847	11	0.000436733	1.506	DKC1,MRE11A,PINX1,POT1,RFC1,TERF1,TERF2IP,TERT,TNKS1BP1
1	GO:0050746	6	7	regulation of lipoprotein metabolic process	0.0453697	0.991195	1	1	9	0.000657847	11	0.000436733	1.506	APOA4,APOM,C19orf80,HHATL,ITGAV,ITGB3,LEP,PON1,SVIP
1	GO:0071732	6	7	cellular response to nitric oxide	0.0453697	0.991195	1	1	9	0.000657847	11	0.000436733	1.506	AQP1,CDK2,FOXO1,KCNC2,MAPK8,MMP3,SFTPC,THBS1,TRAF2
1	GO:0061136	9	10	regulation of proteasomal protein catabolic process	0.0459097	0.966275	1	1	118	0.0086251	202	0.00802001	1.075	ANAPC10,ANAPC1,APC,ARAF,ATRAID,AURKA,BAG6,BBS7,BUB1,CCAR2,CDC16,CDC23,CDC26,CDC27,CDC6,CENPE,COMMD1,CSNK1D,CUL3,DAB2,DDRGK1,DTHD1,DYX1C1,FBXO22,FBXO5,FBXW7,GABARAPL2,GLMN,GNA12,GNB2L1,HERPUD1,HSP90AB1,HSPBP1,IL33,KCNE2,KEAP1,LRRK2,MAD2L1,OPHN1,PBK,PINK1,PLK1,PLK2,PLK3,PRICKLE1,PRKACA,PSEN1,PSMD10,PSMD14,RB1,RFWD2,RNF180,SHH,SMC5,SOCS4,SUMO1,SVIP,TAF1,TAF9,TERF1,TLK2,TMF1,TPR,TRIB2,TTK,UBE2C,UBE2D…
1	GO:0006449	6	9	regulation of translational termination	0.0463603	0.994418	1	1	7	0.000511659	8	0.000317624	1.611	EIF5A2,EIF5A,EIF5AL1,ETF1,HRSP12,MTRF1,OGFOD1
1	GO:0007506	4	6	gonadal mesoderm development	0.0463603	0.994418	1	1	7	0.000511659	8	0.000317624	1.611	TSPY10,TSPY1,TSPY2,TSPY3,TSPY4,TSPY8,ZFPM2
1	GO:0033169	7	12	histone H3-K9 demethylation	0.0463603	0.994418	1	1	7	0.000511659	8	0.000317624	1.611	KDM1A,KDM3A,KDM4C,KDM4D,KDM7A,PHF2,PHF8
1	GO:0034380	6	8	high-density lipoprotein particle assembly	0.0463603	0.994418	1	1	7	0.000511659	8	0.000317624	1.611	ABCA1,ABCA7,APOA1,APOA2,APOA4,APOA5,APOM
1	GO:0046485	5	7	ether lipid metabolic process	0.0463603	0.994418	1	1	7	0.000511659	8	0.000317624	1.611	AGMO,FAR1,FAR2,GNPAT,HRASLS,PEX7,TMEM86B
1	GO:0051974	7	10	negative regulation of telomerase activity	0.0463603	0.994418	1	1	7	0.000511659	8	0.000317624	1.611	CERS1,MEN1,PIF1,PINX1,POT1,PPARG,TERF1
1	GO:0098911	7	7	regulation of ventricular cardiac muscle cell action potential	0.0463603	0.994418	1	1	7	0.000511659	8	0.000317624	1.611	CAV1,CTNNA3,DSC2,DSG2,DSP,PKP2,RYR2
1	GO:0008380	7	9	RNA splicing	0.0468984	0.963261	1	1	181	0.01323	317	0.0125859	1.051	AFF2,AKAP17A,AQR,ARL6IP4,BRDT,BUD13,BUD31,C14orf166,CASC3,CCAR1,CCAR2,CDC5L,CDK12,CIR1,CLP1,CPSF2,CRNKL1,CSTF1,CSTF2,CSTF3,CTNNBL1,CWC15,CWC22,CWC27,DBR1,DDX17,DDX1,DDX39A,DDX41,DDX47,DHX32,DHX38,DHX9,DQX1,ESRP1,FRG1,GEMIN2,GEMIN5,HNRNPA0,HNRNPA1L2,HNRNPA2B1,HNRNPC,HNRNPD,HNRNPF,HNRNPH1,HNRNPH2,HNRNPH3,HSPA8,IWS1,KHSRP,LSM10,LSM1,LSM3,LSM5,LSM6,LSM7,LSM8,LUC7L3,MAGOHB,MAGOH,MBNL1,MBNL3,METTL14,NC…
1	GO:0060563	8	8	neuroepithelial cell differentiation	0.0475114	0.976133	1	1	29	0.00211973	44	0.00174693	1.213	BCCIP,BMP2,CITED1,EDNRB,FAM20C,FGF2,GFI1,GRXCR1,HPS1,HPS4,INSM1,JAG1,KIT,LEF1,MCOLN3,MEF2C,MITF,MREG,MYO5A,MYO6,OCA2,POU4F3,RAB27A,SOX10,SOX11,SOX4,TYRP1,USP13,WNT11
1	GO:0032872	7	10	regulation of stress-activated MAPK cascade	0.0485355	0.964986	1	1	104	0.00760178	177	0.00702743	1.082	AMBP,ARL6IP5,BMP2,CARD9,CCL21,CD27,CDC42,COPS5,DAB2,DACT1,DAXX,DIXDC1,DNAJA1,DUSP19,DUSP22,DVL2,DVL3,EDA2R,EIF2AK2,EPHA4,EPHB1,F2RL1,FCER1A,FKTN,FOXO1,FZD4,FZD7,FZD8,GAB1,GADD45G,GPS2,GRIK2,GSTP1,HDAC3,HIPK3,HMGCR,HRAS,IGBP1,IL1RN,LTBR,MAGI3,MAP2K4,MAP3K11,MAP3K1,MAP3K2,MAP3K3,MAP3K5,MAP3K7,MAP3K9,MAP4K2,MAP4K4,MAPK8IP2,MAPK8IP3,MARVELD3,MDFIC,MECOM,MEN1,MID1,MUL1,MYC,NBR1,NCOR1,NOD1,NOD2,NOX1,NR…
1	GO:0031290	7	7	retinal ganglion cell axon guidance	0.0487672	0.984038	1	1	14	0.00102332	19	0.000754357	1.357	EFNA5,EPHA7,EPHB1,ISL1,ISL2,NRCAM,NRP1,POU4F2,POU4F3,PTPRM,ROBO2,RPL24,SEMA4F,SLIT2
1	GO:0060009	4	7	Sertoli cell development	0.0487672	0.984038	1	1	14	0.00102332	19	0.000754357	1.357	AKAP9,ARID4A,ATRX,CST3,FNDC3A,FSHR,HSD17B4,MAP7,NUP210L,RAB13,SOX3,SOX8,SOX9,WT1
1	GO:2000279	8	9	negative regulation of DNA biosynthetic process	0.0487672	0.984038	1	1	14	0.00102332	19	0.000754357	1.357	ADIPOQ,BMPR2,CERS1,CHEK1,DACH1,DNAJC2,GDF2,GJA1,MEN1,PIF1,PINX1,POT1,PPARG,TERF1
1	GO:0031110	7	9	regulation of microtubule polymerization or depolymerization	0.0499313	0.973359	1	1	33	0.0024121	51	0.00202485	1.191	APC,AURKA,AURKB,C16orf45,CDKN1B,CIB1,CKAP2,CLASP1,CLASP2,CLIP1,EML4,FGF13,FKBP4,GAS2L1,GAS2L2,HDAC6,KATNB1,MAP6D1,MID1,MID1IP1,PSRC1,RGS2,SBDS,SKA1,SLAIN2,SLC39A12,SNCA,SPAST,STMN2,STMN4,STMND1,TERF1,TRIM54
1	GO:0072091	6	6	regulation of stem cell proliferation	0.0501495	0.968154	1	1	57	0.00416636	93	0.00369238	1.128	ASPM,ATXN1L,CD24,CTNNB1,DCT,DGCR8,DISC1,DMRTA2,DPPA2,EIF2AK2,FGF9,FOXG1,FOXP1,FOXP2,FZD3,GAS1,IFNG,IRS1,IRS2,KDM1A,KDR,LRP6,LRRK2,LTBP3,MYC,MYCN,N4BP2L2,NF1,NFIB,NFYA,NGF,NR2E1,OTP,PAX6,PDCD2,PHF14,PRRX1,PRRX2,PTPRC,SHH,SHOX2,SNAI2,SOX10,SOX11,SOX17,SOX2,SOX9,STAT1,TBX3,TGFBR2,TP63,VEGFC,WNT11,WNT2,WNT5A,YAP1,ZNF335
1	GO:0030490	9	11	maturation of SSU-rRNA	0.051171	0.976629	1	1	23	0.00168116	34	0.0013499	1.245	BYSL,DCAF13,DIEXF,HEATR1,KRR1,LSM6,NOC4L,NOL11,NOP14,RPS14,RPS19,RRP36,SRFBP1,TBL3,TSR2,UTP15,UTP18,UTP20,UTP23,UTP3,UTP6,WDR3,WDR46
1	GO:0052695	8	11	cellular glucuronidation	0.0515595	0.980211	1	1	17	0.0012426	24	0.000952873	1.304	UGDH,UGP2,UGT1A1,UGT1A3,UGT1A4,UGT1A5,UGT2A1,UGT2A3,UGT2B10,UGT2B11,UGT2B15,UGT2B17,UGT2B28,UGT2B4,UGT2B7,UGT3A1,UGT3A2
1	GO:1901068	8	10	guanosine-containing compound metabolic process	0.0515595	0.980211	1	1	17	0.0012426	24	0.000952873	1.304	AK3,AK4,DGUOK,GMPS,HPRT1,IMPDH2,NME1,NME1-NME2,NME2,NME3,NME4,NME5,NME7,NME8,NME9,PDE6B,RP2
1	GO:0002065	7	7	columnar/cuboidal epithelial cell differentiation	0.0519296	0.969922	1	1	41	0.00299686	65	0.0025807	1.161	AGR2,BCCIP,BMP2,CITED1,EDNRB,FAM20C,FGF2,FOXA1,GATA5,GATA6,GFI1,GRXCR1,HPS1,HPS4,INSM1,JAG1,KIT,LEF1,MCOLN3,MEF2C,MITF,MREG,MYO5A,MYO6,NEUROD1,NKX6-3,OCA2,PAX6,POU4F3,PROX1,RAB27A,RFX6,SOX10,SOX11,SOX4,SPDEF,TP63,TYRP1,USP13,WDR77,WNT11
1	GO:0072665	7	7	protein localization to vacuole	0.052027	0.977884	1	1	20	0.00146188	29	0.00115139	1.27	AP3B1,AP3M1,BECN1,GCC2,HGS,LAMTOR5,NAGPA,NEDD4,PIK3R4,SCARB2,SNX16,TRAPPC8,VPS13A,VPS13C,VPS25,VPS41,VTI1A,VTI1B,WASH3P,ZFYVE16
1	GO:0009057	5	5	macromolecule catabolic process	0.0532987	0.954212	1	1	433	0.0316497	785	0.0311669	1.015	ABCE1,ACE2,ADAMTS9,ADRB1,AGL,AGO4,AIFM1,AMBP,AMFR,ANAPC10,ANAPC1,APC,ARIH1,AURKA,AURKB,BAG6,BAP1,BECN1,BECN1P1,BFAR,BIRC2,BNIP3,BNIP3L,C2orf40,CACUL1,CASC3,CASP3,CDC16,CDC23,CDC26,CDC27,CDC34,CDK1,CDK2,CDK5,CECR2,CHFR,CLN5,CLOCK,CNOT10,CNOT11,CNOT3,CNOT4,CNOT6L,CNOT7,CNOT8,CRBN,CSPG4,CTBS,CUL2,CUL3,CUL4A,CUL4B,CUL7,CUL9,CYLD,DCN,DCP1A,DCP2,DDIT3,DDX6,DERL2,DFFB,DIS3,DNA2,DNAJB9,DNAJC10,DNASE1L3,D…
1	GO:0006400	7	11	tRNA modification	0.0556005	0.972195	1	1	27	0.00197354	41	0.00162782	1.212	AARS,ALKBH8,CDK5RAP1,CDKAL1,CTU1,CTU2,DUS1L,DUS3L,DUS4L,FTSJ1,GTPBP3,METTL2A,MOCS3,MTFMT,MTO1,NSUN2,OSGEP,PUS1,PUS3,QTRT1,QTRTD1,SSB,TRDMT1,TRMT10A,TRMT13,TRMT1,TYW5
1	GO:0046112	5	8	nucleobase biosynthetic process	0.056233	0.983139	1	1	12	0.000877129	16	0.000635248	1.381	ADAL,APRT,CAD,CECR1,CMPK1,DHODH,GART,GMPS,HPRT1,PRPS1,SHMT1,UMPS
1	GO:0070302	6	8	regulation of stress-activated protein kinase signaling cascade	0.0576149	0.957925	1	1	104	0.00760178	178	0.00706714	1.076	AMBP,ARL6IP5,BMP2,CARD9,CCL21,CD27,CDC42,COPS5,DAB2,DACT1,DAXX,DIXDC1,DNAJA1,DUSP19,DUSP22,DVL2,DVL3,EDA2R,EIF2AK2,EPHA4,EPHB1,F2RL1,FCER1A,FKTN,FOXO1,FZD4,FZD7,FZD8,GAB1,GADD45G,GPS2,GRIK2,GSTP1,HDAC3,HIPK3,HMGCR,HRAS,IGBP1,IL1RN,LTBR,MAGI3,MAP2K4,MAP3K11,MAP3K1,MAP3K2,MAP3K3,MAP3K5,MAP3K7,MAP3K9,MAP4K2,MAP4K4,MAPK8IP2,MAPK8IP3,MARVELD3,MDFIC,MECOM,MEN1,MID1,MUL1,MYC,NBR1,NCOR1,NOD1,NOD2,NOX1,NR…
1	GO:1903050	8	9	regulation of proteolysis involved in cellular protein catabolic process	0.0581383	0.954857	1	1	155	0.0113296	271	0.0107595	1.053	ANAPC10,ANAPC1,APC,ARAF,ATPIF1,ATRAID,AURKA,BAG6,BBS7,BUB1,CCAR2,CCDC22,CDC16,CDC23,CDC26,CDC27,CDC6,CDK1,CENPE,COMMD1,CSNK1D,CTSC,CUL3,DAB2,DDRGK1,DISC1,DTHD1,DYX1C1,FBXO22,FBXO5,FBXW7,FZR1,GABARAPL2,GBA,GLMN,GNA12,GNB2L1,HERPUD1,HSP90AB1,HSPBP1,IL33,KCNE2,KEAP1,LRRK2,MAD2L1,OPHN1,PBK,PDCL3,PINK1,PLK1,PLK2,PLK3,PRICKLE1,PRKACA,PSEN1,PSMA2,PSMA3,PSMA4,PSMA5,PSMA8,PSMB10,PSMB1,PSMB3,PSMB4,PSMB7,PS…
1	GO:0046328	8	11	regulation of JNK cascade	0.0588514	0.958141	1	1	89	0.00650537	151	0.00599516	1.085	AMBP,CARD9,CCL21,CD27,CDC42,COPS5,DAB2,DACT1,DAXX,DIXDC1,DNAJA1,DUSP19,DUSP22,DVL2,DVL3,EDA2R,EPHA4,EPHB1,F2RL1,FCER1A,FKTN,FZD4,FZD7,FZD8,GAB1,GADD45G,GPS2,GRIK2,GSTP1,HDAC3,HIPK3,HRAS,IL1RN,LTBR,MAGI3,MAP2K4,MAP3K11,MAP3K1,MAP3K2,MAP3K5,MAP3K7,MAP3K9,MAP4K2,MAP4K4,MAPK8IP2,MAPK8IP3,MARVELD3,MDFIC,MECOM,MEN1,MUL1,NCOR1,NOD1,NOD2,NOX1,NRK,PAFAH1B1,PDCD4,PER1,PINK1,PPEF2,PTPLAD1,RIPK2,SDCBP,SERPIN…
1	GO:0006401	6	8	RNA catabolic process	0.0594418	0.955076	1	1	127	0.00928295	220	0.00873466	1.063	ABCE1,AGO4,CASC3,CNOT10,CNOT11,CNOT3,CNOT4,CNOT6L,CNOT7,CNOT8,DCP1A,DCP2,DDX6,DIS3,DNA2,DROSHA,DXO,EIF3E,EIF4A1,EIF4B,EIF4E,EIF4G1,ERI1,ERN2,ETF1,EXOSC1,EXOSC5,EXOSC6,EXOSC8,EXOSC9,FAU,FEN1,GSPT2,HNRNPD,ISG20,KHSRP,LSM1,LSM3,LSM5,LSM6,LSM7,MAGOH,MLH1,MTPAP,NANOS2,NCBP1,NUDT16,PABPC4,PAIP1,PAN3,PAPD5,PATL1,PELO,PNPT1,PNRC2,POLR2D,POLR2G,POP1,PPP1R8,PPP2R1A,PPP2R2A,RBM8A,RC3H1,RNASEH2A,RPL10A,RPL11…
1	GO:0035966	4	5	response to topologically incorrect protein	0.0595789	0.966666	1	1	35	0.00255829	55	0.00218367	1.172	CREBRF,DDIT3,DNAJA1,DNAJB1,DNAJB4,DNAJB5,EDEM2,EDEM3,FAF2,HDAC6,HERPUD1,HERPUD2,HSP90AB1,HSPA2,HSPA4,HSPA4L,HSPA6,HSPA8,HSPB2,HSPB3,HSPD1,HSPE1,HSPH1,JKAMP,MANF,MFN2,PACRG,RHBDD1,SERPINH1,STT3B,THBS1,THBS4,TOR1B,UBE2J2,UBE2W
1	GO:0072655	6	6	establishment of protein localization to mitochondrion	0.0595789	0.966666	1	1	35	0.00255829	55	0.00218367	1.172	CHCHD4,COX18,DNAJC19,FBXO7,GFER,HSPA4,HSPA9,MFF,MFN2,MTX1,MTX3,NDUFA13,PAM16,PMPCA,PMPCB,SLC25A6,TIMM10B,TIMM10,TIMM13,TIMM17B,TIMM21,TIMM22,TIMM23,TIMM8A,TIMM8B,TIMM9,TOMM22,TOMM34,TOMM40,TOMM5,TOMM6,TOMM70A,TRNT1,TSPO,YWHAZ
1	GO:0010824	8	10	regulation of centrosome duplication	0.0601369	0.972913	1	1	21	0.00153498	31	0.00123079	1.247	BRCA1,CDK5RAP2,CENPJ,CEP76,CHMP1A,CHMP2A,CHMP2B,CHMP3,CHMP4C,CHMP5,CHORDC1,GEN1,NPM1,PDCD6IP,PKHD1,PLK2,PLK4,RAB6C,RBM14,XPO1,XRCC3
1	GO:0006356	8	11	regulation of transcription from RNA polymerase I promoter	0.0603915	0.977805	1	1	15	0.00109641	21	0.000833763	1.315	DEDD,DHX33,EIF2AK3,FLNA,H2AFY2,H2AFY,HEATR1,MED1,NCL,NOL11,PHF8,POLR2K,POLR2L,TFAM,UTP15
1	GO:0006783	5	8	heme biosynthetic process	0.0603915	0.977805	1	1	15	0.00109641	21	0.000833763	1.315	ALAD,ALAS1,ALAS2,ATPIF1,COX10,COX15,CPOX,HMBS,HNF1A,PPOX,SLC11A2,SLC25A38,TSPO,UROD,UROS
1	GO:0009813	5	5	flavonoid biosynthetic process	0.0603915	0.977805	1	1	15	0.00109641	21	0.000833763	1.315	UGT1A1,UGT1A3,UGT1A4,UGT1A5,UGT2A1,UGT2A3,UGT2B10,UGT2B11,UGT2B15,UGT2B17,UGT2B28,UGT2B4,UGT2B7,UGT3A1,UGT3A2
1	GO:0052696	5	12	flavonoid glucuronidation	0.0603915	0.977805	1	1	15	0.00109641	21	0.000833763	1.315	UGT1A1,UGT1A3,UGT1A4,UGT1A5,UGT2A1,UGT2A3,UGT2B10,UGT2B11,UGT2B15,UGT2B17,UGT2B28,UGT2B4,UGT2B7,UGT3A1,UGT3A2
1	GO:0030162	7	7	regulation of proteolysis	0.0609916	0.947673	1	1	401	0.0293107	727	0.0288641	1.015	A2M,ACVR1C,ADAM9,ADRM1,AIFM1,AIM2,AKIRIN2,AMBP,ANAPC10,ANAPC1,APAF1,APC,APLP2,APP,AQP1,ARAF,ARL6IP5,ATPIF1,ATRAID,AURKA,AVP,BAG6,BAK1,BBS7,BCAP31,BCL10,BCL2L11,BCL2L13,BIRC2,BIRC3,BIRC6,BIRC8,BOK,BST2,BUB1,C19orf80,C2CD3,C3P1,C4A,C4B,C4BPA,C4BPB,C5,C6,C7,C8G,C9,CAPN3,CARD16,CARD17,CARD18,CASP1,CASP3,CASP7,CASP8AP2,CASP8,CASP9,CAV1,CCAR2,CCBE1,CCDC22,CD14,CD27,CD46,CD55,CD59,CDC16,CDC23,CDC26,CDC2…
1	GO:0031124	8	10	mRNA 3-end processing	0.0618202	0.96081	1	1	52	0.00380089	85	0.00337476	1.126	AHCYL1,APP,CDC73,CLP1,CNOT10,CNOT11,CNOT3,CNOT4,CNOT6L,CNOT7,CNOT8,CPSF2,CPSF6,CSTF1,CSTF2,CSTF3,DHX38,EIF4A1,EIF4B,EIF4E,EIF4G1,GRSF1,LSM10,LSM11,MAGOH,MLH1,MTPAP,NCBP1,NUDT21,PABPC1L,PABPN1,PAF1,PAIP1,PAN3,PAPOLA,PAPOLG,PCF11,PNPT1,RBM8A,SNRPB,SNRPD3,SNRPF,SNRPG,SRRM1,SRSF11,SRSF3,SRSF5,SSU72,TNKS1BP1,UPF3B,WDR33,ZNF473
1	GO:0006914	5	5	autophagy	0.0633658	0.95665	1	1	71	0.00518968	119	0.00472466	1.098	ANXA7,ARSA,ATG10,ATG13,ATG14,ATG2A,ATG2B,ATG3,ATG4A,ATG4B,ATG4C,ATG4D,ATG5,BECN1,BECN1P1,BNIP3,C6orf106,C9orf72,CISD2,DAP,DRAM1,EI24,EPM2A,FBXO7,FOXO1,FUNDC1,FUNDC2,GABARAP,GABARAPL1,GABARAPL2,HAP1,HDAC6,IFI16,IRGM,KIAA0226,LAMP1,LIX1L,LRRK2,MAP1LC3A,MAP1LC3B2,MAP1LC3B,MAP1LC3C,MFN2,NBR1,NHLRC1,OPTN,PIK3C3,PIK3R4,PINK1,PRKAA1,PRKAA2,PTPN22,RAB24,RAB33B,RGS19,RNF185,SPATA18,SQSTM1,SUPT20H,TBC1D17,…
1	GO:0043038	5	9	amino acid activation	0.0637002	0.965139	1	1	32	0.00233901	50	0.00198515	1.178	AARSD1,AARS,AIMP1,DALRD3,DARS2,DARS,EARS2,EEF1E1,EPRS,FARSB,FDXACB1,GARS,HARS2,HARS,IARS2,KARS,LARS,MARS2,MARS,NARS2,NARS,PET112,PPA2,PTGES3L-AARSD1,QARS,QRSL1,RARS2,TARSL2,VARS2,WARS2,WARS,YARS2
1	GO:0043039	6	10	tRNA aminoacylation	0.0637002	0.965139	1	1	32	0.00233901	50	0.00198515	1.178	AARSD1,AARS,AIMP1,DALRD3,DARS2,DARS,EARS2,EEF1E1,EPRS,FARSB,FDXACB1,GARS,HARS2,HARS,IARS2,KARS,LARS,MARS2,MARS,NARS2,NARS,PET112,PPA2,PTGES3L-AARSD1,QARS,QRSL1,RARS2,TARSL2,VARS2,WARS2,WARS,YARS2
1	GO:0006684	5	9	sphingomyelin metabolic process	0.0644096	0.983029	1	1	10	0.000730941	13	0.000516139	1.416	ENPP7,SAMD8,SGMS1,SGMS2,SMPD1,SMPD2,SMPD4,SMPDL3A,SMPDL3B,SPTLC2
1	GO:0016236	5	8	macroautophagy	0.0644096	0.983029	1	1	10	0.000730941	13	0.000516139	1.416	ATG14,BECN1,C6orf106,HDAC6,NBR1,OPTN,PIK3C3,PIK3R4,SQSTM1,WDFY3
1	GO:0009058	3	3	biosynthetic process	0.0661195	0.93838	1	1	2247	0.164242	4216	0.167388	0.9812	A4GNT,AADAT,AASDHPPT,ABCC5,ABHD5,ABRA,ABT1,ACAD8,ACADM,ACCS,ACCSL,ACE2,ACLY,ACOT8,ACSF3,ACSL5,ACSM1,ACSS2,ACTL6A,ACTR8,ADAL,ADAMTS3,ADCK3,ADCY7,ADIRF,ADK,ADNP2,ADRM1,ADSS,AEBP2,AFF4,AGK,AGL,AGMAT,AGMO,AGPAT1,AGTR2,AGXT,AHR,AK3,AK4,AK6,AK7,AK9,AKIRIN2,AKR1B1,AKT2,ALAD,ALAS1,ALAS2,ALDH18A1,ALDH1L1,ALDH7A1,ALDH8A1,ALDH9A1,ALDOA,ALDOB,ALDOC,ALG10B,ALG10,ALG12,ALG13,ALG1,ALG2,ALG5,ALG6,ALG8,ALKBH4,ALO…
1	GO:1901576	4	4	organic substance biosynthetic process	0.0661812	0.938348	1	1	2207	0.161319	4140	0.164371	0.9814	A4GNT,AASDHPPT,ABCC5,ABHD5,ABRA,ABT1,ACAD8,ACADM,ACE2,ACLY,ACOT8,ACSF3,ACSL5,ACSM1,ACSS2,ACTL6A,ACTR8,ADAL,ADAMTS3,ADCK3,ADCY7,ADIRF,ADK,ADNP2,ADRM1,ADSS,AEBP2,AFF4,AGK,AGL,AGMAT,AGMO,AGPAT1,AGTR2,AGXT,AHR,AK3,AK4,AK6,AK7,AK9,AKIRIN2,AKR1B1,AKT2,ALAD,ALAS1,ALAS2,ALDH18A1,ALDH7A1,ALDH8A1,ALDH9A1,ALDOA,ALDOB,ALDOC,ALG10B,ALG10,ALG12,ALG13,ALG1,ALG2,ALG5,ALG6,ALG8,ALKBH4,ALOX15B,ALOX5,ALX1,ALX3,AMAC…
1	GO:0044782	5	6	cilium organization	0.068703	0.951739	1	1	78	0.00570134	132	0.0052408	1.088	ACTR2,AHI1,ARL13B,B9D2,BBIP1,BBS10,BBS1,BBS5,BBS7,C2CD3,CBY1,CC2D2A,CCDC28B,CCNO,CELSR3,CEP162,CEP164,CEP250,CEP290,CEP83,CLUAP1,DMD,FAM161A,FLNA,FOPNL,FUZ,ICK,IFT122,IFT172,IFT57,IFT74,INTU,IQCB1,KIAA0586,KIAA1377,KIF27,LAMA5,LRRC6,MCIDAS,MKKS,MKS1,MNS1,NEK1,NME5,NPHP1,OCRL,ONECUT1,ONECUT2,PCDH15,PCM1,PCNT,PKHD1,POC1B,PVRL2,RAB23,RAB8B,RFX4,RP1,RPGR,RPGRIP1L,SCLT1,SEPT2,SPAG16,SSX2IP,TCTN2,TMEM1…
1	GO:0042384	5	7	cilium assembly	0.0687331	0.952352	1	1	73	0.00533587	123	0.00488347	1.093	ACTR2,AHI1,ARL13B,B9D2,BBIP1,BBS10,BBS1,BBS5,BBS7,C2CD3,CBY1,CC2D2A,CCDC28B,CCNO,CELSR3,CEP162,CEP164,CEP250,CEP290,CEP83,CLUAP1,DMD,FAM161A,FLNA,FOPNL,FUZ,ICK,IFT122,IFT172,IFT57,IFT74,INTU,IQCB1,KIAA0586,KIAA1377,KIF27,LAMA5,LRRC6,MCIDAS,MKKS,MKS1,NEK1,NME5,OCRL,ONECUT1,ONECUT2,PCDH15,PCM1,PCNT,PKHD1,POC1B,RAB23,RAB8B,RFX4,RPGR,RPGRIP1L,SCLT1,SEPT2,SPAG16,SSX2IP,TCTN2,TMEM107,TMEM17,TMEM231,TME…
1	GO:0046164	6	6	alcohol catabolic process	0.0692456	0.961189	1	1	33	0.0024121	52	0.00206456	1.168	ADH4,ADH5,ADH7,AKR1B10,ALDH1B1,ALDH3B1,CYP39A1,CYP7A1,ENPP2,ENPP7,EPM2A,FGF23,GK2,GK3P,GK5,GK,GPD2,IMPA1,INPP5E,INPP5K,MIOX,MTMR2,NUDT3,PNPLA8,SCARB1,SCARF1,SMPD1,SMPD4,SMPDL3A,SMPDL3B,SNX17,SRD5A3,SYNJ1
1	GO:0002285	5	7	lymphocyte activation involved in immune response	0.0706274	0.955009	1	1	50	0.0036547	82	0.00325565	1.123	ATP7A,CD180,CD40LG,CD86,EOMES,ERCC1,EXO1,EXOSC6,F2RL1,FOXP1,GAPT,GATA3,HSPD1,IFNA10,IFNA14,IFNA16,IFNA17,IFNA1,IFNA21,IFNA4,IFNA5,IFNA6,IFNA7,IFNA8,IFNE,IFNG,IFNK,IFNW1,ITFG2,KLRF2,LCP1,LEF1,LGALS8,LIG4,LILRB1,MLH1,PLCL2,PSEN1,PSEN2,PTGER4,RAB27A,RC3H1,RNF168,SWAP70,TLR4,TNFSF18,UNC13D,VAMP2,VAMP7,XRCC4
1	GO:0010257	8	8	NADH dehydrogenase complex assembly	0.0708399	0.975405	1	1	13	0.000950223	18	0.000714654	1.33	ACAD9,AIFM1,FOXRED1,NDUFAF3,NDUFAF4,NDUFAF5,NDUFAF7,NDUFS4,NDUFS5,NDUFS8,NUBPL,OXA1L,TIMM21
1	GO:0032981	6	9	mitochondrial respiratory chain complex I assembly	0.0708399	0.975405	1	1	13	0.000950223	18	0.000714654	1.33	ACAD9,AIFM1,FOXRED1,NDUFAF3,NDUFAF4,NDUFAF5,NDUFAF7,NDUFS4,NDUFS5,NDUFS8,NUBPL,OXA1L,TIMM21
1	GO:0046174	7	7	polyol catabolic process	0.0708399	0.975405	1	1	13	0.000950223	18	0.000714654	1.33	EPM2A,GK2,GK3P,GK5,GK,GPD2,IMPA1,INPP5E,INPP5K,MIOX,MTMR2,NUDT3,SYNJ1
1	GO:0097031	5	5	mitochondrial respiratory chain complex I biogenesis	0.0708399	0.975405	1	1	13	0.000950223	18	0.000714654	1.33	ACAD9,AIFM1,FOXRED1,NDUFAF3,NDUFAF4,NDUFAF5,NDUFAF7,NDUFS4,NDUFS5,NDUFS8,NUBPL,OXA1L,TIMM21
1	GO:0006378	9	11	mRNA polyadenylation	0.0708672	0.968601	1	1	19	0.00138879	28	0.00111168	1.249	AHCYL1,APP,CDC73,CLP1,CPSF2,CPSF6,CSTF1,CSTF2,CSTF3,GRSF1,MTPAP,NUDT21,PABPC1L,PAF1,PAPOLG,PCF11,PNPT1,SSU72,WDR33
1	GO:0006614	6	11	SRP-dependent cotranslational protein targeting to membrane	0.070963	0.952017	1	1	64	0.00467802	107	0.00424822	1.101	DDOST,FAU,RPL10A,RPL11,RPL13,RPL14,RPL15,RPL17,RPL18,RPL19,RPL23A,RPL23,RPL24,RPL26,RPL26L1,RPL27,RPL31,RPL32,RPL34,RPL35A,RPL35,RPL36A,RPL37A,RPL37,RPL39,RPL3,RPL3L,RPL41,RPL4,RPL6,RPL7A,RPL7,RPL8,RPL9,RPLP2,RPS10,RPS12,RPS13,RPS14,RPS17,RPS18,RPS19,RPS21,RPS23,RPS26,RPS27A,RPS27,RPS29,RPS2,RPS3A,RPS4Y1,RPS5,RPSA,SEC11A,SEC61A1,SEC61B,SEC61G,SEC63,SPCS3,SRP19,SRPR,SSR1,SSR3,TRAM1
1	GO:0022904	5	6	respiratory electron transport chain	0.070963	0.952017	1	1	64	0.00467802	107	0.00424822	1.101	ALDH5A1,ATP5A1,ATP5B,ATP5C1,ATP5F1,ATP5G3,ATP5H,ATP5J2,ATP5O,COQ7,COX10,COX15,COX4I1,COX6C,COX7A2L,COX7B,COX7C,DLD,ETFA,ETFDH,MECP2,NDUFA10,NDUFA12,NDUFA13,NDUFA1,NDUFA2,NDUFA3,NDUFA4,NDUFA6,NDUFA9,NDUFAF1,NDUFAF2,NDUFB10,NDUFB11,NDUFB1,NDUFB2,NDUFB5,NDUFB8,NDUFB9,NDUFC2,NDUFS1,NDUFS2,NDUFS4,NDUFS5,NDUFS6,NDUFS8,NDUFV1,PINK1,PPARGC1A,SCO2,SDHA,SDHC,SDHD,SLC25A14,SLC25A27,SNCA,SOD2,UCP1,UCP2,UCP3,…
1	GO:0000184	9	11	nuclear-transcribed mRNA catabolic process, nonsense-mediated decay	0.0713721	0.950926	1	1	69	0.00504349	116	0.00460555	1.095	CASC3,DCP1A,DCP2,EIF3E,EIF4G1,ETF1,FAU,GSPT2,MAGOH,NCBP1,PNRC2,PPP2R1A,PPP2R2A,RBM8A,RPL10A,RPL11,RPL13,RPL14,RPL15,RPL17,RPL18,RPL19,RPL23A,RPL23,RPL24,RPL26,RPL26L1,RPL27,RPL31,RPL32,RPL34,RPL35A,RPL35,RPL36A,RPL37A,RPL37,RPL39,RPL3,RPL3L,RPL41,RPL4,RPL6,RPL7A,RPL7,RPL8,RPL9,RPLP2,RPS10,RPS12,RPS13,RPS14,RPS17,RPS18,RPS19,RPS21,RPS23,RPS26,RPS27A,RPS27,RPS29,RPS2,RPS3A,RPS4Y1,RPS5,RPSA,SMG5,SMG…
1	GO:0051028	6	9	mRNA transport	0.0714539	0.950154	1	1	74	0.00540896	125	0.00496288	1.09	ALKBH5,BUD13,CASC3,CHTOP,CPSF2,DDX19A,DDX19B,DDX25,DDX39A,DHX38,EIF4E,EIF5A2,EIF5A,EIF5AL1,ENY2,FMR1,FYTTD1,HHEX,HNRNPA1L2,IWS1,KHSRP,MAGOHB,MAGOH,MCM3AP,MYO1C,NCBP1,NDC1,NPIPA1,NUP155,NUP160,NUP205,NUP35,NUP54,NUP62,NUP85,NUP93,NUP98,NUPL1,NUPL2,NXF2B,NXF2,NXF3,NXF5,NXT2,PABPN1,POLDIP3,POLR2D,POM121C,POM121,QKI,RAE1,RANBP17,RANBP2,RBM8A,SARNP,SEC13,SEH1L,SENP2,SMG5,SMG7,SRRM1,SRSF10,SRSF11,SRSF3…
1	GO:1903362	7	8	regulation of cellular protein catabolic process	0.072169	0.94307	1	1	159	0.011622	280	0.0111168	1.045	ANAPC10,ANAPC1,ANXA2,APC,ARAF,ATPIF1,ATRAID,AURKA,BAG6,BBS7,BUB1,CCAR2,CCDC22,CDC16,CDC23,CDC26,CDC27,CDC6,CDK1,CENPE,COMMD1,CSNK1D,CTSC,CUL3,DAB2,DDRGK1,DISC1,DTHD1,DYX1C1,FBXL5,FBXO22,FBXO5,FBXW7,FZR1,GABARAPL2,GBA,GLMN,GNA12,GNB2L1,HERPUD1,HSP90AB1,HSPBP1,IL33,KCNE2,KEAP1,LRRK2,MAD2L1,OPHN1,PBK,PCSK9,PDCL3,PINK1,PLK1,PLK2,PLK3,PRICKLE1,PRKACA,PSEN1,PSMA2,PSMA3,PSMA4,PSMA5,PSMA8,PSMB10,PSMB1,PS…
1	GO:0006047	6	10	UDP-N-acetylglucosamine metabolic process	0.0726821	0.984547	1	1	8	0.000584753	10	0.00039703	1.473	B4GALNT2,DPAGT1,GFPT1,GNE,GNPNAT1,MGAT1,SLC35A3,UAP1
1	GO:0006335	7	9	DNA replication-dependent nucleosome assembly	0.0726821	0.984547	1	1	8	0.000584753	10	0.00039703	1.473	ASF1A,ASF1B,CHAF1A,CHAF1B,HIST1H3A,HIST1H4A,IPO4,NASP
1	GO:0010172	5	5	embryonic body morphogenesis	0.0726821	0.984547	1	1	8	0.000584753	10	0.00039703	1.473	CDON,FUZ,GREM2,IFT122,MAB21L2,NCKAP1,OFD1,TFAP2A
1	GO:0018342	5	8	protein prenylation	0.0726821	0.984547	1	1	8	0.000584753	10	0.00039703	1.473	CHM,CHML,CHURC1-FNTB,FNTA,FNTB,PGGT1B,PTAR1,RABGGTB
1	GO:0021877	7	7	forebrain neuron fate commitment	0.0726821	0.984547	1	1	8	0.000584753	10	0.00039703	1.473	BCL11B,FEZF2,GATA2,NKX2-1,PAX6,SATB2,TBR1,TFAP2C
1	GO:0034723	6	7	DNA replication-dependent nucleosome organization	0.0726821	0.984547	1	1	8	0.000584753	10	0.00039703	1.473	ASF1A,ASF1B,CHAF1A,CHAF1B,HIST1H3A,HIST1H4A,IPO4,NASP
1	GO:0046501	6	7	protoporphyrinogen IX metabolic process	0.0726821	0.984547	1	1	8	0.000584753	10	0.00039703	1.473	ALAD,ALAS1,ALAS2,CPOX,HMBS,PPOX,UROD,UROS
1	GO:0097009	5	6	energy homeostasis	0.0726821	0.984547	1	1	8	0.000584753	10	0.00039703	1.473	AMPD2,CRTC3,EDN2,MEX3C,MRAP2,OMA1,PRCP,UBC
1	GO:0097354	4	4	prenylation	0.0726821	0.984547	1	1	8	0.000584753	10	0.00039703	1.473	CHM,CHML,CHURC1-FNTB,FNTA,FNTB,PGGT1B,PTAR1,RABGGTB
1	GO:0031123	7	9	RNA 3-end processing	0.074062	0.949539	1	1	65	0.00475111	109	0.00432763	1.098	AHCYL1,APP,CDC73,CLP1,CNOT10,CNOT11,CNOT3,CNOT4,CNOT6L,CNOT7,CNOT8,CPSF2,CPSF6,CSTF1,CSTF2,CSTF3,DHX38,DKC1,EIF4A1,EIF4B,EIF4E,EIF4G1,ELAC2,ERI1,EXOSC5,EXOSC6,GRSF1,LSM10,LSM11,MAGOH,MLH1,MTPAP,NCBP1,NUDT21,PABPC1L,PABPN1,PAF1,PAIP1,PAN3,PAPOLA,PAPOLG,PCF11,PNPT1,PTCD1,RBM8A,RPS21,RPSA,RPSAP58,SNRPB,SNRPD3,SNRPF,SNRPG,SRRM1,SRSF11,SRSF3,SRSF5,SSU72,SUPV3L1,TNKS1BP1,TRNT1,UPF3B,WDR33,ZCCHC11,ZCCHC…
1	GO:0006418	7	11	tRNA aminoacylation for protein translation	0.0742504	0.959332	1	1	30	0.00219282	47	0.00186604	1.175	AARSD1,AARS,AIMP1,DALRD3,DARS2,DARS,EARS2,EEF1E1,EPRS,FARSB,FDXACB1,GARS,HARS2,HARS,IARS2,KARS,LARS,MARS2,MARS,NARS2,NARS,PPA2,PTGES3L-AARSD1,QARS,RARS2,TARSL2,VARS2,WARS2,WARS,YARS2
1	GO:0000463	10	12	maturation of LSU-rRNA from tricistronic rRNA transcript (SSU-rRNA, 5.8S rRNA, LSU-rRNA)	0.07475	1	1	1	4	0.000292376	4	0.000158812	1.841	BOP1,PES1,RPF2,WDR12
1	GO:0002125	5	5	maternal aggressive behavior	0.07475	1	1	1	4	0.000292376	4	0.000158812	1.841	AVP,AVPR1A,CRHBP,OXT
1	GO:0006207	7	10	de novo pyrimidine nucleobase biosynthetic process	0.07475	1	1	1	4	0.000292376	4	0.000158812	1.841	CAD,CMPK1,DHODH,UMPS
1	GO:0006431	8	12	methionyl-tRNA aminoacylation	0.07475	1	1	1	4	0.000292376	4	0.000158812	1.841	AIMP1,LARS,MARS2,MARS
1	GO:0006726	6	8	eye pigment biosynthetic process	0.07475	1	1	1	4	0.000292376	4	0.000158812	1.841	AP3D1,GPR143,OCA2,TYR
1	GO:0008054	8	11	negative regulation of cyclin-dependent protein serine/threonine kinase by cyclin degradation	0.07475	1	1	1	4	0.000292376	4	0.000158812	1.841	C2orf40,CUL3,FBXO31,UBE2C
1	GO:0009138	7	9	pyrimidine nucleoside diphosphate metabolic process	0.07475	1	1	1	4	0.000292376	4	0.000158812	1.841	CMPK1,CMPK2,DTYMK,ENTPD4
1	GO:0010727	8	8	negative regulation of hydrogen peroxide metabolic process	0.07475	1	1	1	4	0.000292376	4	0.000158812	1.841	HDAC6,HP,MMP3,MPV17L
1	GO:0010749	7	8	regulation of nitric oxide mediated signal transduction	0.07475	1	1	1	4	0.000292376	4	0.000158812	1.841	ATP2B4,NOS1AP,SPINK1,THBS1
1	GO:0014063	7	9	negative regulation of serotonin secretion	0.07475	1	1	1	4	0.000292376	4	0.000158812	1.841	HRH3,HTR1B,LILRB1,MAOB
1	GO:0016093	6	7	polyprenol metabolic process	0.07475	1	1	1	4	0.000292376	4	0.000158812	1.841	DPAGT1,DPM1,DPM2,SRD5A3
1	GO:0016479	9	12	negative regulation of transcription from RNA polymerase I promoter	0.07475	1	1	1	4	0.000292376	4	0.000158812	1.841	DEDD,FLNA,H2AFY2,H2AFY
1	GO:0019348	7	8	dolichol metabolic process	0.07475	1	1	1	4	0.000292376	4	0.000158812	1.841	DPAGT1,DPM1,DPM2,SRD5A3
1	GO:0019556	6	12	histidine catabolic process to glutamate and formamide	0.07475	1	1	1	4	0.000292376	4	0.000158812	1.841	AMDHD1,FTCD,HAL,UROC1
1	GO:0019557	8	12	histidine catabolic process to glutamate and formate	0.07475	1	1	1	4	0.000292376	4	0.000158812	1.841	AMDHD1,FTCD,HAL,UROC1
1	GO:0019856	6	9	pyrimidine nucleobase biosynthetic process	0.07475	1	1	1	4	0.000292376	4	0.000158812	1.841	CAD,CMPK1,DHODH,UMPS
1	GO:0021891	6	9	olfactory bulb interneuron development	0.07475	1	1	1	4	0.000292376	4	0.000158812	1.841	ATF5,ROBO2,SALL3,WNT5A
1	GO:0032497	6	7	detection of lipopolysaccharide	0.07475	1	1	1	4	0.000292376	4	0.000158812	1.841	LY96,SCARB1,TLR4,TREM2
1	GO:0033594	6	7	response to hydroxyisoflavone	0.07475	1	1	1	4	0.000292376	4	0.000158812	1.841	BGLAP,CYP11A1,EGFR,UGT3A2
1	GO:0034239	6	7	regulation of macrophage fusion	0.07475	1	1	1	4	0.000292376	4	0.000158812	1.841	ADAM9,DCSTAMP,OCSTAMP,STAT1
1	GO:0035521	6	12	monoubiquitinated histone deubiquitination	0.07475	1	1	1	4	0.000292376	4	0.000158812	1.841	ASXL1,BAP1,MYSM1,USP16
1	GO:0035522	7	13	monoubiquitinated histone H2A deubiquitination	0.07475	1	1	1	4	0.000292376	4	0.000158812	1.841	ASXL1,BAP1,MYSM1,USP16
1	GO:0035726	4	4	common myeloid progenitor cell proliferation	0.07475	1	1	1	4	0.000292376	4	0.000158812	1.841	FLT3,GSTP1,SAMD9L,UNCX
1	GO:0042441	7	7	eye pigment metabolic process	0.07475	1	1	1	4	0.000292376	4	0.000158812	1.841	AP3D1,GPR143,OCA2,TYR
1	GO:0043324	6	6	pigment metabolic process involved in developmental pigmentation	0.07475	1	1	1	4	0.000292376	4	0.000158812	1.841	AP3D1,GPR143,OCA2,TYR
1	GO:0043474	5	5	pigment metabolic process involved in pigmentation	0.07475	1	1	1	4	0.000292376	4	0.000158812	1.841	AP3D1,GPR143,OCA2,TYR
1	GO:0043606	5	6	formamide metabolic process	0.07475	1	1	1	4	0.000292376	4	0.000158812	1.841	AMDHD1,FTCD,HAL,UROC1
1	GO:0045039	5	10	protein import into mitochondrial inner membrane	0.07475	1	1	1	4	0.000292376	4	0.000158812	1.841	NDUFA13,TIMM10,TIMM22,TIMM9
1	GO:0045901	9	10	positive regulation of translational elongation	0.07475	1	1	1	4	0.000292376	4	0.000158812	1.841	EIF5A2,EIF5A,EIF5AL1,USP16
1	GO:0046602	8	10	regulation of mitotic centrosome separation	0.07475	1	1	1	4	0.000292376	4	0.000158812	1.841	CHEK1,KIF11,NEK2,RANBP1
1	GO:0048312	6	7	intracellular distribution of mitochondria	0.07475	1	1	1	4	0.000292376	4	0.000158812	1.841	BHLHA15,CLUH,LRRK2,SYNJ2BP-COX16
1	GO:0050702	8	11	interleukin-1 beta secretion	0.07475	1	1	1	4	0.000292376	4	0.000158812	1.841	ABCA1,AIM2,F2RL1,NLRC4
1	GO:0051572	9	13	negative regulation of histone H3-K4 methylation	0.07475	1	1	1	4	0.000292376	4	0.000158812	1.841	BCOR,BRCA1,H2AFY,KDM1A
1	GO:0051697	7	8	protein delipidation	0.07475	1	1	1	4	0.000292376	4	0.000158812	1.841	ATG4A,ATG4B,ATG4C,ATG4D
1	GO:0060447	7	8	bud outgrowth involved in lung branching	0.07475	1	1	1	4	0.000292376	4	0.000158812	1.841	FGF10,SHH,TMTC3,TNC
1	GO:0060486	8	8	Clara cell differentiation	0.07475	1	1	1	4	0.000292376	4	0.000158812	1.841	GATA6,NFIB,NKX2-1,RBPJ
1	GO:0060596	5	5	mammary placode formation	0.07475	1	1	1	4	0.000292376	4	0.000158812	1.841	LRP6,NRG3,TBX2,TBX3
1	GO:0060911	6	6	cardiac cell fate commitment	0.07475	1	1	1	4	0.000292376	4	0.000158812	1.841	ACVR1,NKX2-5,TBX3,WT1
1	GO:0060923	7	7	cardiac muscle cell fate commitment	0.07475	1	1	1	4	0.000292376	4	0.000158812	1.841	ACVR1,NKX2-5,TBX3,WT1
1	GO:0070269	6	6	pyroptosis	0.07475	1	1	1	4	0.000292376	4	0.000158812	1.841	AIM2,CASP1,CASP5,NLRC4
1	GO:0090168	5	6	Golgi reassembly	0.07475	1	1	1	4	0.000292376	4	0.000158812	1.841	PDCD10,STK25,VCPIP1,YWHAZ
1	GO:2000015	6	6	regulation of determination of dorsal identity	0.07475	1	1	1	4	0.000292376	4	0.000158812	1.841	ACVR1,CTNNB1,DDIT3,MAPK8
1	GO:2000643	6	9	positive regulation of early endosome to late endosome transport	0.07475	1	1	1	4	0.000292376	4	0.000158812	1.841	DAB2,MTMR2,PTPN23,RAB21
1	GO:2000821	6	6	regulation of grooming behavior	0.07475	1	1	1	4	0.000292376	4	0.000158812	1.841	CNTNAP4,DLG4,MC4R,NRXN1
1	GO:0034470	7	9	ncRNA processing	0.0756535	0.940646	1	1	149	0.010891	262	0.0104022	1.047	AARS,ADAT1,AGO4,ALKBH8,BOP1,BYSL,C14orf166,C1D,CDK5RAP1,CDKAL1,CLP1,CTU1,CTU2,DCAF13,DDX1,DDX21,DDX47,DDX51,DDX52,DGCR8,DIEXF,DIMT1,DIS3,DKC1,DROSHA,DUS1L,DUS3L,DUS4L,ELAC2,ERI1,EXOSC1,EXOSC5,EXOSC6,EXOSC8,EXOSC9,FDXACB1,FRG1,FTSJ1,FTSJ2,FTSJ3,GEMIN4,GRSF1,GTF2H5,GTPBP3,HEATR1,IMP3,INTS12,INTS6,ISG20,KARS,KIAA1456,KRR1,LCMT2,LSM6,METTL2A,MOCS3,MTFMT,MTO1,NAF1,NHP2,NOC4L,NOL11,NOP10,NOP14,NOP58,NP…
1	GO:1902582	4	6	single-organism intracellular transport	0.076487	0.932465	1	1	549	0.0401286	1007	0.0399809	1.004	ABCA1,ABCD1,ABRA,AHCYL1,AKT2,ALMS1,ALMS1P,ALS2,AMN,ANK2,ANK3,ANKRD50,ANXA2,AP1B1,AP1G1,AP1M1,AP1M2,AP1S2,AP1S3,AP2A1,AP3B1,AP3B2,AP3D1,AP3M1,AP3M2,AP4B1,AP4E1,AP4M1,AP4S1,AP5M1,AP5Z1,APP,ARL1,ARL3,ATG14,ATG3,ATG4A,ATG4B,ATG4C,ATG4D,ATL2,ATOX1,ATP1B1,ATP2B4,ATP5A1,ATP5B,ATP5C1,ATP5F1,ATP5G3,ATP5H,ATP5J2,ATP5O,ATP9A,ATP9B,BBS12,BBS1,BCAP29,BCAP31,BCL6,BECN1,BECN1P1,BHLHA15,BICD1,BLOC1S2,BLOC1S4,BLO…
1	GO:0007339	7	7	binding of sperm to zona pellucida	0.0766083	0.962101	1	1	23	0.00168116	35	0.00138961	1.21	ACR,ADAM20,ADAM21,ADAM2,ARSA,B4GALT1,CCT3,CCT4,CCT5,CCT7,CCT8,CLGN,CRISP1,HIST1H1T,OVGP1,PRSS37,SPAM1,TCP1,UBAP2L,ZAN,ZP3,ZP4,ZPBP
1	GO:0006839	5	7	mitochondrial transport	0.0771854	0.947024	1	1	66	0.00482421	111	0.00440704	1.095	ATP5A1,ATP5B,ATP5C1,ATP5F1,ATP5G3,ATP5H,ATP5J2,ATP5O,BHLHA15,CHCHD4,CPT1B,CPT2,DNAJC19,FBXO7,FLVCR1,GFER,HSPA4,HSPA9,KIAA1279,MFF,MFN2,MICU2,MPC1L,MRPL18,MTX1,MTX3,NDUFA13,PAM16,PMPCA,PMPCB,PNPT1,PRKAA2,PRKAB2,PSEN1,SLC25A10,SLC25A14,SLC25A15,SLC25A20,SLC25A30,SLC25A32,SLC25A6,SLC8B1,SMDT1,STOML2,TIMM10B,TIMM10,TIMM13,TIMM17B,TIMM21,TIMM22,TIMM23,TIMM8A,TIMM8B,TIMM9,TOMM22,TOMM34,TOMM40,TOMM5,TOM…
1	GO:0045047	5	9	protein targeting to ER	0.0771854	0.947024	1	1	66	0.00482421	111	0.00440704	1.095	CHMP4A,DDOST,FAU,MACF1,RPL10A,RPL11,RPL13,RPL14,RPL15,RPL17,RPL18,RPL19,RPL23A,RPL23,RPL24,RPL26,RPL26L1,RPL27,RPL31,RPL32,RPL34,RPL35A,RPL35,RPL36A,RPL37A,RPL37,RPL39,RPL3,RPL3L,RPL41,RPL4,RPL6,RPL7A,RPL7,RPL8,RPL9,RPLP2,RPS10,RPS12,RPS13,RPS14,RPS17,RPS18,RPS19,RPS21,RPS23,RPS26,RPS27A,RPS27,RPS29,RPS2,RPS3A,RPS4Y1,RPS5,RPSA,SEC11A,SEC61A1,SEC61B,SEC61G,SEC63,SPCS3,SRP19,SRPR,SSR1,SSR3,TRAM1
1	GO:0002024	7	7	diet induced thermogenesis	0.0789316	0.98932	1	1	6	0.000438564	7	0.000277921	1.578	ADRB1,ADRB3,BMP8A,CLIC5,MC4R,OMA1
1	GO:0002583	6	6	regulation of antigen processing and presentation of peptide antigen	0.0789316	0.98932	1	1	6	0.000438564	7	0.000277921	1.578	ABCB5,HLA-DOA,HLA-DOB,TAP2,TAPBPL,TREM2
1	GO:0006578	5	6	amino-acid betaine biosynthetic process	0.0789316	0.98932	1	1	6	0.000438564	7	0.000277921	1.578	ACADM,ALDH7A1,ALDH9A1,CHDH,SHMT1,TMLHE
1	GO:0006930	6	6	substrate-dependent cell migration, cell extension	0.0789316	0.98932	1	1	6	0.000438564	7	0.000277921	1.578	ABL2,CD2AP,CTTN,NCK1,OPHN1,SDCBP
1	GO:0009744	7	7	response to sucrose	0.0789316	0.98932	1	1	6	0.000438564	7	0.000277921	1.578	ADIPOQ,CALCRL,ERCC1,FADS1,GFPT1,OXT
1	GO:0015727	5	11	lactate transport	0.0789316	0.98932	1	1	6	0.000438564	7	0.000277921	1.578	EMB,SLC16A12,SLC16A1,SLC16A3,SLC16A5,SLC16A7
1	GO:0015780	5	8	nucleotide-sugar transport	0.0789316	0.98932	1	1	6	0.000438564	7	0.000277921	1.578	SLC35A1,SLC35A2,SLC35A3,SLC35A5,SLC35B1,SLC35B4
1	GO:0021796	6	6	cerebral cortex regionalization	0.0789316	0.98932	1	1	6	0.000438564	7	0.000277921	1.578	BHLHE22,DMRTA2,EMX1,EOMES,NR2F1,PAX6
1	GO:0021902	8	8	commitment of neuronal cell to specific neuron type in forebrain	0.0789316	0.98932	1	1	6	0.000438564	7	0.000277921	1.578	BCL11B,FEZF2,GATA2,PAX6,SATB2,TBR1
1	GO:0032055	6	10	negative regulation of translation in response to stress	0.0789316	0.98932	1	1	6	0.000438564	7	0.000277921	1.578	EIF2AK3,EIF2B1,EIF2B3,EIF2B4,EIF2B5,RBM4
1	GO:0034285	6	6	response to disaccharide	0.0789316	0.98932	1	1	6	0.000438564	7	0.000277921	1.578	ADIPOQ,CALCRL,ERCC1,FADS1,GFPT1,OXT
1	GO:0035434	6	11	copper ion transmembrane transport	0.0789316	0.98932	1	1	6	0.000438564	7	0.000277921	1.578	ATOX1,ATP7A,CCS,SLC11A2,SLC31A1,SLC31A2
1	GO:0035634	7	7	response to stilbenoid	0.0789316	0.98932	1	1	6	0.000438564	7	0.000277921	1.578	APOA4,CD36,CIDEA,FGL1,IDI1,SLC22A7
1	GO:0035873	6	12	lactate transmembrane transport	0.0789316	0.98932	1	1	6	0.000438564	7	0.000277921	1.578	EMB,SLC16A12,SLC16A1,SLC16A3,SLC16A5,SLC16A7
1	GO:0035879	7	13	plasma membrane lactate transport	0.0789316	0.98932	1	1	6	0.000438564	7	0.000277921	1.578	EMB,SLC16A12,SLC16A1,SLC16A3,SLC16A5,SLC16A7
1	GO:0035947	8	13	regulation of gluconeogenesis by regulation of transcription from RNA polymerase II promoter	0.0789316	0.98932	1	1	6	0.000438564	7	0.000277921	1.578	FOXO1,GCG,KAT2B,NR1D1,SUPT20H,WDR5
1	GO:0044793	7	8	negative regulation by host of viral process	0.0789316	0.98932	1	1	6	0.000438564	7	0.000277921	1.578	APCS,CCNK,LTF,PTX3,VAPA,VAPB
1	GO:0046877	7	7	regulation of saliva secretion	0.0789316	0.98932	1	1	6	0.000438564	7	0.000277921	1.578	ADRB1,AQP1,FGF10,OPRK1,TAC1,TAC4
1	GO:0050748	7	8	negative regulation of lipoprotein metabolic process	0.0789316	0.98932	1	1	6	0.000438564	7	0.000277921	1.578	APOA4,APOM,HHATL,ITGAV,ITGB3,PON1
1	GO:0090232	8	9	positive regulation of spindle checkpoint	0.0789316	0.98932	1	1	6	0.000438564	7	0.000277921	1.578	DYNC1LI1,GEN1,MAD2L1,PCID2,TPR,XRCC3
1	GO:1903044	5	7	protein localization to membrane raft	0.0789316	0.98932	1	1	6	0.000438564	7	0.000277921	1.578	ATP1B1,CAV1,CD24,CLIP1,REEP2,RFTN1
1	GO:2000381	6	6	negative regulation of mesoderm development	0.0789316	0.98932	1	1	6	0.000438564	7	0.000277921	1.578	CER1,DKK1,RPS6KA6,SFRP2,SOX17,TP63
1	GO:0007049	4	4	cell cycle	0.079387	0.931935	1	1	351	0.025656	637	0.0252908	1.014	ACTR1A,AHR,AKAP9,ALMS1,ANAPC10,ANAPC1,ANKLE2,APEX1,APEX2,APPL1,APPL2,ARL8B,ARPP19,ATR,AURKA,AURKB,AURKC,AVPI1,AZI2,B9D2,BANP,BCCIP,BEX2,BLZF1,BORA,BRD7,BUB1,CABLES2,CASC5,CASP8AP2,CCAR1,CCAR2,CCNA2,CCNB3,CCNDBP1,CCNH,CCNO,CCNT1,CCP110,CCPG1,CDC14A,CDC16,CDC23,CDC25C,CDC26,CDC27,CDC6,CDC73,CDC7,CDK1,CDK20,CDK2,CDK5,CDK5RAP2,CDKN1B,CDKN2C,CDKN2D,CDT1,CENPA,CENPC,CENPE,CENPI,CENPJ,CENPK,CENPL,CENPN,…
1	GO:0098732	6	6	macromolecule deacylation	0.0805618	0.954757	1	1	31	0.00226592	49	0.00194545	1.165	BAZ2A,BRMS1,BRMS1L,HDAC1,HDAC2,HDAC3,HDAC4,HDAC6,HDAC8,LYPLA1,LYPLAL1,MORF4L1,PER1,PPT1,PPT2-EGFL8,PPT2,PRDM5,RBM14,REST,SALL1,SFPQ,SIN3A,SIN3B,SIRT1,SIRT4,SIRT5,SIRT6,SMARCAD1,SUDS3,TBL1XR1,TBL1Y
1	GO:0018149	7	8	peptide cross-linking	0.0805847	0.962252	1	1	20	0.00146188	30	0.00119109	1.227	ABCA7,ANXA1,COL3A1,CSTA,DCN,DSP,EPB42,F13A1,FN1,IVL,LOR,NDNF,SPRR1A,SPRR1B,SPRR3,SPRR4,TGM3,TGM5,TGM7,THBS1
1	GO:0043631	8	10	RNA polyadenylation	0.0805847	0.962252	1	1	20	0.00146188	30	0.00119109	1.227	AHCYL1,APP,CDC73,CLP1,CPSF2,CPSF6,CSTF1,CSTF2,CSTF3,GRSF1,MTPAP,NUDT21,PABPC1L,PAF1,PAPOLA,PAPOLG,PCF11,PNPT1,SSU72,WDR33
1	GO:0045739	7	9	positive regulation of DNA repair	0.0805847	0.962252	1	1	20	0.00146188	30	0.00119109	1.227	APBB1,APEX1,BRCA1,BRCC3,EGFR,ERCC8,EYA1,EYA3,FAM175A,FGF10,H2AFX,MGMT,NUDT16,PCNA,RNF168,SETMAR,SIRT1,TRIM28,UBE2N,UBE2V2
1	GO:0006807	3	3	nitrogen compound metabolic process	0.081784	0.923237	1	1	2711	0.198158	5105	0.202684	0.9777	A1CF,AADAT,AARSD1,AARS,AASDHPPT,AASS,ABCC1,ABCC5,ABCD4,ABCE1,ABCG2,ABHD12,ABRA,ABT1,ACAD8,ACADL,ACADM,ACADSB,ACD,ACE2,ACLY,ACP5,ACTL6A,ACTR8,ADAD2,ADAL,ADARB2,ADAT1,ADCY7,ADIRF,ADK,ADNP2,ADRA1D,ADRM1,ADSS,AEBP2,AEN,AFF2,AFF4,AGGF1,AGK,AGMAT,AGO4,AGTR2,AGXT,AHCYL1,AHR,AIFM1,AIMP1,AK3,AK4,AK6,AK7,AK9,AKAP17A,AKIRIN2,AKR1B10,AKR1B1,AKR7A2,ALAD,ALAS1,ALAS2,ALDH18A1,ALDH1L1,ALDH5A1,ALDH6A1,ALDH7A1,ALD…
1	GO:0008033	8	10	tRNA processing	0.0831503	0.944087	1	1	58	0.00423946	97	0.00385119	1.101	AARS,ADAT1,ALKBH8,C14orf166,CDK5RAP1,CDKAL1,CLP1,CTU1,CTU2,DDX1,DUS1L,DUS3L,DUS4L,ELAC2,FDXACB1,FTSJ1,GRSF1,GTPBP3,KARS,KIAA1456,LCMT2,LSM6,METTL2A,MOCS3,MTFMT,MTO1,NSUN2,OSGEP,POP1,POP5,PTCD1,PUS10,PUS1,PUS3,QTRT1,QTRTD1,RPP30,RPP40,RTCB,SSB,TP53RK,TPRKB,TRDMT1,TRMT10A,TRMT10C,TRMT11,TRMT12,TRMT13,TRMT1,TRMT2B,TRNT1,TRUB1,TSEN2,TSEN54,TYW1B,TYW1,TYW3,TYW5
1	GO:0042273	5	5	ribosomal large subunit biogenesis	0.083194	0.973296	1	1	11	0.000804035	15	0.000595545	1.35	EIF6,PES1,RPL11,RPL14,RPL26,RPL35A,RPL7,SBDS,SDAD1,WDR12,WDR55
1	GO:0048854	5	5	brain morphogenesis	0.083194	0.973296	1	1	11	0.000804035	15	0.000595545	1.35	CTNNA2,EMX1,MKKS,PAFAH1B1,PAX2,PCNT,PSEN1,PSEN2,SHANK3,SLC6A4,ZNF335
1	GO:0061462	8	8	protein localization to lysosome	0.083194	0.973296	1	1	11	0.000804035	15	0.000595545	1.35	AP3B1,AP3M1,GCC2,HGS,LAMTOR5,NAGPA,NEDD4,SCARB2,SNX16,WASH3P,ZFYVE16
1	GO:0072599	6	6	establishment of protein localization to endoplasmic reticulum	0.0834967	0.941891	1	1	68	0.0049704	115	0.00456585	1.089	CHMP4A,DDOST,FAU,MACF1,RAB3GAP2,RPL10A,RPL11,RPL13,RPL14,RPL15,RPL17,RPL18,RPL19,RPL23A,RPL23,RPL24,RPL26,RPL26L1,RPL27,RPL31,RPL32,RPL34,RPL35A,RPL35,RPL36A,RPL37A,RPL37,RPL39,RPL3,RPL3L,RPL41,RPL4,RPL6,RPL7A,RPL7,RPL8,RPL9,RPLP2,RPS10,RPS12,RPS13,RPS14,RPS17,RPS18,RPS19,RPS21,RPS23,RPS26,RPS27A,RPS27,RPS29,RPS2,RPS3A,RPS4Y1,RPS5,RPSA,RYR2,SEC11A,SEC61A1,SEC61B,SEC61G,SEC63,SPCS3,SRP19,SRPR,SSR1…
1	GO:0006063	6	9	uronic acid metabolic process	0.0837867	0.963606	1	1	17	0.0012426	25	0.000992576	1.252	UGDH,UGP2,UGT1A1,UGT1A3,UGT1A4,UGT1A5,UGT2A1,UGT2A3,UGT2B10,UGT2B11,UGT2B15,UGT2B17,UGT2B28,UGT2B4,UGT2B7,UGT3A1,UGT3A2
1	GO:0007214	8	8	gamma-aminobutyric acid signaling pathway	0.0837867	0.963606	1	1	17	0.0012426	25	0.000992576	1.252	GABBR1,GABRA1,GABRA2,GABRA3,GABRA5,GABRA6,GABRB2,GABRE,GABRG1,GABRG2,GABRG3,GABRR1,GABRR2,HTR4,PLCL1,PLCL2,SLC12A2
1	GO:0019585	7	10	glucuronate metabolic process	0.0837867	0.963606	1	1	17	0.0012426	25	0.000992576	1.252	UGDH,UGP2,UGT1A1,UGT1A3,UGT1A4,UGT1A5,UGT2A1,UGT2A3,UGT2B10,UGT2B11,UGT2B15,UGT2B17,UGT2B28,UGT2B4,UGT2B7,UGT3A1,UGT3A2
1	GO:0044249	4	4	cellular biosynthetic process	0.0838912	0.921607	1	1	2132	0.155837	4004	0.158971	0.9803	A4GNT,AASDHPPT,ABHD5,ABRA,ABT1,ACAD8,ACADM,ACLY,ACOT8,ACSF3,ACSL5,ACSM1,ACSS2,ACTL6A,ACTR8,ADAL,ADCK3,ADCY7,ADIRF,ADK,ADNP2,ADRM1,ADSS,AEBP2,AFF4,AGK,AGL,AGMAT,AGMO,AGPAT1,AGTR2,AGXT,AHR,AK3,AK4,AK6,AK7,AK9,AKIRIN2,AKR1B1,AKT2,ALAD,ALAS1,ALAS2,ALDH18A1,ALDH7A1,ALDH8A1,ALDH9A1,ALDOA,ALG1,ALKBH4,ALOX15B,ALOX5,ALX1,ALX3,AMACR,AMD1,AMPD2,ANGPT1,ANKRD42,APBB1,APEX1,APOA1,APOA2,APRT,AQP1,ARG2,ARGFX,AR,…
1	GO:0007005	4	5	mitochondrion organization	0.084359	0.931864	1	1	180	0.0131569	320	0.012705	1.036	AGTPBP1,ALAS1,ATF2,ATG2A,ATG2B,ATG3,ATG4A,ATG4B,ATG4C,ATG4D,ATG5,ATP5B,ATP7A,BAK1,BCL2L11,BHLHA15,BLOC1S2,BNIP3,BNIP3L,CASP3,CASP7,CAV2,CCAR2,CD24,CHCHD10,CHCHD1,CHCHD3,CISD2,CLUH,CNP,COL4A3BP,COQ7,COX10,COX18,CXADR,DNAJA3,DNM1L,ELAC2,ESRRA,FANCG,FBXO7,FUNDC1,FUNDC2,GABARAP,GABARAPL1,GABARAPL2,GABPB1,GFM1,GFM2,GGCT,GIMAP5,HAX1,HEBP2,HK2,HSPA4,HTRA2,IARS2,ICT1,IFI6,IFIT2,JTB,JUN,LRRK2,MAN2A1,MAP1L…
1	GO:0019058	5	6	viral life cycle	0.0844198	0.938789	1	1	84	0.0061399	144	0.00571724	1.074	CHMP2A,CHMP2B,CHMP3,CHMP4A,CHMP4C,CHMP5,CPSF4,EIF2AK2,FAU,NUP155,NUP160,NUP205,NUP35,NUP54,NUP62,NUP85,NUP93,NUP98,NUPL1,NUPL2,PABPN1,PCSK5,PDCD6IP,POM121,RAE1,RANBP2,RPL10A,RPL11,RPL13,RPL14,RPL15,RPL17,RPL18,RPL19,RPL23A,RPL23,RPL24,RPL26,RPL26L1,RPL27,RPL31,RPL32,RPL34,RPL35A,RPL35,RPL36A,RPL37A,RPL37,RPL39,RPL3,RPL3L,RPL41,RPL4,RPL6,RPL7A,RPL7,RPL8,RPL9,RPLP2,RPS10,RPS12,RPS13,RPS14,RPS17,RPS…
1	GO:0034440	5	7	lipid oxidation	0.0846773	0.94807	1	1	40	0.00292376	65	0.0025807	1.133	ABCD1,ABCD2,ACAD11,ACADL,ACADM,ACADS,ACADVL,ACOT8,ACOXL,ACSM1,ADH7,ADIPOQ,AMACR,BDH2,CPT1B,CPT1C,CPT2,CYP4V2,DECR1,EHHADH,ETFDH,HACL1,HADH,HAO2,HSD17B4,LEP,MMAA,MUT,PEX13,PEX5,PEX7,PHYH,PLA2G7,PPARD,PPARGC1A,PPARG,PRKAA1,SCP2,SLC25A17,SLC27A2
1	GO:0000387	7	8	spliceosomal snRNP assembly	0.0848751	0.956357	1	1	24	0.00175426	37	0.00146901	1.194	GEMIN2,GEMIN4,GEMIN5,GEMIN8,NCBP1,PHAX,PRMT5,PRMT7,PRPF31,PRPF3,PRPF8,SART3,SMN1,SNRPB,SNRPC,SNRPD3,SNRPF,SNRPG,SNUPN,SRSF10,SRSF12,STRAP,TGS1,WDR77
1	GO:0001656	5	6	metanephros development	0.0848751	0.956357	1	1	24	0.00175426	37	0.00146901	1.194	ADIPOQ,AGTR2,APH1A,CITED1,CTSH,EYA1,FBN1,FGF10,GDF11,HOXA11,HOXC11,HOXD11,ID2,IRX3,ITGA8,NF1,NIPBL,PAX2,RDH10,ROBO2,SHH,SLIT2,SPRY1,WT1
1	GO:0030539	5	6	male genitalia development	0.0853045	0.966892	1	1	14	0.00102332	20	0.00079406	1.289	BMP5,BMP6,CTNNB1,GJB2,HOXA13,HOXD13,LGR4,LHCGR,SHH,SOX2,SRD5A2,TBX3,TEX15,WT1
1	GO:0030433	8	11	ER-associated ubiquitin-dependent protein catabolic process	0.0866638	0.952489	1	1	28	0.00204663	44	0.00174693	1.172	AMFR,DERL2,DNAJB9,DNAJC10,EDEM1,ERLEC1,ERLIN1,ERLIN2,FOXRED2,JKAMP,NPLOC4,OS9,RHBDD1,RNF103,RNF5,SEC61B,SEL1L,STT3B,SYVN1,TOR1A,UBE2G2,UBE2J1,UBE2J2,UBQLN1,USP19,VCP,VIMP,YOD1
1	GO:0034613	5	5	cellular protein localization	0.0880121	0.923851	1	1	376	0.0274834	685	0.0271966	1.011	ABCA12,ABCA7,ABL2,ACD,ADIPOQ,ADRB1,AHI1,AKT2,AMN,AMOT,ANGPT1,ANK2,ANK3,ANXA2,AP3B1,AP3D1,AP3M1,ARL1,ARMCX3,ATG3,ATG4A,ATG4B,ATG4C,ATG4D,ATP1B1,ATP1B3,AURKA,AURKB,BAG1,BAG4,BANP,BBS1,BCAP29,BCAP31,BECN1,BICD1,BLZF1,BSG,C11orf73,C2CD3,C2CD5,CALCR,CAPN3,CASC5,CAV1,CBLB,CD24,CDC42,CDH1,CDK1,CDK5,CENPA,CEP250,CEP72,CEP83,CHAMP1,CHCHD4,CHM,CHMP4A,CLIP1,CNEP1R1,CNTNAP1,COG3,CPE,CRB3,CTDNEP1,CTNNB1,DAG1,…
1	GO:0048609	3	3	multicellular organismal reproductive process	0.0900935	0.923905	1	1	274	0.0200278	495	0.019653	1.019	ACE2,ACR,ACSBG2,ACVR2A,ADAM18,ADAM28,ADAM29,ADAMTS2,ADCY7,ADIG,AFP,AGRP,AK7,AKAP14,AKAP9,ALKBH5,ARID4A,ASF1B,ASPM,ASZ1,ATRX,AURKC,AVP,AVPR1A,B4GALT1,BAG6,BCAP31,BCL2L11,BCL2L2,BCL6,BIRC3,BMP15,BOLL,BPY2,BRCA2,BRDT,CABS1,CADM1,CALR3,CATSPERG,CCIN,CCNI,CCT6B,CD55,CDC25C,CDK16,CDY1,CDY2A,CDYL,CETN2,CHTF18,CITED2,CLOCK,CREB3L4,CREBRF,CREM,CRTAP,CTDNEP1,CTSH,CYLC1,CYLC2,CYP11A1,CYP1A1,DAZ1,DAZ2,DAZ3,D…
1	GO:0007032	4	5	endosome organization	0.0902571	0.95564	1	1	21	0.00153498	32	0.0012705	1.208	ALS2CL,ALS2,CHMP2B,DNAJC13,DNM1,EXOC8,FAM109A,FAM109B,FAM160A2,HOOK1,HOOK3,KIAA1033,PIK3C3,RAB11A,RAB22A,RAB27A,SNX33,TMEM127,USP8,VPS18,WASH3P
1	GO:0050709	7	9	negative regulation of protein secretion	0.0934536	0.93818	1	1	51	0.0037278	85	0.00337476	1.105	ACVR1C,ANGPT1,ANXA1,APOA1,APOA2,BANK1,BMP8A,C1QTNF3,C5AR2,CIDEA,DPH3,ERP29,F2RL1,FAM3D,FOXP3,GBP1,GHRL,HADH,HMGCR,IFNA2,IL33,IL36RN,IRS1,LGR4,LILRB1,MAP4K4,NDUFAF2,NLRP12,NLRP3,OPRM1,PIM3,PPP3CA,PSMD9,PTGER4,PTPN11,RAB11FIP1,RAB11FIP3,RABGEF1,REST,RGCC,RSAD2,SFRP1,SIRT4,SRGN,STXBP5L,TNFRSF21,TNFRSF4,TNFRSF9,TNFSF4,TRIM27,UCP2
1	GO:0000722	5	10	telomere maintenance via recombination	0.0953249	0.955915	1	1	18	0.00131569	27	0.00107198	1.227	APEX1,DNA2,FEN1,PCNA,POLA1,POLD3,POLE2,POLE,PRIM1,PRIM2,RFC1,RFC3,RFC5,RPA2,RPA3,SMC5,SMC6,TEP1
1	GO:0061647	5	9	histone H3-K9 modification	0.0953249	0.955915	1	1	18	0.00131569	27	0.00107198	1.227	ARID4A,BAZ2A,CRTC2,EHMT1,HDAC1,HDAC2,HDAC3,HDAC4,HDAC6,HDAC8,KAT2B,KDM3A,PRDM5,PRDM8,SETDB2,SIRT1,SIRT6,SUV39H1
1	GO:0006289	5	9	nucleotide-excision repair	0.0967765	0.93696	1	1	47	0.00343542	78	0.00309684	1.109	APEX1,BIVM-ERCC5,BRCA2,CCNH,CETN2,DCLRE1A,ERCC1,ERCC2,ERCC3,ERCC4,ERCC5,ERCC8,FAN1,GTF2H2C,GTF2H2,GTF2H3,GTF2H4,GTF2H5,HUS1B,MRE11A,NEIL1,NEIL3,PCNA,POLD3,POLE2,POLE,POLL,POLR2B,POLR2D,POLR2E,POLR2G,POLR2J,POLR2K,POLR2L,RBBP8,RFC1,RFC3,RFC5,RPA2,RPA3,RPA4,SIRT1,SLC30A9,SLX4,TCEA1,XPA,XPC
1	GO:0002710	9	9	negative regulation of T cell mediated immunity	0.0977242	0.972082	1	1	9	0.000657847	12	0.000476436	1.381	FOXP3,IFNA2,IL20RB,LILRB1,NOD2,PPP3CB,PTPRC,SPN,XCL1
1	GO:0008608	7	8	attachment of spindle microtubules to kinetochore	0.0977242	0.972082	1	1	9	0.000657847	12	0.000476436	1.381	AURKB,AURKC,CASC5,CENPE,CHAMP1,RB1,SEH1L,SGOL1,ZNF207
1	GO:0010664	10	10	negative regulation of striated muscle cell apoptotic process	0.0977242	0.972082	1	1	9	0.000657847	12	0.000476436	1.381	BAG3,HAND2,HEY2,HMGCR,ILK,MYOCD,NACA,NKX2-5,SFRP2
1	GO:0046599	6	11	regulation of centriole replication	0.0977242	0.972082	1	1	9	0.000657847	12	0.000476436	1.381	BRCA1,CDK5RAP2,CENPJ,CEP76,CHMP2A,NPM1,PLK2,PLK4,RBM14
1	GO:0060986	3	10	endocrine hormone secretion	0.0977242	0.972082	1	1	9	0.000657847	12	0.000476436	1.381	AGTR2,AQP1,CGA,EPHB6,FZD4,GATA3,GHRL,TBX3,TMF1
1	GO:0098909	6	6	regulation of cardiac muscle cell action potential involved in regulation of contraction	0.0977242	0.972082	1	1	9	0.000657847	12	0.000476436	1.381	ANK2,CAMK2D,CAV1,CTNNA3,DSC2,DSG2,DSP,PKP2,RYR2
1	GO:1901032	7	8	negative regulation of response to reactive oxygen species	0.0977242	0.972082	1	1	9	0.000657847	12	0.000476436	1.381	GNB2L1,GPR37,GPR37L1,HGF,HP,LRRK2,MET,PINK1,TXN
1	GO:1901673	7	11	regulation of mitotic spindle assembly	0.0977242	0.972082	1	1	9	0.000657847	12	0.000476436	1.381	CHMP1A,CHMP2A,CHMP2B,CHMP3,CHMP4C,CHMP5,PDCD6IP,PLK1,TPR
1	GO:1903205	6	9	regulation of hydrogen peroxide-induced cell death	0.0977242	0.972082	1	1	9	0.000657847	12	0.000476436	1.381	GNB2L1,GPR37,GPR37L1,HDAC6,HGF,LRRK2,MET,PINK1,TXN
1	GO:0006448	8	9	regulation of translational elongation	0.0994603	0.957841	1	1	15	0.00109641	22	0.000873466	1.255	AARSD1,AARS,CPEB2,CPEB3,DTD2,EIF5A2,EIF5A,EIF5AL1,IARS2,IMP3,LARS,PRORSD1P,RPS5,USP16,VARS2
1	GO:0042026	7	8	protein refolding	0.0994603	0.957841	1	1	15	0.00109641	22	0.000873466	1.255	B2M,BAG1,CRYAA,DNAJA1,DNAJA2,DNAJA3,DNAJA4,DNAJB1,DNAJC7,HSPA2,HSPA6,HSPA8,HSPD1,PTGES3,ST13
1	GO:0045671	9	10	negative regulation of osteoclast differentiation	0.0994603	0.957841	1	1	15	0.00109641	22	0.000873466	1.255	CALCA,CARTPT,CTNNB1,INPP4B,INPP5D,LILRB1,LILRB4,LRRC17,LTF,NF1,PIK3R1,SFRP1,TLR3,TLR4,ZNF675
1	GO:0050706	8	11	regulation of interleukin-1 beta secretion	0.0994603	0.957841	1	1	15	0.00109641	22	0.000873466	1.255	AIM2,APOA1,CASP1,CASP5,FOXP1,IFNG,NLRP12,NLRP1,NLRP2,NLRP3,NOD2,P2RX7,PANX1,TRIM16,WNT5A
1	GO:0050931	6	6	pigment cell differentiation	0.0994603	0.957841	1	1	15	0.00109641	22	0.000873466	1.255	CITED1,EDNRB,HPS1,HPS4,KIT,MEF2C,MITF,MREG,MYO5A,OCA2,RAB27A,SOD2,SOX10,TYRP1,USP13
1	GO:0002286	6	11	T cell activation involved in immune response	0.100972	0.941783	1	1	30	0.00219282	48	0.00190575	1.151	ATP7A,CD86,EOMES,F2RL1,FOXP1,GATA3,IFNA10,IFNA14,IFNA16,IFNA17,IFNA1,IFNA21,IFNA4,IFNA5,IFNA6,IFNA7,IFNA8,IFNE,IFNG,IFNK,IFNW1,LCP1,LEF1,LILRB1,PSEN1,PSEN2,PTGER4,RAB27A,RC3H1,TNFSF18
1	GO:0043966	6	13	histone H3 acetylation	0.100972	0.941783	1	1	30	0.00219282	48	0.00190575	1.151	BRCA2,BRD1,BRPF3,CCDC101,CRTC2,ELP4,ING5,IRF4,JADE3,KAT2B,KAT6A,KAT6B,KAT7,LDB1,LEF1,MAP3K7,PER1,POLE4,SAP130,SUPT3H,SUPT7L,TADA1,TADA2A,TAF10,TAF12,TAF5L,TAF9,TRIM16,WDR5,YEATS2
1	GO:0000413	9	10	protein peptidyl-prolyl isomerization	0.101304	0.9444	1	1	26	0.00190045	41	0.00162782	1.167	CWC27,FKBP10,FKBP14,FKBP15,FKBP3,FKBP4,FKBP9,FKBPL,NKTR,PIN1,PPIAL4D,PPIAL4E,PPIAL4G,PPIB,PPIC,PPID,PPIF,PPIG,PPIH,PPIL1,PPIL2,PPIL3,PPIL4,PPIL6,PPWD1,RANBP2
1	GO:0002577	5	5	regulation of antigen processing and presentation	0.101334	0.962559	1	1	12	0.000877129	17	0.000674951	1.3	ABCB5,CCL21,HLA-DOA,HLA-DOB,LILRB2,NOD1,NOD2,TAP2,TAPBPL,THBS1,TREM2,WAS
1	GO:0032753	7	7	positive regulation of interleukin-4 production	0.101334	0.962559	1	1	12	0.000877129	17	0.000674951	1.3	CD86,EPX,FOXP3,GATA3,IL20RB,IL33,IRF4,PRG2,PRKCQ,RARA,TNFSF4,ZP3
1	GO:0034377	5	7	plasma lipoprotein particle assembly	0.101334	0.962559	1	1	12	0.000877129	17	0.000674951	1.3	ABCA1,ABCA7,APOA1,APOA2,APOA4,APOA5,APOC3,APOM,DGAT1,PLAGL2,SOAT1,SOAT2
1	GO:0098901	5	5	regulation of cardiac muscle cell action potential	0.101334	0.962559	1	1	12	0.000877129	17	0.000674951	1.3	ANK2,ANK3,CAMK2D,CAV1,CTNNA3,DSC2,DSG2,DSP,NOS1AP,PKP2,RANGRF,RYR2
1	GO:1902187	8	9	negative regulation of viral release from host cell	0.101334	0.962559	1	1	12	0.000877129	17	0.000674951	1.3	CHMP3,MID2,TRIM11,TRIM21,TRIM26,TRIM27,TRIM28,TRIM32,TRIM35,TRIM56,TRIM8,VAPB
1	GO:2000144	7	12	positive regulation of DNA-templated transcription, initiation	0.101334	0.962559	1	1	12	0.000877129	17	0.000674951	1.3	AHR,BCLAF1,CAND1,CTNNB1,HNF1A,JUN,MITF,NKX2-5,SRF,TAF1,TWIST1,WNT10B
1	GO:0009451	6	8	RNA modification	0.10201	0.929856	1	1	58	0.00423946	98	0.0038909	1.09	A1CF,AARS,ALKBH5,ALKBH8,APOBEC2,APOBEC3F,APOBEC3G,CDK5RAP1,CDKAL1,CTU1,CTU2,DIMT1,DKC1,DUS1L,DUS3L,DUS4L,FTO,FTSJ1,FTSJ2,FTSJ3,GTPBP3,HENMT1,METTL14,METTL2A,MOCS3,MTFMT,MTO1,NAF1,NHP2,NOP10,NOP58,NSUN2,NUDT16,OSGEP,PUS10,PUS1,PUS3,QTRT1,QTRTD1,RNMT,RNMTL1,RPUSD2,RPUSD4,RRNAD1,SSB,TARBP1,TFB1M,TFB2M,TGS1,TRDMT1,TRMT10A,TRMT13,TRMT1,TRMT2A,TRMT2B,TRUB1,TYW5,WTAP
1	GO:0019395	6	10	fatty acid oxidation	0.103089	0.935475	1	1	39	0.00285067	64	0.00254099	1.122	ABCD1,ABCD2,ACAD11,ACADL,ACADM,ACADS,ACADVL,ACOT8,ACOXL,ACSM1,ADH7,ADIPOQ,AMACR,BDH2,CPT1B,CPT1C,CPT2,CYP4V2,DECR1,EHHADH,ETFDH,HACL1,HADH,HAO2,HSD17B4,LEP,MMAA,MUT,PEX13,PEX5,PEX7,PHYH,PPARD,PPARGC1A,PPARG,PRKAA1,SCP2,SLC25A17,SLC27A2
1	GO:0006613	6	10	cotranslational protein targeting to membrane	0.105222	0.925938	1	1	64	0.00467802	109	0.00432763	1.081	DDOST,FAU,RPL10A,RPL11,RPL13,RPL14,RPL15,RPL17,RPL18,RPL19,RPL23A,RPL23,RPL24,RPL26,RPL26L1,RPL27,RPL31,RPL32,RPL34,RPL35A,RPL35,RPL36A,RPL37A,RPL37,RPL39,RPL3,RPL3L,RPL41,RPL4,RPL6,RPL7A,RPL7,RPL8,RPL9,RPLP2,RPS10,RPS12,RPS13,RPS14,RPS17,RPS18,RPS19,RPS21,RPS23,RPS26,RPS27A,RPS27,RPS29,RPS2,RPS3A,RPS4Y1,RPS5,RPSA,SEC11A,SEC61A1,SEC61B,SEC61G,SEC63,SPCS3,SRP19,SRPR,SSR1,SSR3,TRAM1
1	GO:0022900	4	5	electron transport chain	0.105222	0.925938	1	1	64	0.00467802	109	0.00432763	1.081	ALDH5A1,ATP5A1,ATP5B,ATP5C1,ATP5F1,ATP5G3,ATP5H,ATP5J2,ATP5O,COQ7,COX10,COX15,COX4I1,COX6C,COX7A2L,COX7B,COX7C,DLD,ETFA,ETFDH,MECP2,NDUFA10,NDUFA12,NDUFA13,NDUFA1,NDUFA2,NDUFA3,NDUFA4,NDUFA6,NDUFA9,NDUFAF1,NDUFAF2,NDUFB10,NDUFB11,NDUFB1,NDUFB2,NDUFB5,NDUFB8,NDUFB9,NDUFC2,NDUFS1,NDUFS2,NDUFS4,NDUFS5,NDUFS6,NDUFS8,NDUFV1,PINK1,PPARGC1A,SCO2,SDHA,SDHC,SDHD,SLC25A14,SLC25A27,SNCA,SOD2,UCP1,UCP2,UCP3,…
1	GO:0051607	4	7	defense response to virus	0.105489	0.921702	1	1	86	0.00628609	149	0.00591575	1.063	ABCC9,ABCF3,APOBEC3B,APOBEC3C,APOBEC3D,APOBEC3F,APOBEC3G,APOBEC3H,BECN1,BNIP3,BNIP3L,BST2,CARD9,CD207,CD86,CD8A,CRCP,CXADR,CXCL10,CXCL9,DDX41,DDX60,DEFA1,DEFA3,EIF2AK2,ELMOD2,EXOSC5,F2RL1,FADD,GBP1,GBP3,GPAM,HERC5,IFI16,IFIT1,IFIT2,IFIT3,IFIT5,IFNA10,IFNA13,IFNA14,IFNA16,IFNA17,IFNA1,IFNA21,IFNA2,IFNA4,IFNA5,IFNA6,IFNA7,IFNA8,IFNE,IFNG,IFNK,IFNW1,ILF3,IRF9,ISG20,KCNJ8,LILRB1,LYST,MB21D1,NLRP3,OPR…
1	GO:0034605	5	6	cellular response to heat	0.105992	0.926548	1	1	59	0.00431255	100	0.0039703	1.086	AKT1S1,ARPP21,ATR,BAG1,BAG2,BAG3,BAG4,C11orf73,CAMK2D,CCAR2,CETN1,CXCL10,DHX9,DNAJB1,DNAJC2,DNAJC7,EP300,FKBP4,HDAC2,HDAC6,HSBP1,HSF1,HSP90AB1,HSPA6,HSPA8,HSPH1,HTRA2,IRAK1,NUP155,NUP160,NUP205,NUP35,NUP54,NUP62,NUP85,NUP93,NUP98,NUPL1,NUPL2,PDCD6,POLR2D,POM121,PTGES3,RAE1,RANBP2,RBBP7,RPA2,RPA3,SCARA5,SEH1L,SIRT1,SLU7,ST8SIA1,STAC,TFEC,THBS1,TPR,VCP,YWHAE
1	GO:0002720	7	8	positive regulation of cytokine production involved in immune response	0.106664	0.947973	1	1	19	0.00138879	29	0.00115139	1.206	BCL10,CD36,F2RL1,FCER1G,FFAR2,FFAR3,GIMAP5,MALT1,MAP3K7,MIF,NOD2,RSAD2,TEK,TLR4,TNFSF4,TRAF2,TRAF6,WNT5A,XCL1
1	GO:0034453	6	7	microtubule anchoring	0.106664	0.947973	1	1	19	0.00138879	29	0.00115139	1.206	AURKB,AURKC,BICD1,CASC5,CENPE,CEP57,CEP57L1,CHAMP1,CLASP1,CLASP2,DAG1,FOPNL,GCC2,HOOK3,PCM1,RB1,SEH1L,SGOL1,ZNF207
1	GO:0070972	7	7	protein localization to endoplasmic reticulum	0.107609	0.922782	1	1	70	0.00511659	120	0.00476436	1.074	ANK2,BCAP29,BCAP31,CHMP4A,DDOST,FAU,MACF1,RPL10A,RPL11,RPL13,RPL14,RPL15,RPL17,RPL18,RPL19,RPL23A,RPL23,RPL24,RPL26,RPL26L1,RPL27,RPL31,RPL32,RPL34,RPL35A,RPL35,RPL36A,RPL37A,RPL37,RPL39,RPL3,RPL3L,RPL41,RPL4,RPL6,RPL7A,RPL7,RPL8,RPL9,RPLP2,RPS10,RPS12,RPS13,RPS14,RPS17,RPS18,RPS19,RPS21,RPS23,RPS26,RPS27A,RPS27,RPS29,RPS2,RPS3A,RPS4Y1,RPS5,RPSA,SEC11A,SEC61A1,SEC61B,SEC61G,SEC63,SPCS3,SRP19,SRPR…
1	GO:0072657	4	6	protein localization to membrane	0.109598	0.91036	1	1	176	0.0128646	315	0.0125065	1.029	ABCA12,ADIPOQ,AKT2,AMN,ANK2,ANK3,ANXA2,AP3D1,ATG3,ATG4A,ATG4B,ATG4C,ATG4D,ATP1B1,ATP1B3,BAG4,BBS1,BLZF1,BSG,C2CD5,CALCR,CAPN3,CAV1,CD24,CDH1,CDK5,CHM,CHMP4A,CLIP1,CPE,CRB3,DDOST,DLG4,DNAJA3,DPP10,DPP6,EPB41L3,FAU,FCER1G,FERMT2,FGF13,FLNA,GCC2,GOLGA4,GOLPH3,GRIK2,HGS,HSPA4,IFT122,INPP5K,KCNIP3,LIN7A,LIN7C,LRRTM4,MACF1,MAGI2,MAP7,MGEA5,MUSK,MYL12A,MYO1C,MYO5A,NCF1,NDUFA13,NLGN1,NME7,NRXN1,OPTN,OSBP…
1	GO:0006482	4	9	protein demethylation	0.113214	0.94844	1	1	16	0.00116951	24	0.000952873	1.227	ALKBH4,HIST1H4A,KDM1A,KDM1B,KDM3A,KDM4C,KDM4D,KDM5B,KDM5C,KDM5D,KDM6A,KDM7A,PHF2,PHF8,PPME1,UTY
1	GO:0008214	7	8	protein dealkylation	0.113214	0.94844	1	1	16	0.00116951	24	0.000952873	1.227	ALKBH4,HIST1H4A,KDM1A,KDM1B,KDM3A,KDM4C,KDM4D,KDM5B,KDM5C,KDM5D,KDM6A,KDM7A,PHF2,PHF8,PPME1,UTY
1	GO:0010467	5	5	gene expression	0.113401	0.899852	1	1	444	0.0324538	816	0.0323977	1.002	A1CF,AARS,AEBP2,AGO4,AIMP1,AR,ASZ1,ATP1B4,BAZ2A,BDP1,BRF2,CASC3,CCAR1,CCNC,CCNH,CCNT1,CD3EAP,CDC5L,CLP1,CNOT10,CNOT11,CNOT3,CNOT4,CNOT6L,CNOT7,CNOT8,COX4I1,COX6C,COX7A2L,COX7B,COX7C,CPSF2,CRCP,CSTF1,CSTF2,CSTF3,CTDP1,CTNNBL1,CWC15,DARS2,DARS,DCP1A,DCP2,DDOST,DDX4,DDX6,DGCR8,DHX38,DHX9,DIS3,DNMT1,DNMT3A,DROSHA,E2F5,EARS2,EDA,EED,EEF1A1,EEF1B2,EEF1E1,EIF1AX,EIF2B1,EIF2B3,EIF2B4,EIF2B5,EIF2S1,EIF2S2…
1	GO:0032691	8	8	negative regulation of interleukin-1 beta production	0.114475	0.973101	1	1	7	0.000511659	9	0.000357327	1.432	ACP5,APOA1,GHRL,GSTP1,MEFV,NLRP3,TNFAIP3
1	GO:0033683	7	8	nucleotide-excision repair, DNA incision	0.114475	0.973101	1	1	7	0.000511659	9	0.000357327	1.432	ERCC1,ERCC2,ERCC3,ERCC4,ERCC5,FAN1,XPA
1	GO:0045116	9	10	protein neddylation	0.114475	0.973101	1	1	7	0.000511659	9	0.000357327	1.432	NAE1,RBX1,RNF7,UBA3,UBE2F,UBE2F-SCLY,UBE2M
1	GO:0046645	9	10	positive regulation of gamma-delta T cell activation	0.114475	0.973101	1	1	7	0.000511659	9	0.000357327	1.432	GIMAP5,LCK,LILRB1,NCKAP1L,NOD2,PTPRC,SYK
1	GO:0050665	5	6	hydrogen peroxide biosynthetic process	0.114475	0.973101	1	1	7	0.000511659	9	0.000357327	1.432	CYP1A1,CYP1A2,DUOX1,MAOB,NCF1,SOD1,SOD2
1	GO:0052803	5	5	imidazole-containing compound metabolic process	0.114475	0.973101	1	1	7	0.000511659	9	0.000357327	1.432	AMDHD1,FTCD,HAL,HDC,PRG3,TRH,UROC1
1	GO:0060711	4	5	labyrinthine layer development	0.114475	0.973101	1	1	7	0.000511659	9	0.000357327	1.432	BIRC6,CDX2,CDX4,CITED1,EGLN1,GAB1,SENP2
1	GO:0070071	8	8	proton-transporting two-sector ATPase complex assembly	0.114475	0.973101	1	1	7	0.000511659	9	0.000357327	1.432	ALDOB,ATP6V0A2,ATPAF2,OXA1L,TCIRG1,TMEM70,VMA21
1	GO:0070344	6	6	regulation of fat cell proliferation	0.114475	0.973101	1	1	7	0.000511659	9	0.000357327	1.432	E2F3,FGF10,FGF16,FTO,GATA2,PID1,TFDP1
1	GO:0070365	7	7	hepatocyte differentiation	0.114475	0.973101	1	1	7	0.000511659	9	0.000357327	1.432	ANXA1,CYP1A1,E2F7,HHEX,ITGA2,PROX1,WNT1
1	GO:0090009	4	4	primitive streak formation	0.114475	0.973101	1	1	7	0.000511659	9	0.000357327	1.432	FOXA2,HHEX,LRP6,OTX2,SRF,T,WNT5A
1	GO:0006664	6	7	glycolipid metabolic process	0.114945	0.920473	1	1	56	0.00409327	95	0.00377179	1.085	ALDH5A1,ARSA,ARSD,ARSE,ARSF,ARSH,ARSJ,ARSK,ASAH1,ASAH2,B3GNT5,CREM,CTSA,CWH43,DPM1,DPM2,ENPP7,GAL3ST1,GBA3,GBA,GLA,GPLD1,HEXA,HEXB,KIT,MAP7,NAGA,NEU4,PGAP2,PIGA,PIGB,PIGG,PIGH,PIGL,PIGO,PIGP,PIGU,PIGW,PIGX,PIGY,PNLIPRP2,PYURF,SERAC1,SMPD1,SMPD2,SMPD4,ST3GAL6,ST6GALNAC3,ST8SIA1,ST8SIA2,ST8SIA3,ST8SIA5,ST8SIA6,STS,SUMF1,UGCG
1	GO:0002718	6	7	regulation of cytokine production involved in immune response	0.115121	0.930754	1	1	32	0.00233901	52	0.00206456	1.133	ANGPT1,APOA1,APOA2,ATG5,BCL10,BCL6,BST2,BTK,CD36,CLC,F2RL1,FCER1G,FFAR2,FFAR3,FOXP3,GIMAP5,IFNA2,IRAK3,LILRB1,MALT1,MAP3K7,MIF,NOD2,RSAD2,TEK,TGFB2,TLR4,TNFSF4,TRAF2,TRAF6,WNT5A,XCL1
1	GO:0019748	4	4	secondary metabolic process	0.117449	0.932027	1	1	28	0.00204663	45	0.00178664	1.146	AKR1B10,AKR1B1,AKR7A2,ARL1,BDH2,CBR4,CITED1,CTNS,CYP1A1,CYP1A2,CYP2A6,CYP2A7,CYP2D6,DCT,DDT,FMO1,FMO2,KMO,MC1R,MYO5A,OCA2,PMEL,PON3,SLC45A2,STAR,TRPC1,TYR,TYRP1
1	GO:0031060	9	11	regulation of histone methylation	0.117449	0.932027	1	1	28	0.00204663	45	0.00178664	1.146	ASXL2,BCOR,BRCA1,CTCFL,CTNNB1,DMRTC2,DNMT1,DPPA2,EED,GATA3,GCG,H2AFY,IWS1,JARID2,KDM1A,KDM3A,MECP2,MEN1,MYB,OGT,PAF1,PAXBP1,RNF20,RTF1,SIRT1,SUPT6H,WDR61,ZNF335
1	GO:0008333	6	9	endosome to lysosome transport	0.117763	0.939863	1	1	20	0.00146188	31	0.00123079	1.188	ATG14,BECN1P1,CDX2,CHMP5,FAM160A2,GPRASP1,HGS,HMGXB4,HOOK1,HOOK3,M6PR,MGRN1,MTM1,SNAPIN,SNX16,SORT1,STX8,TRAK1,VAMP7,VIPAS39
1	GO:0032781	7	8	positive regulation of ATPase activity	0.117763	0.939863	1	1	20	0.00146188	31	0.00123079	1.188	ABCA7,AHSA1,AHSA2,ALDOB,ATP1B1,ATP1B3,CASR,CHTOP,DNAJB1,DNAJC10,DNAJC1,DNAJC24,FGF10,GABARAPL2,MYL4,PFN1,PLSCR1,RGN,RYR2,SETMAR
1	GO:0070265	5	5	necrotic cell death	0.117763	0.939863	1	1	20	0.00146188	31	0.00123079	1.188	BIRC2,BIRC3,CASP1,CASP8,CYLD,DNM1L,FADD,FAS,MAP3K5,MAPK8,MGEA5,MLKL,PGAM5,PPIF,PYGL,RPS27A,TNFRSF10B,TRAF2,TRPM7,UBC
1	GO:0032465	6	7	regulation of cytokinesis	0.118358	0.925475	1	1	37	0.00270448	61	0.00242188	1.117	AURKA,AURKB,AURKC,BECN1,BIRC6,BRCA2,CCP110,CDC42,CDC6,CENPV,CETN2,CHMP4C,CSPP1,CUL3,CXCR5,E2F7,ECT2,KIF3B,KLHL21,MAP10,OPN1LW,OPN1MW,OR1A2,OR2A4,PIK3C3,PIK3R4,PIN1,PKN2,PLK3,RXFP3,SDCCAG3,SH3GLB1,SPAST,SSTR5,TAS1R2,TAS2R13,ZFYVE19
1	GO:0048488	5	9	synaptic vesicle endocytosis	0.118664	0.951233	1	1	13	0.000950223	19	0.000754357	1.26	CANX,CD24,CDK5,DENND1A,ITSN1,OPHN1,PACSIN1,SH3GL2,SNCA,STON2,SYNJ1,SYT5,SYT8
1	GO:0050718	9	12	positive regulation of interleukin-1 beta secretion	0.118664	0.951233	1	1	13	0.000950223	19	0.000754357	1.26	AIM2,CASP1,CASP5,IFNG,NLRP12,NLRP1,NLRP2,NLRP3,NOD2,P2RX7,PANX1,TRIM16,WNT5A
1	GO:0060236	7	10	regulation of mitotic spindle organization	0.118664	0.951233	1	1	13	0.000950223	19	0.000754357	1.26	BORA,CHMP1A,CHMP2A,CHMP2B,CHMP3,CHMP4C,CHMP5,PDCD6IP,PLK1,PSRC1,SBDS,TPR,TPX2
1	GO:0060441	6	8	epithelial tube branching involved in lung morphogenesis	0.118664	0.951233	1	1	13	0.000950223	19	0.000754357	1.26	CTNNB1,DAG1,FOXA1,FOXA2,HHEX,HHIP,HRAS,LAMA1,NKX2-1,RDH10,RSPO2,SOX2,SOX9
1	GO:0032543	5	8	mitochondrial translation	0.119243	0.91685	1	1	57	0.00416636	97	0.00385119	1.082	CHCHD1,GFM1,GFM2,IARS2,ICT1,MRPL12,MRPL15,MRPL17,MRPL18,MRPL1,MRPL21,MRPL22,MRPL24,MRPL28,MRPL2,MRPL30,MRPL32,MRPL34,MRPL35,MRPL36,MRPL37,MRPL38,MRPL39,MRPL3,MRPL44,MRPL46,MRPL47,MRPL48,MRPL49,MRPL50,MRPL51,MRPS11,MRPS12,MRPS14,MRPS15,MRPS16,MRPS18C,MRPS21,MRPS22,MRPS23,MRPS25,MRPS26,MRPS30,MRPS31,MRPS34,MRPS35,MRPS9,MTFMT,MTIF2,MTRF1L,NOA1,PET112,PTCD3,PTRH1,QRSL1,RARS2,TUFM
1	GO:0070727	4	4	cellular macromolecule localization	0.119897	0.89497	1	1	378	0.0276296	693	0.0275142	1.004	A1CF,ABCA12,ABCA7,ABL2,ACD,ADIPOQ,ADRB1,AHI1,AKT2,AMN,AMOT,ANGPT1,ANK2,ANK3,ANXA2,AP3B1,AP3D1,AP3M1,ARL1,ARMCX3,ATG3,ATG4A,ATG4B,ATG4C,ATG4D,ATP1B1,ATP1B3,AURKA,AURKB,BAG1,BAG4,BANP,BBS1,BCAP29,BCAP31,BECN1,BICD1,BLZF1,BSG,C11orf73,C2CD3,C2CD5,CALCR,CAPN3,CASC3,CASC5,CAV1,CBLB,CD24,CDC42,CDH1,CDK1,CDK5,CENPA,CEP250,CEP72,CEP83,CHAMP1,CHCHD4,CHM,CHMP4A,CLIP1,CNEP1R1,CNTNAP1,COG3,CPE,CRB3,CTDNEP1,C…
1	GO:0003015	6	6	heart process	0.121013	0.958232	1	1	10	0.000730941	14	0.000555842	1.315	ACTC1,ATG5,CDC42,MYL2,RNLS,SGCD,SGCG,SGCZ,SOD1,TRDN
1	GO:0006067	7	7	ethanol metabolic process	0.121013	0.958232	1	1	10	0.000730941	14	0.000555842	1.315	ACSS2,ADH1A,ADH1B,ADH1C,ADH4,ADH5,ADH6,ADH7,ALDH1B1,ALDH3B1
1	GO:0006878	10	11	cellular copper ion homeostasis	0.121013	0.958232	1	1	10	0.000730941	14	0.000555842	1.315	APLP2,APP,ATOX1,ATP7A,CCDC22,PRNP,SCO2,SLC11A2,SLC31A1,SLC31A2
1	GO:0007129	6	7	synapsis	0.121013	0.958232	1	1	10	0.000730941	14	0.000555842	1.315	CCDC79,DMC1,MAEL,MEI4,MLH1,MRE11A,NDC1,SPATA22,STRA8,TEX15
1	GO:0042554	6	6	superoxide anion generation	0.121013	0.958232	1	1	10	0.000730941	14	0.000555842	1.315	DUOX1,NCF1,NCF2,NOX1,NOX3,NOX4,NOX5,PRG3,SOD1,SOD2
1	GO:0043457	7	7	regulation of cellular respiration	0.121013	0.958232	1	1	10	0.000730941	14	0.000555842	1.315	CHCHD4,CISD1,DNAJC15,NOA1,PINK1,PNPT1,PPARGC1A,PRELID1,SLC25A23,SNCA
1	GO:0048670	6	11	regulation of collateral sprouting	0.121013	0.958232	1	1	10	0.000730941	14	0.000555842	1.315	BCL11A,DCC,FGF13,IST1,OMG,RND2,SPG20,SPP1,ULK1,ULK2
1	GO:0060047	7	7	heart contraction	0.121013	0.958232	1	1	10	0.000730941	14	0.000555842	1.315	ACTC1,ATG5,CDC42,MYL2,RNLS,SGCD,SGCG,SGCZ,SOD1,TRDN
1	GO:0071731	5	6	response to nitric oxide	0.121013	0.958232	1	1	10	0.000730941	14	0.000555842	1.315	AQP1,CDK2,EGLN1,FOXO1,KCNC2,MAPK8,MMP3,SFTPC,THBS1,TRAF2
1	GO:1902116	6	8	negative regulation of organelle assembly	0.121013	0.958232	1	1	10	0.000730941	14	0.000555842	1.315	BRCA1,CDK5RAP2,CHMP2A,CHMP4A,PATL2,PINK1,RBM14,SCFD1,TBC1D30,TBC1D7
1	GO:0006635	7	11	fatty acid beta-oxidation	0.125378	0.92575	1	1	29	0.00211973	47	0.00186604	1.136	ABCD1,ABCD2,ACAD11,ACADL,ACADM,ACADS,ACADVL,ACOT8,ACOXL,ADIPOQ,AMACR,BDH2,CPT1B,CPT1C,CPT2,DECR1,EHHADH,ETFDH,HADH,HSD17B4,LEP,MMAA,MUT,PEX5,PEX7,PPARD,SCP2,SLC25A17,SLC27A2
1	GO:0035601	7	8	protein deacylation	0.125378	0.92575	1	1	29	0.00211973	47	0.00186604	1.136	BAZ2A,BRMS1,BRMS1L,HDAC1,HDAC2,HDAC3,HDAC4,HDAC6,HDAC8,LYPLA1,LYPLAL1,MORF4L1,PER1,PPT1,PRDM5,RBM14,REST,SALL1,SFPQ,SIN3A,SIN3B,SIRT1,SIRT4,SIRT5,SIRT6,SMARCAD1,SUDS3,TBL1XR1,TBL1Y
1	GO:0043462	6	7	regulation of ATPase activity	0.125378	0.92575	1	1	29	0.00211973	47	0.00186604	1.136	ABCA7,AHSA1,AHSA2,ALDOB,ATP1B1,ATP1B3,ATPIF1,CASR,CHTOP,DNAJB1,DNAJC10,DNAJC1,DNAJC24,FGF10,GABARAPL2,LTF,METTL21A,MYL4,OXA1L,PAM16,PFN1,PLN,PLSCR1,PPIF,RGN,RYR2,SETMAR,SLN,TMEM64
1	GO:1902580	4	4	single-organism cellular localization	0.126253	0.889211	1	1	376	0.0274834	690	0.0273951	1.003	ABCA12,ACTR2,ACTR3,ADIPOQ,AKT2,ALB,AMN,ANK2,ANK3,ANXA2,AP3B1,AP3B2,AP3D1,AP3M1,AP3M2,ASPM,ATG3,ATG4A,ATG4B,ATG4C,ATG4D,ATP1B1,ATP1B3,BAG4,BBS1,BBS5,BBS7,BECN1,BHLHA15,BLOC1S2,BLOC1S4,BLOC1S5,BLZF1,BSG,C11orf73,C2CD4A,C2CD4B,C2CD5,CALCR,CANX,CAPN3,CAV1,CBLB,CCDC79,CD24,CDC23,CDH1,CDK5,CDK5RAP2,CENPA,CENPE,CHCHD4,CHM,CHMP1A,CHMP2A,CHMP2B,CHMP3,CHMP4A,CHMP4C,CHMP5,CLASP1,CLIP1,CLUH,CPE,CRB3,CTNNB1,C…
1	GO:1902850	5	7	microtubule cytoskeleton organization involved in mitosis	0.126516	0.938835	1	1	17	0.0012426	26	0.00103228	1.204	BIRC2,BIRC3,BIRC8,CENPE,CHAMP1,FLNA,KIF11,KIF2A,KIF3B,MAP9,NAIP,NEK2,NLRC4,OFD1,RAB11A,SEH1L,XIAP
1	GO:0008406	4	5	gonad development	0.127819	0.909546	1	1	59	0.00431255	101	0.00401001	1.075	ANKRD7,ASPM,BASP1,BCL2L11,BOK,BRCA2,CGA,CITED2,COL9A3,EIF2S2,ERCC1,ESR1,FGF9,FSHR,FST,GATA1,GATA3,GATA6,HMGB2,HOXA10,HOXA11,INSL6,IRX5,KIT,KITLG,KLHL10,LHCGR,LHX9,LRRC6,MAMLD1,MAS1,MEA1,MKKS,NR0B1,NUPR1,PATZ1,PITX2,PRDX4,RBMY1B,RDH10,RNF38,RRM1,SALL1,SFRP1,SFRP2,SOX15,SOX8,SOX9,SRD5A2,SRY,STAR,TFAP2C,TIPARP,TLR3,UBC,WNT5A,WT1,YBX3,ZFP42
1	GO:0002250	4	4	adaptive immune response	0.129403	0.909888	1	1	54	0.00394708	92	0.00365268	1.081	BCL10,BCL6,BMX,BTK,CADM1,CD27,CD46,CD55,CD8A,CRLF2,CTSC,CTSH,EXO1,FAS,FCER1G,FOXP3,GATA3,HSPD1,IFNA10,IFNA14,IFNA16,IFNA17,IFNA1,IFNA21,IFNA4,IFNA5,IFNA6,IFNA7,IFNA8,IFNE,IFNG,IFNK,IFNW1,INPP5D,JAG1,JAM3,KLHL6,LYST,MEF2C,MYO1G,NEDD4,PIK3CG,RAG1,RIPK2,SYK,TEC,TLR4,TLR8,TNFRSF11A,TNFRSF21,TRAF6,TXK,UNC13D,ZP3
1	GO:0044238	3	3	primary metabolic process	0.131018	0.87562	1	1	4340	0.317228	8231	0.326796	0.9707	A1CF,A2M,A4GNT,AACS,AADAT,AARSD1,AARS,AASDHPPT,AASS,ABCA1,ABCA2,ABCA7,ABCC1,ABCC5,ABCD1,ABCD2,ABCE1,ABHD10,ABHD12,ABHD5,ABHD6,ABI1,ABI2,ABL2,ABO,ABRA,ABT1,ACAD11,ACAD8,ACADL,ACADM,ACADSB,ACADS,ACADVL,ACAT2,ACD,ACE2,ACLY,ACOT11,ACOT12,ACOT8,ACOXL,ACP1,ACR,ACSBG2,ACSF2,ACSF3,ACSL5,ACSM1,ACSM2A,ACSM2B,ACSM5,ACSS2,ACTL6A,ACTR8,ACVR1C,ACVR1,ACVR2A,ADAD2,ADAL,ADAM18,ADAM20,ADAM21,ADAM22,ADAM23,ADAM28,A…
1	GO:0000963	4	9	mitochondrial RNA processing	0.132329	0.97957	1	1	5	0.00036547	6	0.000238218	1.534	ELAC2,MTO1,PNPT1,SUPV3L1,TRMT10C
1	GO:0001561	7	11	fatty acid alpha-oxidation	0.132329	0.97957	1	1	5	0.00036547	6	0.000238218	1.534	HACL1,PEX13,PHYH,SLC25A17,SLC27A2
1	GO:0002091	7	10	negative regulation of receptor internalization	0.132329	0.97957	1	1	5	0.00036547	6	0.000238218	1.534	ANXA2,ATXN2,DLG4,LRRTM1,MTMR2
1	GO:0003306	8	8	Wnt signaling pathway involved in heart development	0.132329	0.97957	1	1	5	0.00036547	6	0.000238218	1.534	CTNNB1,LRP6,VANGL2,WNT5A,WNT8A
1	GO:0006566	7	11	threonine metabolic process	0.132329	0.97957	1	1	5	0.00036547	6	0.000238218	1.534	GCAT,PHGDH,SDS,SDSL,THNSL2
1	GO:0006685	6	10	sphingomyelin catabolic process	0.132329	0.97957	1	1	5	0.00036547	6	0.000238218	1.534	ENPP7,SMPD1,SMPD4,SMPDL3A,SMPDL3B
1	GO:0006705	5	8	mineralocorticoid biosynthetic process	0.132329	0.97957	1	1	5	0.00036547	6	0.000238218	1.534	CYP11B1,CYP11B2,CYP21A2,HSD3B1,HSD3B2
1	GO:0007098	5	7	centrosome cycle	0.132329	0.97957	1	1	5	0.00036547	6	0.000238218	1.534	BRCA1,CDK1,CETN3,NPM1,TUBE1
1	GO:0007341	4	4	penetration of zona pellucida	0.132329	0.97957	1	1	5	0.00036547	6	0.000238218	1.534	ACR,B4GALT1,HEXB,SMCP,T
1	GO:0008212	4	7	mineralocorticoid metabolic process	0.132329	0.97957	1	1	5	0.00036547	6	0.000238218	1.534	CYP11B1,CYP11B2,CYP21A2,HSD3B1,HSD3B2
1	GO:0009202	7	10	deoxyribonucleoside triphosphate biosynthetic process	0.132329	0.97957	1	1	5	0.00036547	6	0.000238218	1.534	ADK,AK9,CMPK2,DTYMK,TBPL1
1	GO:0009624	4	6	response to nematode	0.132329	0.97957	1	1	5	0.00036547	6	0.000238218	1.534	CYP1A1,EPX,ITLN1,PRG2,TNFSF4
1	GO:0009838	3	3	abscission	0.132329	0.97957	1	1	5	0.00036547	6	0.000238218	1.534	AURKB,CHMP4C,IST1,SPG20,ZFYVE19
1	GO:0010635	6	8	regulation of mitochondrial fusion	0.132329	0.97957	1	1	5	0.00036547	6	0.000238218	1.534	BNIP3,MUL1,OMA1,PID1,VAT1
1	GO:0010871	7	8	negative regulation of receptor biosynthetic process	0.132329	0.97957	1	1	5	0.00036547	6	0.000238218	1.534	ADIPOQ,ITGAV,ITGB3,NR1D1,PPARG
1	GO:0015781	6	9	pyrimidine nucleotide-sugar transport	0.132329	0.97957	1	1	5	0.00036547	6	0.000238218	1.534	SLC35A1,SLC35A2,SLC35A3,SLC35B1,SLC35B4
1	GO:0015860	6	9	purine nucleoside transmembrane transport	0.132329	0.97957	1	1	5	0.00036547	6	0.000238218	1.534	SLC25A17,SLC25A26,SLC28A2,SLC28A3,SLC35B2
1	GO:0018344	6	9	protein geranylgeranylation	0.132329	0.97957	1	1	5	0.00036547	6	0.000238218	1.534	CHM,CHML,FNTA,PGGT1B,RABGGTB
1	GO:0018894	4	5	dibenzo-p-dioxin metabolic process	0.132329	0.97957	1	1	5	0.00036547	6	0.000238218	1.534	CYP11A1,CYP1A1,CYP1A2,SRD5A2,STAR
1	GO:0019405	5	8	alditol catabolic process	0.132329	0.97957	1	1	5	0.00036547	6	0.000238218	1.534	GK2,GK3P,GK5,GK,GPD2
1	GO:0031392	9	10	regulation of prostaglandin biosynthetic process	0.132329	0.97957	1	1	5	0.00036547	6	0.000238218	1.534	ANXA1,AVP,AVPR1A,PTGS2,SIRT1
1	GO:0032025	6	6	response to cobalt ion	0.132329	0.97957	1	1	5	0.00036547	6	0.000238218	1.534	ATF1,BNIP3,CASP8,CASP9,D2HGDH
1	GO:0032596	5	9	protein transport into membrane raft	0.132329	0.97957	1	1	5	0.00036547	6	0.000238218	1.534	ATP1B1,CD24,CLIP1,REEP2,RFTN1
1	GO:0032650	7	7	regulation of interleukin-1 alpha production	0.132329	0.97957	1	1	5	0.00036547	6	0.000238218	1.534	CALCA,CASP1,ISL1,P2RX7,PANX1
1	GO:0032730	8	8	positive regulation of interleukin-1 alpha production	0.132329	0.97957	1	1	5	0.00036547	6	0.000238218	1.534	CALCA,CASP1,ISL1,P2RX7,PANX1
1	GO:0033034	9	9	positive regulation of myeloid cell apoptotic process	0.132329	0.97957	1	1	5	0.00036547	6	0.000238218	1.534	ADIPOQ,ANXA1,HCAR2,MEF2C,SIRT1
1	GO:0034135	6	8	regulation of toll-like receptor 2 signaling pathway	0.132329	0.97957	1	1	5	0.00036547	6	0.000238218	1.534	F2RL1,IRG1,NOD2,TIRAP,TNFAIP3
1	GO:0034755	6	11	iron ion transmembrane transport	0.132329	0.97957	1	1	5	0.00036547	6	0.000238218	1.534	SCARA5,SLC11A2,SLC39A14,SLC40A1,TTYH1
1	GO:0034982	6	8	mitochondrial protein processing	0.132329	0.97957	1	1	5	0.00036547	6	0.000238218	1.534	IMMP1L,IMMP2L,MIPEP,OMA1,STOML2
1	GO:0045869	8	10	negative regulation of single stranded viral RNA replication via double stranded DNA intermediate	0.132329	0.97957	1	1	5	0.00036547	6	0.000238218	1.534	APOBEC3D,APOBEC3F,APOBEC3G,APOBEC3H,INPP5K
1	GO:0046015	9	12	regulation of transcription by glucose	0.132329	0.97957	1	1	5	0.00036547	6	0.000238218	1.534	CHMP1A,FOXA2,RRP8,SRF,USF2
1	GO:0048539	5	6	bone marrow development	0.132329	0.97957	1	1	5	0.00036547	6	0.000238218	1.534	CTC1,HOXB4,LRRC17,PTPRC,SBDS
1	GO:0051123	8	9	RNA polymerase II transcriptional preinitiation complex assembly	0.132329	0.97957	1	1	5	0.00036547	6	0.000238218	1.534	DACH1,GTF2A2,TAF11,TAF1,TAF7L
1	GO:0051574	9	13	positive regulation of histone H3-K9 methylation	0.132329	0.97957	1	1	5	0.00036547	6	0.000238218	1.534	BRCA1,DMRTC2,JARID2,MYB,SIRT1
1	GO:0051683	5	6	establishment of Golgi localization	0.132329	0.97957	1	1	5	0.00036547	6	0.000238218	1.534	CDC42,COPG1,PDCD10,STK25,YWHAZ
1	GO:0060020	8	8	Bergmann glial cell differentiation	0.132329	0.97957	1	1	5	0.00036547	6	0.000238218	1.534	ABL2,GFAP,PPAP2B,SHH,VIM
1	GO:0060789	5	5	hair follicle placode formation	0.132329	0.97957	1	1	5	0.00036547	6	0.000238218	1.534	CDC42,CTNNB1,EDA,HDAC1,HDAC2
1	GO:0070424	5	8	regulation of nucleotide-binding oligomerization domain containing signaling pathway	0.132329	0.97957	1	1	5	0.00036547	6	0.000238218	1.534	BIRC2,BIRC3,TLR4,TNFAIP3,XIAP
1	GO:0071305	7	9	cellular response to vitamin D	0.132329	0.97957	1	1	5	0.00036547	6	0.000238218	1.534	BGLAP,CASR,IL15,SFRP1,TNC
1	GO:0071569	9	10	protein ufmylation	0.132329	0.97957	1	1	5	0.00036547	6	0.000238218	1.534	DDRGK1,UBA5,UFC1,UFL1,UFM1
1	GO:0072530	5	7	purine-containing compound transmembrane transport	0.132329	0.97957	1	1	5	0.00036547	6	0.000238218	1.534	SLC25A17,SLC25A26,SLC28A2,SLC28A3,SLC35B2
1	GO:0086042	6	7	cardiac muscle cell-cardiac muscle cell adhesion	0.132329	0.97957	1	1	5	0.00036547	6	0.000238218	1.534	CTNNA3,DSC2,DSG2,DSP,PKP2
1	GO:0086073	6	8	bundle of His cell-Purkinje myocyte adhesion involved in cell communication	0.132329	0.97957	1	1	5	0.00036547	6	0.000238218	1.534	CTNNA3,DSC2,DSG2,DSP,PKP2
1	GO:1902571	7	9	regulation of serine-type peptidase activity	0.132329	0.97957	1	1	5	0.00036547	6	0.000238218	1.534	CR1,SERPINA1,SPINK1,SPINK2,SPINK5
1	GO:1902572	8	11	negative regulation of serine-type peptidase activity	0.132329	0.97957	1	1	5	0.00036547	6	0.000238218	1.534	CR1,SERPINA1,SPINK1,SPINK2,SPINK5
1	GO:1903421	5	8	regulation of synaptic vesicle recycling	0.132329	0.97957	1	1	5	0.00036547	6	0.000238218	1.534	CDK5,NLGN1,SNCA,SYNJ1,TOR1A
1	GO:2000765	8	9	regulation of cytoplasmic translation	0.132329	0.97957	1	1	5	0.00036547	6	0.000238218	1.534	CPEB1,CPEB2,CPEB3,NCK1,YBX3
1	GO:2001275	7	9	positive regulation of glucose import in response to insulin stimulus	0.132329	0.97957	1	1	5	0.00036547	6	0.000238218	1.534	AKT2,C2CD5,FFAR3,IRS1,PTPN11
1	GO:2001279	8	9	regulation of unsaturated fatty acid biosynthetic process	0.132329	0.97957	1	1	5	0.00036547	6	0.000238218	1.534	ANXA1,AVP,AVPR1A,PTGS2,SIRT1
1	GO:0000718	6	9	nucleotide-excision repair, DNA damage removal	0.135131	0.939609	1	1	14	0.00102332	21	0.000833763	1.227	CCNH,ERCC1,ERCC2,ERCC3,ERCC4,ERCC5,GTF2H2,GTF2H3,GTF2H4,PNKP,RPA2,RPA3,XPA,XPC
1	GO:0002052	8	9	positive regulation of neuroblast proliferation	0.135131	0.939609	1	1	14	0.00102332	21	0.000833763	1.227	ASPM,CTNNB1,DCT,DISC1,DMRTA2,FOXG1,FZD3,OTP,PAX6,SHH,SOX10,SOX2,VEGFC,ZNF335
1	GO:0006359	8	11	regulation of transcription from RNA polymerase III promoter	0.135131	0.939609	1	1	14	0.00102332	21	0.000833763	1.227	AR,BRCA1,CHD8,FOXA2,MAF1,NAB2,POLR3C,POLR3F,POLR3G,POLR3GL,PRDX5,TENM1,ZNF345,ZNF76
1	GO:0006862	5	7	nucleotide transport	0.135131	0.939609	1	1	14	0.00102332	21	0.000833763	1.227	ABCC11,GJA1,P2RX7,SLC25A17,SLC25A23,SLC25A36,SLC25A6,SLC35A1,SLC35A2,SLC35A3,SLC35A5,SLC35B1,SLC35B2,SLC35B4
1	GO:0030318	7	9	melanocyte differentiation	0.135131	0.939609	1	1	14	0.00102332	21	0.000833763	1.227	CITED1,EDNRB,HPS1,HPS4,KIT,MEF2C,MITF,MREG,MYO5A,OCA2,RAB27A,SOX10,TYRP1,USP13
1	GO:0044349	6	8	DNA excision	0.135131	0.939609	1	1	14	0.00102332	21	0.000833763	1.227	CCNH,ERCC1,ERCC2,ERCC3,ERCC4,ERCC5,GTF2H2,GTF2H3,GTF2H4,PNKP,RPA2,RPA3,XPA,XPC
1	GO:0070076	6	11	histone lysine demethylation	0.135131	0.939609	1	1	14	0.00102332	21	0.000833763	1.227	HIST1H4A,KDM1A,KDM1B,KDM3A,KDM4C,KDM4D,KDM5B,KDM5C,KDM5D,KDM6A,KDM7A,PHF2,PHF8,UTY
1	GO:1903307	8	10	positive regulation of regulated secretory pathway	0.135131	0.939609	1	1	14	0.00102332	21	0.000833763	1.227	ADORA2B,AP1G1,F2RL1,FCER1A,FCER1G,GAB2,LAMP1,RAB15,RAB27A,RAB3D,SYK,UNC13D,VAMP7,VAMP8
1	GO:0006333	5	6	chromatin assembly or disassembly	0.136804	0.910217	1	1	40	0.00292376	67	0.0026601	1.099	ASF1A,ASF1B,ATRX,BAHD1,BAZ2A,CASC5,CDAN1,CENPA,CENPC,CENPI,CENPK,CENPL,CENPN,CENPQ,CENPU,CENPV,CENPW,CHAF1A,CHAF1B,H1FOO,HDAC8,HELLS,HIRIP3,HIST1H1D,HIST1H1E,HIST1H3A,HIST1H4A,HJURP,HMGA1,IPO4,ITGB3BP,M1AP,MIS18BP1,NASP,NOC2L,NPM1,PAF1,RBBP7,SMARCA5,UBN1
1	GO:0030163	5	6	protein catabolic process	0.137468	0.885068	1	1	192	0.0140341	347	0.0137769	1.019	ACE2,ADAMTS9,AMBP,AMFR,ANAPC10,ANAPC1,APC,AURKA,AURKB,BFAR,BIRC2,BNIP3,BNIP3L,C2orf40,CDC16,CDC23,CDC26,CDC27,CDC34,CDK1,CDK2,CLN5,CLOCK,CRBN,CUL3,CUL4A,DDIT3,DERL2,DNAJB9,DNAJC10,EDEM1,EDEM3,ENC1,ERCC8,ERLEC1,ERLIN1,ERLIN2,FAF1,FBXL19,FBXL2,FBXL3,FBXL5,FBXO31,FBXO45,FBXO5,FBXO9,FBXW5,FBXW7,FOXRED2,FZR1,HECTD3,HPSE,HTRA2,IDE,JKAMP,KCTD13,KEAP1,KLHL20,KLHL42,LONP2,LYPLA1,LYPLAL1,MAD2L1,MAGEA2,MAGE…
1	GO:0001580	7	7	detection of chemical stimulus involved in sensory perception of bitter taste	0.139155	0.923392	1	1	22	0.00160807	35	0.00138961	1.157	CA6,GNAT2,GNAT3,TAS2R10,TAS2R13,TAS2R14,TAS2R16,TAS2R19,TAS2R1,TAS2R30,TAS2R31,TAS2R38,TAS2R3,TAS2R40,TAS2R42,TAS2R43,TAS2R46,TAS2R4,TAS2R50,TAS2R5,TAS2R7,TAS2R8
1	GO:0046939	7	9	nucleotide phosphorylation	0.139155	0.923392	1	1	22	0.00160807	35	0.00138961	1.157	AK4,AK6,AK7,AK9,CASK,CMPK1,CMPK2,DLG4,DTYMK,MAGI3,MPP1,NME1,NME1-NME2,NME2,NME3,NME4,NME5,NME7,NME8,NME9,PNKP,RP2
1	GO:0006505	7	9	GPI anchor metabolic process	0.139349	0.929133	1	1	18	0.00131569	28	0.00111168	1.184	CWH43,DPM1,DPM2,GPLD1,PGAP2,PIGA,PIGB,PIGG,PIGH,PIGL,PIGO,PIGP,PIGU,PIGW,PIGX,PIGY,PYURF,SERAC1
1	GO:0008334	7	9	histone mRNA metabolic process	0.139349	0.929133	1	1	18	0.00131569	28	0.00111168	1.184	CPSF2,DCP2,ERI1,LSM10,LSM11,LSM1,MTPAP,NCBP1,PAPD5,SNRPB,SNRPD3,SNRPF,SNRPG,SSB,XRN1,ZCCHC11,ZCCHC6,ZNF473
1	GO:0030101	5	7	natural killer cell activation	0.140906	0.91311	1	1	31	0.00226592	51	0.00202485	1.119	CASP8,ELF4,ID2,IFNA10,IFNA14,IFNA16,IFNA17,IFNA1,IFNA21,IFNA4,IFNA5,IFNA6,IFNA7,IFNA8,IFNE,IFNK,IFNW1,IL15,KIR3DS1,KLRF2,KLRK1,NCR1,RAB27A,TUSC2,TYRO3,ULBP1,ULBP2,ULBP3,UNC13D,VAMP2,VAMP7
1	GO:0006044	7	7	N-acetylglucosamine metabolic process	0.142508	0.943767	1	1	11	0.000804035	16	0.000635248	1.266	CHST2,CHST5,CHST6,CHST7,EXTL2,GNE,GNPDA2,GNPNAT1,MGEA5,NAGK,NANP
1	GO:0010569	8	10	regulation of double-strand break repair via homologous recombination	0.142508	0.943767	1	1	11	0.000804035	16	0.000635248	1.266	CHEK1,FIGN,FIGNL1,POLQ,PPP4C,PPP4R2,RAD51AP1,RPA2,SIRT6,TERF2IP,TEX15
1	GO:0010662	9	9	regulation of striated muscle cell apoptotic process	0.142508	0.943767	1	1	11	0.000804035	16	0.000635248	1.266	BAG3,FNDC1,HAND2,HEY2,HMGCR,ILK,LTK,MYOCD,NACA,NKX2-5,SFRP2
1	GO:0031935	6	11	regulation of chromatin silencing	0.142508	0.943767	1	1	11	0.000804035	16	0.000635248	1.266	ASF1A,ATAD2B,H2AFY,HMGA1,MIER1,PHF2,PHF8,SIN3A,SIRT1,TET1,UTY
1	GO:0032204	5	8	regulation of telomere maintenance	0.142508	0.943767	1	1	11	0.000804035	16	0.000635248	1.266	ACD,ATRX,DHX36,ERCC1,ERCC4,MYC,PIF1,POT1,TERF1,TERF2IP,TNKS2
1	GO:0032703	7	7	negative regulation of interleukin-2 production	0.142508	0.943767	1	1	11	0.000804035	16	0.000635248	1.266	FOXP3,GATA3,GBP1,IL20RB,NOD2,PRNP,SFTPD,TNFAIP3,TRIM27,VSIG4,XCL1
1	GO:0090231	8	8	regulation of spindle checkpoint	0.142508	0.943767	1	1	11	0.000804035	16	0.000635248	1.266	AURKA,CDK5RAP2,DYNC1LI1,GEN1,HSF1,LCMT1,MAD2L1,PCID2,TPR,USP44,XRCC3
1	GO:1902043	9	11	positive regulation of extrinsic apoptotic signaling pathway via death domain receptors	0.142508	0.943767	1	1	11	0.000804035	16	0.000635248	1.266	ATF3,FADD,FAF1,MAL,NF1,PMAIP1,PSEN2,SFRP1,THBS1,TRPS1,ZSWIM2
1	GO:2000696	7	7	regulation of epithelial cell differentiation involved in kidney development	0.142508	0.943767	1	1	11	0.000804035	16	0.000635248	1.266	ADIPOQ,CD24,CTNNB1,FAT4,GATA3,IFNG,PAX2,PRKX,STAT1,WWTR1,YAP1
1	GO:0033013	5	5	tetrapyrrole metabolic process	0.142643	0.908229	1	1	36	0.00263139	60	0.00238218	1.105	ABCC1,ABCD4,ALAD,ALAS1,ALAS2,AMBP,AMN,ATPIF1,BDH2,COX10,COX15,CPOX,CUBN,CYP1A1,CYP1A2,HMBS,HNF1A,LMBRD1,MMAA,MMACHC,MMADHC,MTR,MTRR,MUT,PPOX,PRSS3,SLC11A2,SLC25A38,SUCLA2,TCN2,TNFRSF1A,TSPO,UGT1A1,UGT1A4,UROD,UROS
1	GO:0000461	10	12	endonucleolytic cleavage to generate mature 3-end of SSU-rRNA from (SSU-rRNA, 5.8S rRNA, LSU-rRNA)	0.14297	1	1	1	3	0.000219282	3	0.000119109	1.841	RPS21,RPSA,RPSAP58
1	GO:0000965	5	10	mitochondrial RNA 3-end processing	0.14297	1	1	1	3	0.000219282	3	0.000119109	1.841	ELAC2,PNPT1,SUPV3L1
1	GO:0001692	5	8	histamine metabolic process	0.14297	1	1	1	3	0.000219282	3	0.000119109	1.841	HDC,PRG3,TRH
1	GO:0001807	9	11	regulation of type IV hypersensitivity	0.14297	1	1	1	3	0.000219282	3	0.000119109	1.841	IL20RB,SPN,ZP3
1	GO:0002084	7	9	protein depalmitoylation	0.14297	1	1	1	3	0.000219282	3	0.000119109	1.841	LYPLA1,LYPLAL1,PPT1
1	GO:0002215	5	7	defense response to nematode	0.14297	1	1	1	3	0.000219282	3	0.000119109	1.841	EPX,PRG2,TNFSF4
1	GO:0002477	6	6	antigen processing and presentation of exogenous peptide antigen via MHC class Ib	0.14297	1	1	1	3	0.000219282	3	0.000119109	1.841	ABCB5,B2M,TAP2
1	GO:0002481	7	7	antigen processing and presentation of exogenous protein antigen via MHC class Ib, TAP-dependent	0.14297	1	1	1	3	0.000219282	3	0.000119109	1.841	ABCB5,B2M,TAP2
1	GO:0002581	7	7	negative regulation of antigen processing and presentation of peptide or polysaccharide antigen via MHC class II	0.14297	1	1	1	3	0.000219282	3	0.000119109	1.841	HLA-DOA,HLA-DOB,THBS1
1	GO:0002584	7	7	negative regulation of antigen processing and presentation of peptide antigen	0.14297	1	1	1	3	0.000219282	3	0.000119109	1.841	HLA-DOA,HLA-DOB,TAPBPL
1	GO:0002589	7	7	regulation of antigen processing and presentation of peptide antigen via MHC class I	0.14297	1	1	1	3	0.000219282	3	0.000119109	1.841	ABCB5,TAP2,TAPBPL
1	GO:0002760	6	8	positive regulation of antimicrobial humoral response	0.14297	1	1	1	3	0.000219282	3	0.000119109	1.841	DEFB103A,IRG1,NOD2
1	GO:0003253	6	9	cardiac neural crest cell migration involved in outflow tract morphogenesis	0.14297	1	1	1	3	0.000219282	3	0.000119109	1.841	HAND2,PITX2,TWIST1
1	GO:0003310	10	10	pancreatic A cell differentiation	0.14297	1	1	1	3	0.000219282	3	0.000119109	1.841	GATA6,INSM1,RFX6
1	GO:0003340	7	9	negative regulation of mesenchymal to epithelial transition involved in metanephros morphogenesis	0.14297	1	1	1	3	0.000219282	3	0.000119109	1.841	CITED1,IFNG,STAT1
1	GO:0003350	7	7	pulmonary myocardium development	0.14297	1	1	1	3	0.000219282	3	0.000119109	1.841	NKX2-5,PITX2,SEMA3C
1	GO:0006227	9	13	dUDP biosynthetic process	0.14297	1	1	1	3	0.000219282	3	0.000119109	1.841	CMPK1,CMPK2,DTYMK
1	GO:0006295	8	9	nucleotide-excision repair, DNA incision, 3-to lesion	0.14297	1	1	1	3	0.000219282	3	0.000119109	1.841	ERCC1,ERCC4,ERCC5
1	GO:0006313	4	9	transposition, DNA-mediated	0.14297	1	1	1	3	0.000219282	3	0.000119109	1.841	SETMAR,THAP9,VRTN
1	GO:0006421	8	12	asparaginyl-tRNA aminoacylation	0.14297	1	1	1	3	0.000219282	3	0.000119109	1.841	DARS2,NARS2,NARS
1	GO:0006452	7	8	translational frameshifting	0.14297	1	1	1	3	0.000219282	3	0.000119109	1.841	EIF5A2,EIF5A,EIF5AL1
1	GO:0006567	8	12	threonine catabolic process	0.14297	1	1	1	3	0.000219282	3	0.000119109	1.841	GCAT,SDS,SDSL
1	GO:0006627	7	9	protein processing involved in protein targeting to mitochondrion	0.14297	1	1	1	3	0.000219282	3	0.000119109	1.841	IMMP1L,IMMP2L,MIPEP
1	GO:0007113	6	6	endomitotic cell cycle	0.14297	1	1	1	3	0.000219282	3	0.000119109	1.841	CIB1,PLK3,UBA3
1	GO:0009139	7	10	pyrimidine nucleoside diphosphate biosynthetic process	0.14297	1	1	1	3	0.000219282	3	0.000119109	1.841	CMPK1,CMPK2,DTYMK
1	GO:0009196	8	10	pyrimidine deoxyribonucleoside diphosphate metabolic process	0.14297	1	1	1	3	0.000219282	3	0.000119109	1.841	CMPK1,CMPK2,DTYMK
1	GO:0009197	8	11	pyrimidine deoxyribonucleoside diphosphate biosynthetic process	0.14297	1	1	1	3	0.000219282	3	0.000119109	1.841	CMPK1,CMPK2,DTYMK
1	GO:0009822	6	6	alkaloid catabolic process	0.14297	1	1	1	3	0.000219282	3	0.000119109	1.841	CYP2D6,CYP3A4,CYP3A5
1	GO:0010751	8	9	negative regulation of nitric oxide mediated signal transduction	0.14297	1	1	1	3	0.000219282	3	0.000119109	1.841	ATP2B4,SPINK1,THBS1
1	GO:0010903	6	7	negative regulation of very-low-density lipoprotein particle remodeling	0.14297	1	1	1	3	0.000219282	3	0.000119109	1.841	APOA1,APOA2,APOC3
1	GO:0010908	7	9	regulation of heparan sulfate proteoglycan biosynthetic process	0.14297	1	1	1	3	0.000219282	3	0.000119109	1.841	CTNNB1,PXYLP1,TCF7L2
1	GO:0010909	8	11	positive regulation of heparan sulfate proteoglycan biosynthetic process	0.14297	1	1	1	3	0.000219282	3	0.000119109	1.841	CTNNB1,PXYLP1,TCF7L2
1	GO:0015959	7	9	diadenosine polyphosphate metabolic process	0.14297	1	1	1	3	0.000219282	3	0.000119109	1.841	GARS,KARS,NUDT3
1	GO:0016480	9	12	negative regulation of transcription from RNA polymerase III promoter	0.14297	1	1	1	3	0.000219282	3	0.000119109	1.841	MAF1,NAB2,PRDX5
1	GO:0018125	6	10	peptidyl-cysteine methylation	0.14297	1	1	1	3	0.000219282	3	0.000119109	1.841	RAB3B,RAB3D,RAB6A
1	GO:0019065	6	8	receptor-mediated endocytosis of virus by host cell	0.14297	1	1	1	3	0.000219282	3	0.000119109	1.841	CAV1,CAV2,EPS15
1	GO:0019276	6	10	UDP-N-acetylgalactosamine metabolic process	0.14297	1	1	1	3	0.000219282	3	0.000119109	1.841	B4GALNT2,CSGALNACT1,EXTL2
1	GO:0030997	7	9	regulation of centriole-centriole cohesion	0.14297	1	1	1	3	0.000219282	3	0.000119109	1.841	CEP250,CTNNB1,NEK2
1	GO:0031937	6	12	positive regulation of chromatin silencing	0.14297	1	1	1	3	0.000219282	3	0.000119109	1.841	MIER1,SIN3A,SIRT1
1	GO:0031989	8	8	bombesin receptor signaling pathway	0.14297	1	1	1	3	0.000219282	3	0.000119109	1.841	BRS3,GRPR,NMBR
1	GO:0032196	4	4	transposition	0.14297	1	1	1	3	0.000219282	3	0.000119109	1.841	SETMAR,THAP9,VRTN
1	GO:0032227	5	8	negative regulation of synaptic transmission, dopaminergic	0.14297	1	1	1	3	0.000219282	3	0.000119109	1.841	PTGS2,SLC6A4,SNCA
1	GO:0032275	5	12	luteinizing hormone secretion	0.14297	1	1	1	3	0.000219282	3	0.000119109	1.841	CGA,TBX3,TMF1
1	GO:0033091	10	11	positive regulation of immature T cell proliferation	0.14297	1	1	1	3	0.000219282	3	0.000119109	1.841	FOXP3,RIPK2,SHH
1	GO:0034241	7	8	positive regulation of macrophage fusion	0.14297	1	1	1	3	0.000219282	3	0.000119109	1.841	ADAM9,DCSTAMP,OCSTAMP
1	GO:0034433	6	7	steroid esterification	0.14297	1	1	1	3	0.000219282	3	0.000119109	1.841	LCAT,SOAT1,SOAT2
1	GO:0034434	7	8	sterol esterification	0.14297	1	1	1	3	0.000219282	3	0.000119109	1.841	LCAT,SOAT1,SOAT2
1	GO:0034435	8	9	cholesterol esterification	0.14297	1	1	1	3	0.000219282	3	0.000119109	1.841	LCAT,SOAT1,SOAT2
1	GO:0034444	8	9	regulation of plasma lipoprotein particle oxidation	0.14297	1	1	1	3	0.000219282	3	0.000119109	1.841	APOA4,APOM,PON1
1	GO:0034445	9	10	negative regulation of plasma lipoprotein particle oxidation	0.14297	1	1	1	3	0.000219282	3	0.000119109	1.841	APOA4,APOM,PON1
1	GO:0034508	5	8	centromere complex assembly	0.14297	1	1	1	3	0.000219282	3	0.000119109	1.841	CENPI,CENPN,CENPV
1	GO:0035523	8	11	protein K29-linked deubiquitination	0.14297	1	1	1	3	0.000219282	3	0.000119109	1.841	OTUD6A,YOD1,ZRANB1
1	GO:0035574	7	12	histone H4-K20 demethylation	0.14297	1	1	1	3	0.000219282	3	0.000119109	1.841	HIST1H4A,KDM7A,PHF8
1	GO:0035583	6	10	sequestering of TGFbeta in extracellular matrix	0.14297	1	1	1	3	0.000219282	3	0.000119109	1.841	FBN1,FBN2,LTBP1
1	GO:0035627	5	7	ceramide transport	0.14297	1	1	1	3	0.000219282	3	0.000119109	1.841	ABCA12,COL4A3BP,PLEKHA8
1	GO:0035694	7	8	mitochondrial protein catabolic process	0.14297	1	1	1	3	0.000219282	3	0.000119109	1.841	BNIP3,BNIP3L,SPATA18
1	GO:0038007	7	7	netrin-activated signaling pathway	0.14297	1	1	1	3	0.000219282	3	0.000119109	1.841	DCC,PTK2,UNC5C
1	GO:0043461	9	9	proton-transporting ATP synthase complex assembly	0.14297	1	1	1	3	0.000219282	3	0.000119109	1.841	ATPAF2,OXA1L,TMEM70
1	GO:0044205	10	13	de novo UMP biosynthetic process	0.14297	1	1	1	3	0.000219282	3	0.000119109	1.841	CAD,DHODH,UMPS
1	GO:0044340	9	9	canonical Wnt signaling pathway involved in regulation of cell proliferation	0.14297	1	1	1	3	0.000219282	3	0.000119109	1.841	CTNNB1,DVL2,LRP6
1	GO:0045425	8	9	positive regulation of granulocyte macrophage colony-stimulating factor biosynthetic process	0.14297	1	1	1	3	0.000219282	3	0.000119109	1.841	CD80,FCER1A,SYK
1	GO:0045715	8	9	negative regulation of low-density lipoprotein particle receptor biosynthetic process	0.14297	1	1	1	3	0.000219282	3	0.000119109	1.841	ADIPOQ,ITGAV,ITGB3
1	GO:0045726	6	8	positive regulation of integrin biosynthetic process	0.14297	1	1	1	3	0.000219282	3	0.000119109	1.841	AR,NOX1,TGFB2
1	GO:0045899	6	14	positive regulation of RNA polymerase II transcriptional preinitiation complex assembly	0.14297	1	1	1	3	0.000219282	3	0.000119109	1.841	AHR,CAND1,WNT10B
1	GO:0045905	7	10	positive regulation of translational termination	0.14297	1	1	1	3	0.000219282	3	0.000119109	1.841	EIF5A2,EIF5A,EIF5AL1
1	GO:0046010	7	9	positive regulation of circadian sleep/wake cycle, non-REM sleep	0.14297	1	1	1	3	0.000219282	3	0.000119109	1.841	ALB,GHRL,NPY2R
1	GO:0046077	8	12	dUDP metabolic process	0.14297	1	1	1	3	0.000219282	3	0.000119109	1.841	CMPK1,CMPK2,DTYMK
1	GO:0046292	5	5	formaldehyde metabolic process	0.14297	1	1	1	3	0.000219282	3	0.000119109	1.841	ADH5,ESD,KDM3A
1	GO:0046633	7	12	alpha-beta T cell proliferation	0.14297	1	1	1	3	0.000219282	3	0.000119109	1.841	DOCK2,ELF4,IL15
1	GO:0048023	8	8	positive regulation of melanin biosynthetic process	0.14297	1	1	1	3	0.000219282	3	0.000119109	1.841	CDH3,TYRP1,ZEB2
1	GO:0048069	5	5	eye pigmentation	0.14297	1	1	1	3	0.000219282	3	0.000119109	1.841	ATP6AP2,HPS1,LEF1
1	GO:0048560	6	6	establishment of anatomical structure orientation	0.14297	1	1	1	3	0.000219282	3	0.000119109	1.841	IRX4,TTC8,WNT8A
1	GO:0048630	4	5	skeletal muscle tissue growth	0.14297	1	1	1	3	0.000219282	3	0.000119109	1.841	CHRNA1,CHRND,IGFBP5
1	GO:0048852	4	4	diencephalon morphogenesis	0.14297	1	1	1	3	0.000219282	3	0.000119109	1.841	OTX1,OTX2,SOX2
1	GO:0048880	5	5	sensory system development	0.14297	1	1	1	3	0.000219282	3	0.000119109	1.841	ISL1,POU4F1,SEMA3A
1	GO:0050705	8	11	regulation of interleukin-1 alpha secretion	0.14297	1	1	1	3	0.000219282	3	0.000119109	1.841	CASP1,P2RX7,PANX1
1	GO:0050717	9	12	positive regulation of interleukin-1 alpha secretion	0.14297	1	1	1	3	0.000219282	3	0.000119109	1.841	CASP1,P2RX7,PANX1
1	GO:0051066	6	6	dihydrobiopterin metabolic process	0.14297	1	1	1	3	0.000219282	3	0.000119109	1.841	GCH1,NIF3L1,QDPR
1	GO:0055005	7	10	ventricular cardiac myofibril assembly	0.14297	1	1	1	3	0.000219282	3	0.000119109	1.841	MEF2A,NKX2-5,PROX1
1	GO:0060729	7	9	intestinal epithelial structure maintenance	0.14297	1	1	1	3	0.000219282	3	0.000119109	1.841	SOX9,TLR4,ZNF830
1	GO:0060847	6	6	endothelial cell fate specification	0.14297	1	1	1	3	0.000219282	3	0.000119109	1.841	HOXA13,NRP1,RBPJ
1	GO:0061010	4	5	gall bladder development	0.14297	1	1	1	3	0.000219282	3	0.000119109	1.841	HHEX,NIPBL,SOX17
1	GO:0061153	5	6	trachea gland development	0.14297	1	1	1	3	0.000219282	3	0.000119109	1.841	EDA,EDARADD,LEF1
1	GO:0061158	7	11	3-UTR-mediated mRNA destabilization	0.14297	1	1	1	3	0.000219282	3	0.000119109	1.841	CPEB3,QKI,TRIM71
1	GO:0061187	7	12	regulation of chromatin silencing at rDNA	0.14297	1	1	1	3	0.000219282	3	0.000119109	1.841	H2AFY,PHF2,PHF8
1	GO:0061198	4	4	fungiform papilla formation	0.14297	1	1	1	3	0.000219282	3	0.000119109	1.841	CTNNB1,HDAC1,HDAC2
1	GO:0070236	6	12	negative regulation of activation-induced cell death of T cells	0.14297	1	1	1	3	0.000219282	3	0.000119109	1.841	FADD,GPAM,TSC22D3
1	GO:0070262	8	9	peptidyl-serine dephosphorylation	0.14297	1	1	1	3	0.000219282	3	0.000119109	1.841	NCK1,PPP1R15B,PPP2R1A
1	GO:0070346	7	7	positive regulation of fat cell proliferation	0.14297	1	1	1	3	0.000219282	3	0.000119109	1.841	FGF10,FGF16,PID1
1	GO:0070837	5	9	dehydroascorbic acid transport	0.14297	1	1	1	3	0.000219282	3	0.000119109	1.841	SLC23A1,SLC2A1,SLC2A2
1	GO:0071336	6	6	regulation of hair follicle cell proliferation	0.14297	1	1	1	3	0.000219282	3	0.000119109	1.841	CDC42,FGF10,RUNX1
1	GO:0071492	8	8	cellular response to UV-A	0.14297	1	1	1	3	0.000219282	3	0.000119109	1.841	CERS1,MME,PPID
1	GO:0072197	5	5	ureter morphogenesis	0.14297	1	1	1	3	0.000219282	3	0.000119109	1.841	PAX2,SOX8,SOX9
1	GO:0072210	5	5	metanephric nephron development	0.14297	1	1	1	3	0.000219282	3	0.000119109	1.841	FOXD1,TFAP2A,TFAP2B
1	GO:0075509	5	7	endocytosis involved in viral entry into host cell	0.14297	1	1	1	3	0.000219282	3	0.000119109	1.841	CAV1,CAV2,EPS15
1	GO:0090230	5	8	regulation of centromere complex assembly	0.14297	1	1	1	3	0.000219282	3	0.000119109	1.841	RB1,RNF4,SENP6
1	GO:0090306	6	9	spindle assembly involved in meiosis	0.14297	1	1	1	3	0.000219282	3	0.000119109	1.841	ASPM,AURKA,FBXO5
1	GO:0097091	5	7	synaptic vesicle clustering	0.14297	1	1	1	3	0.000219282	3	0.000119109	1.841	NLGN1,NRXN1,SYNDIG1
1	GO:0097479	6	6	synaptic vesicle localization	0.14297	1	1	1	3	0.000219282	3	0.000119109	1.841	NLGN1,NRXN1,SYNDIG1
1	GO:1900244	6	10	positive regulation of synaptic vesicle endocytosis	0.14297	1	1	1	3	0.000219282	3	0.000119109	1.841	NLGN1,SYNJ1,TOR1A
1	GO:1900378	7	7	positive regulation of secondary metabolite biosynthetic process	0.14297	1	1	1	3	0.000219282	3	0.000119109	1.841	CDH3,TYRP1,ZEB2
1	GO:1900426	6	8	positive regulation of defense response to bacterium	0.14297	1	1	1	3	0.000219282	3	0.000119109	1.841	DEFB103A,F2RL1,NOD2
1	GO:1900451	7	8	positive regulation of glutamate receptor signaling pathway	0.14297	1	1	1	3	0.000219282	3	0.000119109	1.841	NLGN3,RELN,SHANK3
1	GO:1900748	7	8	positive regulation of vascular endothelial growth factor signaling pathway	0.14297	1	1	1	3	0.000219282	3	0.000119109	1.841	ADAMTS3,CCBE1,MYO1C
1	GO:1901073	7	7	glucosamine-containing compound biosynthetic process	0.14297	1	1	1	3	0.000219282	3	0.000119109	1.841	GFPT1,GNE,NANP
1	GO:1901837	10	13	negative regulation of transcription of nuclear large rRNA transcript from RNA polymerase I promoter	0.14297	1	1	1	3	0.000219282	3	0.000119109	1.841	DEDD,H2AFY2,H2AFY
1	GO:1901873	8	9	regulation of post-translational protein modification	0.14297	1	1	1	3	0.000219282	3	0.000119109	1.841	CRTAP,LEPRE1,PPIB
1	GO:1901979	8	11	regulation of inward rectifier potassium channel activity	0.14297	1	1	1	3	0.000219282	3	0.000119109	1.841	CAV1,KCNE2,KCNJ1
1	GO:1902035	7	8	positive regulation of hematopoietic stem cell proliferation	0.14297	1	1	1	3	0.000219282	3	0.000119109	1.841	ATXN1L,N4BP2L2,PDCD2
1	GO:1902083	9	10	negative regulation of peptidyl-cysteine S-nitrosylation	0.14297	1	1	1	3	0.000219282	3	0.000119109	1.841	ATP2B4,DMD,SNTA1
1	GO:1902730	9	10	positive regulation of proteoglycan biosynthetic process	0.14297	1	1	1	3	0.000219282	3	0.000119109	1.841	CTNNB1,PXYLP1,TCF7L2
1	GO:1903423	6	9	positive regulation of synaptic vesicle recycling	0.14297	1	1	1	3	0.000219282	3	0.000119109	1.841	NLGN1,SYNJ1,TOR1A
1	GO:1990168	8	11	protein K33-linked deubiquitination	0.14297	1	1	1	3	0.000219282	3	0.000119109	1.841	OTUD6A,YOD1,ZRANB1
1	GO:2000017	6	7	positive regulation of determination of dorsal identity	0.14297	1	1	1	3	0.000219282	3	0.000119109	1.841	ACVR1,CTNNB1,MAPK8
1	GO:2000172	6	7	regulation of branching morphogenesis of a nerve	0.14297	1	1	1	3	0.000219282	3	0.000119109	1.841	LRRK2,RTN4,SHOX2
1	GO:2000348	6	7	regulation of CD40 signaling pathway	0.14297	1	1	1	3	0.000219282	3	0.000119109	1.841	SHARPIN,TNFAIP3,TREM2
1	GO:2000546	7	12	positive regulation of endothelial cell chemotaxis to fibroblast growth factor	0.14297	1	1	1	3	0.000219282	3	0.000119109	1.841	FGF16,FGF18,FGF2
1	GO:2000721	10	13	positive regulation of transcription from RNA polymerase II promoter involved in smooth muscle cell differentiation	0.14297	1	1	1	3	0.000219282	3	0.000119109	1.841	ITGA8,MYOCD,NPNT
1	GO:2000766	9	10	negative regulation of cytoplasmic translation	0.14297	1	1	1	3	0.000219282	3	0.000119109	1.841	CPEB1,CPEB2,CPEB3
1	GO:2000969	6	10	positive regulation of alpha-amino-3-hydroxy-5-methyl-4-isoxazole propionate selective glutamate receptor activity	0.14297	1	1	1	3	0.000219282	3	0.000119109	1.841	NLGN3,RELN,SHANK3
1	GO:2001171	10	12	positive regulation of ATP biosynthetic process	0.14297	1	1	1	3	0.000219282	3	0.000119109	1.841	PID1,PINK1,PPARGC1A
1	GO:2001180	8	11	negative regulation of interleukin-10 secretion	0.14297	1	1	1	3	0.000219282	3	0.000119109	1.841	LILRB1,TNFRSF21,TNFRSF9
1	GO:2001182	7	10	regulation of interleukin-12 secretion	0.14297	1	1	1	3	0.000219282	3	0.000119109	1.841	FOXP1,LILRB1,TNFRSF9
1	GO:2001274	7	9	negative regulation of glucose import in response to insulin stimulus	0.14297	1	1	1	3	0.000219282	3	0.000119109	1.841	MZB1,PID1,PRKAA1
1	GO:0046907	5	5	intracellular transport	0.1431	0.869781	1	1	677	0.0494847	1259	0.0499861	0.99	ABCA1,ABCD1,ABRA,ACD,ACTR2,AHCYL1,AKAP13,AKT2,ALKBH5,ALMS1,ALMS1P,ALS2,AMN,ANK2,ANK3,ANKRD50,ANXA2,AP1B1,AP1G1,AP1M1,AP1M2,AP1S2,AP1S3,AP2A1,AP2B1,AP2M1,AP3B1,AP3B2,AP3D1,AP3M1,AP3M2,AP4B1,AP4E1,AP4M1,AP4S1,AP5M1,AP5Z1,APP,ARL15,ARL1,ARL3,ATG14,ATG3,ATG4A,ATG4B,ATG4C,ATG4D,ATL2,ATOX1,ATP10A,ATP10B,ATP10D,ATP1B1,ATP2B4,ATP5A1,ATP5B,ATP5C1,ATP5F1,ATP5G3,ATP5H,ATP5J2,ATP5O,ATP9A,ATP9B,BBS12,BBS1,BBS…
1	GO:0006354	7	9	DNA-templated transcription, elongation	0.143201	0.89799	1	1	57	0.00416636	98	0.0038909	1.071	ADRM1,CCNH,CCNT1,CD3EAP,CRCP,CTDP1,ELL3,ELP4,ENY2,ERCC2,ERCC3,GTF2A1,GTF2A2,GTF2B,GTF2H2,GTF2H3,GTF2H4,GTF2H5,IKBKAP,NCBP1,NELFA,POLR1C,POLR1E,POLR2B,POLR2D,POLR2E,POLR2G,POLR2J,POLR2K,POLR2L,POLR3B,POLR3C,POLR3D,POLR3F,POLR3G,POLR3GL,POLR3K,SETD2,SSRP1,SUPT16H,TAF10,TAF11,TAF12,TAF1D,TAF1,TAF2,TAF3,TAF6,TAF9B,TAF9,TBP,TCEA1,TCEB1,TCEB2,TCEB3,TWISTNB,ZNRD1
1	GO:1903509	5	5	liposaccharide metabolic process	0.143201	0.89799	1	1	57	0.00416636	98	0.0038909	1.071	ALDH5A1,ALG1,ARSA,ARSD,ARSE,ARSF,ARSH,ARSJ,ARSK,ASAH1,ASAH2,B3GNT5,CREM,CTSA,CWH43,DPM1,DPM2,ENPP7,GAL3ST1,GBA3,GBA,GLA,GPLD1,HEXA,HEXB,KIT,MAP7,NAGA,NEU4,PGAP2,PIGA,PIGB,PIGG,PIGH,PIGL,PIGO,PIGP,PIGU,PIGW,PIGX,PIGY,PNLIPRP2,PYURF,SERAC1,SMPD1,SMPD2,SMPD4,ST3GAL6,ST6GALNAC3,ST8SIA1,ST8SIA2,ST8SIA3,ST8SIA5,ST8SIA6,STS,SUMF1,UGCG
1	GO:0002739	7	10	regulation of cytokine secretion involved in immune response	0.145515	0.95463	1	1	8	0.000584753	11	0.000436733	1.339	ANGPT1,APOA1,APOA2,ATG5,F2RL1,LILRB1,TEK,WNT5A
1	GO:0006069	5	8	ethanol oxidation	0.145515	0.95463	1	1	8	0.000584753	11	0.000436733	1.339	ACSS2,ADH1A,ADH1B,ADH1C,ADH4,ADH5,ADH6,ADH7
1	GO:0007342	5	8	fusion of sperm to egg plasma membrane	0.145515	0.95463	1	1	8	0.000584753	11	0.000436733	1.339	ADAM2,CRISP1,EQTN,ROPN1B,SERPINA5,SPAM1,SPESP1,TPST2
1	GO:0010896	7	8	regulation of triglyceride catabolic process	0.145515	0.95463	1	1	8	0.000584753	11	0.000436733	1.339	ABHD5,APOA1,APOA4,APOA5,APOC3,GPLD1,PIK3CG,PNPLA2
1	GO:0032308	8	11	positive regulation of prostaglandin secretion	0.145515	0.95463	1	1	8	0.000584753	11	0.000436733	1.339	MAP2K6,MIF,OXT,P2RX4,P2RX7,PLA2G10,TNFRSF11A,TNFSF11
1	GO:0032692	7	7	negative regulation of interleukin-1 production	0.145515	0.95463	1	1	8	0.000584753	11	0.000436733	1.339	ACP5,APOA1,GHRL,GSTP1,MEFV,NLRP12,NLRP3,TNFAIP3
1	GO:0032700	7	7	negative regulation of interleukin-17 production	0.145515	0.95463	1	1	8	0.000584753	11	0.000436733	1.339	FOXP3,IFNG,IL36RN,NCKAP1L,PRNP,TLR4,TNFSF4,TUSC2
1	GO:0051570	10	12	regulation of histone H3-K9 methylation	0.145515	0.95463	1	1	8	0.000584753	11	0.000436733	1.339	BRCA1,DMRTC2,DNMT1,JARID2,KDM1A,KDM3A,MYB,SIRT1
1	GO:0060600	6	6	dichotomous subdivision of an epithelial terminal unit	0.145515	0.95463	1	1	8	0.000584753	11	0.000436733	1.339	CTSH,FOXD1,NRP1,PLXND1,SEMA3A,SEMA3C,TFAP2C,VANGL2
1	GO:0090266	8	10	regulation of mitotic cell cycle spindle assembly checkpoint	0.145515	0.95463	1	1	8	0.000584753	11	0.000436733	1.339	DYNC1LI1,GEN1,LCMT1,MAD2L1,PCID2,TPR,USP44,XRCC3
1	GO:1903206	7	10	negative regulation of hydrogen peroxide-induced cell death	0.145515	0.95463	1	1	8	0.000584753	11	0.000436733	1.339	GNB2L1,GPR37,GPR37L1,HGF,LRRK2,MET,PINK1,TXN
1	GO:1903504	7	9	regulation of mitotic spindle checkpoint	0.145515	0.95463	1	1	8	0.000584753	11	0.000436733	1.339	DYNC1LI1,GEN1,LCMT1,MAD2L1,PCID2,TPR,USP44,XRCC3
1	GO:2000258	6	8	negative regulation of protein activation cascade	0.145515	0.95463	1	1	8	0.000584753	11	0.000436733	1.339	A2M,C4BPA,C4BPB,CD46,CD55,CD59,CR1,FGA
1	GO:2000505	5	5	regulation of energy homeostasis	0.145515	0.95463	1	1	8	0.000584753	11	0.000436733	1.339	BMP8A,FOXO1,METRNL,NR1D2,PASK,PPARGC1A,PRKAA1,PRKAA2
1	GO:2001273	6	8	regulation of glucose import in response to insulin stimulus	0.145515	0.95463	1	1	8	0.000584753	11	0.000436733	1.339	AKT2,C2CD5,FFAR3,IRS1,MZB1,PID1,PRKAA1,PTPN11
1	GO:0032675	6	6	regulation of interleukin-6 production	0.145534	0.89796	1	1	52	0.00380089	89	0.00353357	1.076	ADORA2B,AFAP1L2,AKIRIN2,BANK1,C1QTNF3,C5AR2,CARD9,CD36,F2RL1,FCER1G,FOXP3,GBA,GHRL,HSPD1,IFNG,IL33,IL36A,IL36B,IL36G,IL36RN,IL6R,INPP5D,IRAK3,ISL1,LILRB2,MAPK13,NCKAP1L,NLRC3,NLRP10,NLRP12,NLRX1,NOD1,NOD2,P2RX7,PRG4,RABGEF1,RIPK2,TBC1D23,TICAM2,TIRAP,TLR3,TLR4,TLR7,TNFAIP3,TNFRSF1A,TNFSF4,TRAF6,TWIST1,UCN,VIMP,WNT5A,ZCCHC11
1	GO:0006368	8	10	transcription elongation from RNA polymerase II promoter	0.148837	0.899981	1	1	42	0.00306995	71	0.00281891	1.089	ADRM1,CCNH,CCNT1,CTDP1,ELL3,ELP4,ENY2,ERCC2,ERCC3,GTF2A1,GTF2A2,GTF2B,GTF2H2,GTF2H3,GTF2H4,IKBKAP,NCBP1,NELFA,POLR2B,POLR2D,POLR2E,POLR2G,POLR2J,POLR2K,POLR2L,SETD2,SSRP1,SUPT16H,TAF10,TAF11,TAF12,TAF1,TAF2,TAF3,TAF6,TAF9B,TAF9,TBP,TCEA1,TCEB1,TCEB2,TCEB3
1	GO:0006446	8	9	regulation of translational initiation	0.148837	0.899981	1	1	42	0.00306995	71	0.00281891	1.089	BANK1,BOLL,DAZ1,DAZL,DDX1,DDX3X,EIF2AK2,EIF2AK3,EIF2B1,EIF2B3,EIF2B4,EIF2B5,EIF2S1,EIF3A,EIF3B,EIF3D,EIF3E,EIF3F,EIF3G,EIF3H,EIF3I,EIF3J,EIF3M,EIF4B,EIF4EBP1,EIF4EBP2,EIF4EBP3,EIF4G1,EIF5B,FMR1,KHDRBS1,KLHL25,MTIF2,NCBP1,NCK1,PAIP2,POLR2D,POLR2G,RARA,RBM4,TPR,UHMK1
1	GO:0022404	4	4	molting cycle process	0.148837	0.899981	1	1	42	0.00306995	71	0.00281891	1.089	AARS,APCDD1,APC,ATP7A,CDC42,CDH3,CTNNB1,DBI,DKK1,DSG4,EDARADD,EGFR,ERCC2,FGF10,FGF7,FOXE1,FST,FUZ,FZD3,FZD6,HOXC13,IGFBP5,INTU,KRT25,KRT27,LAMA5,LDB1,NSDHL,PSEN2,RBPJ,RUNX1,SHH,SOSTDC1,SOX9,TFAP2C,TGFB2,TGM3,TMEM79,TNFRSF19,TP63,VANGL2,ZDHHC21
1	GO:0022405	5	5	hair cycle process	0.148837	0.899981	1	1	42	0.00306995	71	0.00281891	1.089	AARS,APCDD1,APC,ATP7A,CDC42,CDH3,CTNNB1,DBI,DKK1,DSG4,EDARADD,EGFR,ERCC2,FGF10,FGF7,FOXE1,FST,FUZ,FZD3,FZD6,HOXC13,IGFBP5,INTU,KRT25,KRT27,LAMA5,LDB1,NSDHL,PSEN2,RBPJ,RUNX1,SHH,SOSTDC1,SOX9,TFAP2C,TGFB2,TGM3,TMEM79,TNFRSF19,TP63,VANGL2,ZDHHC21
1	GO:0006997	4	5	nucleus organization	0.149328	0.902567	1	1	37	0.00270448	62	0.00246159	1.099	CHMP1A,CHMP2A,CHMP2B,CHMP3,CHMP4A,CHMP4C,CHMP5,DMRTC2,GOLM1,GOPC,H1FNT,HMGB2,KDM3A,LEMD3,MAP7,NDC1,NUP205,NUP93,NUP98,PDCD6IP,PES1,PVRL2,PYGO1,RPS19,RRN3,SEH1L,SUMO1,SUN2,SYNE1,TBPL1,TMEM33,TMF1,TPR,WBP2NL,WEE2,ZNF354A,ZPR1
1	GO:0009142	6	9	nucleoside triphosphate biosynthetic process	0.149328	0.902567	1	1	37	0.00270448	62	0.00246159	1.099	ADK,AK4,AK7,AK9,ALDOA,ATP5A1,ATP5B,ATP5C1,ATP5F1,ATP5G3,ATP5H,ATP5J2,ATP5O,ATP6V0A2,CAD,CHCHD10,CMPK1,CMPK2,CTPS1,CTPS2,DTYMK,NME1,NME1-NME2,NME2,NME3,NME4,NME5,NME7,NME8,NME9,RP2,STOML2,SURF1,TBPL1,TCIRG1,UCK1,UCK2
1	GO:0032201	5	10	telomere maintenance via semi-conservative replication	0.15074	0.927889	1	1	15	0.00109641	23	0.000913169	1.201	APEX1,DNA2,FEN1,PCNA,POLA1,POLD3,POLE2,POLE,PRIM1,PRIM2,RFC1,RFC3,RFC5,RPA2,RPA3
1	GO:0042737	5	5	drug catabolic process	0.15074	0.927889	1	1	15	0.00109641	23	0.000913169	1.201	CYP1A2,CYP2A6,CYP2A7,CYP2C18,CYP2C19,CYP2C8,CYP2C9,CYP2D6,CYP2E1,CYP2J2,CYP2U1,CYP3A4,CYP3A5,FMO4,NR1I2
1	GO:0043949	7	8	regulation of cAMP-mediated signaling	0.15074	0.927889	1	1	15	0.00109641	23	0.000913169	1.201	ADRB1,CDC34,CRTC3,CXCL10,CXCL11,CXCL9,CXCR3,LHCGR,MGRN1,OPRM1,PDE10A,PEX5L,PF4,PTGIR,RGS2
1	GO:2000142	6	11	regulation of DNA-templated transcription, initiation	0.15074	0.927889	1	1	15	0.00109641	23	0.000913169	1.201	AHR,ATF7IP,BCLAF1,CAND1,CTNNB1,HEY2,HNF1A,JUN,MITF,NKX2-5,RRN3,SRF,TAF1,TWIST1,WNT10B
1	GO:0001937	8	8	negative regulation of endothelial cell proliferation	0.151709	0.919415	1	1	19	0.00138879	30	0.00119109	1.166	AIMP1,ATP5A1,ATPIF1,CAV1,CAV2,CXCR3,GDF2,GHRL,GJA1,LECT1,NF1,PDCD10,PTPRM,RGCC,SCG2,STAT1,SULF1,THBS1,TNMD
1	GO:0002088	4	4	lens development in camera-type eye	0.151709	0.919415	1	1	19	0.00138879	30	0.00119109	1.166	CDON,CRYAB,CRYBA1,CRYBA2,CRYGA,CRYGD,CTNS,GATA3,GJA1,MED1,NHS,PAX6,PROX1,SIX5,SLITRK6,TBC1D32,TGFBR2,WNT2,WNT5A
1	GO:0033363	5	6	secretory granule organization	0.151709	0.919415	1	1	19	0.00138879	30	0.00119109	1.166	ABCA1,AQP1,BLOC1S2,CASC5,CREB1,DTNBP1,F2RL3,FABP9,LYST,NBEAL2,PAFAH1B1,PVRL2,RAB38,SERPINE2,SRGN,TBPL1,TMF1,TXNDC8,ZPBP
1	GO:0042168	4	7	heme metabolic process	0.151709	0.919415	1	1	19	0.00138879	30	0.00119109	1.166	ALAD,ALAS1,ALAS2,AMBP,ATPIF1,BDH2,COX10,COX15,CPOX,HMBS,HNF1A,PPOX,SLC11A2,SLC25A38,TSPO,UGT1A1,UGT1A4,UROD,UROS
1	GO:0048675	6	7	axon extension	0.151709	0.919415	1	1	19	0.00138879	30	0.00119109	1.166	CDK5,CYFIP1,DCLK1,LAMB2,LHX2,NDN,NLGN3,NRP1,POU4F2,POU4F3,PPP3CB,RAPH1,SEMA3A,SLC9A6,SLIT2,ULK1,ULK2,USP9X,VCL
1	GO:0097300	6	6	programmed necrotic cell death	0.151709	0.919415	1	1	19	0.00138879	30	0.00119109	1.166	BIRC2,BIRC3,CASP1,CASP8,CYLD,DNM1L,FADD,FAS,MAP3K5,MAPK8,MLKL,PGAM5,PPIF,PYGL,RPS27A,TNFRSF10B,TRAF2,TRPM7,UBC
1	GO:1901976	7	7	regulation of cell cycle checkpoint	0.151709	0.919415	1	1	19	0.00138879	30	0.00119109	1.166	AURKA,CCAR2,CDK5RAP2,CRY1,CUL4A,DYNC1LI1,FEM1B,GEN1,HSF1,LCMT1,MAD2L1,PCID2,PROX1,RFWD3,RPA2,THOC1,TPR,USP44,XRCC3
1	GO:0050821	5	9	protein stabilization	0.152297	0.890021	1	1	59	0.00431255	102	0.00404971	1.065	A1CF,AHSP,ANK2,APOA1,ATP1B1,ATP1B3,BAG3,BAG6,CDC37,CDC37L1,COG3,CREB1,CRTAP,CSN3,DNAJA3,DSC3,DSG1,EP300,FBXW7,FLNA,GAPDH,GTPBP4,HPS4,HSPD1,LAMP1,LAMP2,LEPRE1,MORC3,MSX1,MUL1,NAA15,NAA16,NAPG,NCKAP1,PDCD10,PEX6,PIK3R1,PINK1,PPAP2B,PPARGC1A,PPIB,RASSF1,SEL1L,SOX17,SOX4,STX12,STXBP1,SWSAP1,TAF9B,TAF9,TBRG1,TNIP2,USP13,USP2,USP33,WNT10B,ZBED3,ZNF207,ZSWIM7
1	GO:0006473	8	9	protein acetylation	0.15358	0.88543	1	1	71	0.00518968	124	0.00492317	1.054	ACTL6A,APBB1,ASL,ATF2,BAG6,BRCA2,BRD1,BRD8,BRPF3,CCDC101,CDY1,CDY2A,CDYL,CLOCK,CRTC2,DSCC1,EHHADH,ELP4,EP300,EP400,ESCO2,FOXO1,ING5,IRF4,JADE3,KANSL2,KAT2B,KAT6A,KAT6B,KAT7,LDB1,LEF1,MAP3K7,MCRS1,MDH2,MECP2,MGEA5,MORF4L1,MSL1,MSL3,NAA11,NAA15,NAA16,NAA20,NAA30,NAA50,NAA60,NAT8B,NAT8,NCOA2,NUPR1,OGT,PCK1,PER1,POLE4,SAP130,SIRT1,SUPT3H,SUPT7L,TADA1,TADA2A,TAF10,TAF12,TAF1,TAF5L,TAF9,TRIM16,TRRAP,US…
1	GO:0019538	4	5	protein metabolic process	0.155507	0.853276	1	1	1977	0.144507	3728	0.148013	0.9763	A2M,A4GNT,AARS,ABCA1,ABCA7,ABHD5,ABI1,ABI2,ABL2,ABO,ACADVL,ACE2,ACP1,ACR,ACTL6A,ACVR1C,ACVR1,ACVR2A,ADAM18,ADAM20,ADAM21,ADAM22,ADAM23,ADAM28,ADAM29,ADAM2,ADAM32,ADAM5,ADAM7,ADAM9,ADAMDEC1,ADAMTS16,ADAMTS17,ADAMTS2,ADAMTS3,ADAMTS4,ADAMTS6,ADAMTS7,ADAMTS8,ADAMTS9,ADAMTSL3,ADCK2,ADD1,ADGB,ADH5,ADM2,ADPRH,ADPRHL1,AGA,AGBL2,AGBL3,AGBL5,AGTPBP1,AHSP,AIFM1,AKAP13,AKT2,ALAS2,ALB,ALG10B,ALG10,ALG12,ALG13…
1	GO:0006282	7	8	regulation of DNA repair	0.155929	0.896911	1	1	38	0.00277757	64	0.00254099	1.093	APBB1,APEX1,BRCA1,BRCC3,CHEK1,CUL4A,DEK,EGFR,ERCC8,EYA1,EYA3,FAM175A,FGF10,FIGN,FIGNL1,H2AFX,MGMT,NUDT16,PCNA,POLH,POLQ,PPP4C,PPP4R2,RAD51AP1,RNF168,RNF169,RPA2,SETMAR,SIRT1,SIRT6,TERF2IP,TEX15,TRIM28,TWIST1,UBE2N,UBE2V2,UBR5,USP1
1	GO:0032755	7	7	positive regulation of interleukin-6 production	0.155959	0.900457	1	1	33	0.0024121	55	0.00218367	1.105	ADORA2B,AKIRIN2,CARD9,CD36,F2RL1,FCER1G,HSPD1,IFNG,IL33,IL36A,IL36B,IL36G,IL6R,ISL1,LILRB2,MAPK13,NLRP10,NOD1,NOD2,P2RX7,RIPK2,TBC1D23,TICAM2,TIRAP,TLR3,TLR4,TLR7,TNFSF4,TRAF6,TWIST1,UCN,WNT5A,ZCCHC11
1	GO:0048588	4	5	developmental cell growth	0.155959	0.900457	1	1	33	0.0024121	55	0.00218367	1.105	AGTR2,APP,ARIH2,AURKA,CAMK2D,CDK5,CYFIP1,DCLK1,EMX1,GDF9,KMT2D,LAMB2,LHX2,MAP2K4,MEX3C,MYOCD,NDN,NLGN3,NRP1,POU4F2,POU4F3,PPP3CB,PRMT2,RAPH1,SEMA3A,SLC9A6,SLIT2,SOX9,TGFBR2,ULK1,ULK2,USP9X,VCL
1	GO:0051289	9	9	protein homotetramerization	0.155959	0.900457	1	1	33	0.0024121	55	0.00218367	1.105	ACADL,ACADS,ACTN2,ALDH5A1,ALDOA,ALDOC,APOA1BP,ATPIF1,CBR4,CDA,CRTC2,CRTC3,CRYZ,CTH,DCTPP1,DECR1,DNM1L,DPYS,FBP1,GFPT1,GLS,GNMT,GPX3,HPRT1,IDE,IMPDH2,KCNJ2,PCBD1,SHMT1,SOD2,TP63,TRPM8,USP16
1	GO:0008584	5	6	male gonad development	0.158203	0.889204	1	1	49	0.00358161	84	0.00333505	1.074	ANKRD7,ASPM,BCL2L11,BOK,CITED2,COL9A3,EIF2S2,ERCC1,ESR1,FGF9,FSHR,GATA1,GATA3,GATA6,HMGB2,HOXA10,HOXA11,INSL6,KIT,KITLG,KLHL10,LHCGR,LHX9,LRRC6,MAMLD1,MAS1,MEA1,NR0B1,NUPR1,PATZ1,PITX2,PRDX4,RBMY1B,RNF38,RRM1,SFRP1,SFRP2,SOX15,SOX8,SOX9,SRD5A2,SRY,STAR,TFAP2C,TLR3,WNT5A,WT1,YBX3,ZFP42
1	GO:0006612	5	9	protein targeting to membrane	0.158522	0.876926	1	1	91	0.00665156	161	0.00639219	1.041	ANK2,ANK3,ANXA2,ATG3,ATG4A,ATG4B,ATG4C,ATG4D,BSG,CHM,CHMP4A,DDOST,FAU,INPP5K,MACF1,MGEA5,MYL12A,MYO1C,NCF1,PEX26,PEX3,PEX5,PIP5K1A,PTCH1,RAB8B,RABGEF1,RPL10A,RPL11,RPL13,RPL14,RPL15,RPL17,RPL18,RPL19,RPL23A,RPL23,RPL24,RPL26,RPL26L1,RPL27,RPL31,RPL32,RPL34,RPL35A,RPL35,RPL36A,RPL37A,RPL37,RPL39,RPL3,RPL3L,RPL41,RPL4,RPL6,RPL7A,RPL7,RPL8,RPL9,RPLP2,RPS10,RPS12,RPS13,RPS14,RPS17,RPS18,RPS19,RPS21,R…
1	GO:0003151	4	4	outflow tract morphogenesis	0.15942	0.906884	1	1	24	0.00175426	39	0.00154842	1.133	ATF2,CITED2,DVL2,EYA1,HEY2,ISL1,JUN,MEF2C,NEDD4,NIPBL,NPY1R,NPY2R,NPY5R,PLXND1,RBPJ,SEMA3C,SFRP2,SOX11,SOX17,TBX2,TBX3,TFAP2A,THBS1,WNT11
1	GO:0000301	7	9	retrograde transport, vesicle recycling within Golgi	0.162323	0.92916	1	1	12	0.000877129	18	0.000714654	1.227	COG3,GCC1,GCC2,GOLGA1,GOLGA4,OPTN,RAB33B,RAB6A,RGPD1,RGPD2,RGPD3,RGPD4
1	GO:0000959	6	8	mitochondrial RNA metabolic process	0.162323	0.92916	1	1	12	0.000877129	18	0.000714654	1.227	DARS2,EARS2,ELAC2,MRPL12,MTO1,PNPT1,SUPV3L1,TEFM,TFAM,TFB2M,TRMT10C,YARS2
1	GO:0006385	8	10	transcription elongation from RNA polymerase III promoter	0.162323	0.92916	1	1	12	0.000877129	18	0.000714654	1.227	CRCP,POLR1C,POLR2E,POLR2K,POLR2L,POLR3B,POLR3C,POLR3D,POLR3F,POLR3G,POLR3GL,POLR3K
1	GO:0006386	8	10	termination of RNA polymerase III transcription	0.162323	0.92916	1	1	12	0.000877129	18	0.000714654	1.227	CRCP,POLR1C,POLR2E,POLR2K,POLR2L,POLR3B,POLR3C,POLR3D,POLR3F,POLR3G,POLR3GL,POLR3K
1	GO:0035456	6	6	response to interferon-beta	0.162323	0.92916	1	1	12	0.000877129	18	0.000714654	1.227	AIM2,BST2,DDX41,GBP2,HTRA2,IRG1,NDUFA13,PLSCR1,PNPT1,STAT1,TLR3,TMEM173
1	GO:0042762	6	6	regulation of sulfur metabolic process	0.162323	0.92916	1	1	12	0.000877129	18	0.000714654	1.227	CTNNB1,DLAT,DLD,PDHA1,PDK1,PDK3,PDK4,PDP2,PDPR,PXYLP1,SNCA,TCF7L2
1	GO:0060788	4	4	ectodermal placode formation	0.162323	0.92916	1	1	12	0.000877129	18	0.000714654	1.227	CDC42,CTNNB1,EDA,HDAC1,HDAC2,LRP6,NRG3,NRP1,PROX1,SOX2,TBX2,TBX3
1	GO:0000291	9	11	nuclear-transcribed mRNA catabolic process, exonucleolytic	0.163605	0.909743	1	1	20	0.00146188	32	0.0012705	1.151	CNOT7,CNOT8,DCP1A,DCP2,DDX6,DIS3,EXOSC1,EXOSC5,EXOSC6,EXOSC8,EXOSC9,LSM1,LSM3,LSM5,LSM6,LSM7,PATL1,POLR2G,WDR61,XRN1
1	GO:2000378	7	7	negative regulation of reactive oxygen species metabolic process	0.163605	0.909743	1	1	20	0.00146188	32	0.0012705	1.151	ACP5,ATP2B4,BIRC3,BRCA1,CAV1,CRYAB,GIMAP5,GLA,HDAC6,HP,MMP3,MPV17L,MYCN,OPRM1,PAX2,PINK1,SIRT5,SLC18A2,TFAP2A,TSPO
1	GO:0016569	6	7	covalent chromatin modification	0.165499	0.861608	1	1	170	0.012426	308	0.0122285	1.016	ACTL6A,APBB1,ARID4A,ASH2L,ASXL1,ATF2,ATXN7L3,AURKA,AURKB,AURKC,BAP1,BAZ2A,BCOR,BRCA2,BRCC3,BRD1,BRD8,BRMS1,BRMS1L,BRPF3,CARM1,CBX8,CCDC101,CDC73,CDK1,CDK2,CDY1,CDY2A,CDYL,CHEK1,CLOCK,COPRS,CRTC2,CTCFL,CUL4B,DNMT3A,DPY30,EED,EHMT1,ELP4,ENY2,EP300,EP400,EYA1,EYA3,HDAC1,HDAC2,HDAC3,HDAC4,HDAC6,HDAC8,HELLS,HIST1H4A,HUWE1,ING5,IRF4,JADE3,KANSL2,KAT2B,KAT6A,KAT6B,KAT7,KDM1A,KDM1B,KDM3A,KDM4C,KDM4D,KDM5…
1	GO:0006506	7	10	GPI anchor biosynthetic process	0.165528	0.916213	1	1	16	0.00116951	25	0.000992576	1.178	CWH43,DPM1,DPM2,PGAP2,PIGA,PIGB,PIGG,PIGH,PIGL,PIGO,PIGP,PIGU,PIGW,PIGX,PIGY,PYURF
1	GO:0009395	6	7	phospholipid catabolic process	0.165528	0.916213	1	1	16	0.00116951	25	0.000992576	1.178	ABHD12,ANGPTL3,APOA2,ENPP2,ENPP7,NAPEPLD,PLA2G4A,PLA2G4D,PLA2G4F,PNLIPRP2,PNPLA8,PRDX6,SMPD1,SMPD4,SMPDL3A,SMPDL3B
1	GO:0010837	7	7	regulation of keratinocyte proliferation	0.165528	0.916213	1	1	16	0.00116951	25	0.000992576	1.178	BCL11B,CASK,CDH3,FGF10,FGF7,INTU,KLF9,MED1,PRKD1,PTPRK,REG3A,REG3G,SLURP1,SNAI2,TP63,YAP1
1	GO:0002762	8	9	negative regulation of myeloid leukocyte differentiation	0.16913	0.898696	1	1	25	0.00182735	41	0.00162782	1.123	ADIPOQ,APCS,C1QC,CALCA,CARTPT,CTNNB1,CUL4A,GATA2,GPR68,INPP4B,INPP5D,LILRB1,LILRB4,LRRC17,LTF,MYC,NF1,NME1,PIK3R1,RARA,RUNX1,SFRP1,TLR3,TLR4,ZNF675
1	GO:0000076	7	7	DNA replication checkpoint	0.172682	0.93559	1	1	9	0.000657847	13	0.000516139	1.275	CDC6,CDT1,CLSPN,DNA2,HUS1B,NAE1,RAD17,STRA8,TICRR
1	GO:0000731	7	9	DNA synthesis involved in DNA repair	0.172682	0.93559	1	1	9	0.000657847	13	0.000516139	1.275	CDKN2D,POLA1,POLD3,POLE,POLH,RFC3,SIRT1,SPATA22,WRNIP1
1	GO:0006000	7	8	fructose metabolic process	0.172682	0.93559	1	1	9	0.000657847	13	0.000516139	1.275	AKR1B1,ALDOA,ALDOB,ALDOC,FBP1,FBP2,PFKFB1,PFKFB2,PFKFB3
1	GO:0006474	8	10	N-terminal protein amino acid acetylation	0.172682	0.93559	1	1	9	0.000657847	13	0.000516139	1.275	EP300,KAT2B,NAA11,NAA15,NAA16,NAA20,NAA30,NAA50,NAA60
1	GO:0007076	5	9	mitotic chromosome condensation	0.172682	0.93559	1	1	9	0.000657847	13	0.000516139	1.275	CHMP1A,NCAPD2,NCAPD3,NCAPG,NCAPH,NUSAP1,PAPD7,PHF13,SMC2
1	GO:0010665	10	10	regulation of cardiac muscle cell apoptotic process	0.172682	0.93559	1	1	9	0.000657847	13	0.000516139	1.275	FNDC1,HAND2,HEY2,HMGCR,ILK,LTK,MYOCD,NKX2-5,SFRP2
1	GO:0021895	8	8	cerebral cortex neuron differentiation	0.172682	0.93559	1	1	9	0.000657847	13	0.000516139	1.275	EMX1,EOMES,HPRT1,NKX2-1,NR2E1,PAFAH1B1,PEX5,PSEN1,ZNF335
1	GO:0031061	8	12	negative regulation of histone methylation	0.172682	0.93559	1	1	9	0.000657847	13	0.000516139	1.275	BCOR,BRCA1,DNMT1,H2AFY,JARID2,KDM1A,KDM3A,MECP2,SUPT6H
1	GO:0043950	8	9	positive regulation of cAMP-mediated signaling	0.172682	0.93559	1	1	9	0.000657847	13	0.000516139	1.275	ADRB1,CXCL10,CXCL11,CXCL9,CXCR3,LHCGR,OPRM1,PF4,PTGIR
1	GO:0046931	7	7	pore complex assembly	0.172682	0.93559	1	1	9	0.000657847	13	0.000516139	1.275	CCT3,CCT8,NDC1,NUP205,NUP93,NUP98,P2RX7,TMEM33,TPR
1	GO:0050435	6	7	beta-amyloid metabolic process	0.172682	0.93559	1	1	9	0.000657847	13	0.000516139	1.275	APEH,BACE1,BECN1,IDE,MME,NAT8B,NAT8,PSEN1,PSEN2
1	GO:0050812	7	8	regulation of acyl-CoA biosynthetic process	0.172682	0.93559	1	1	9	0.000657847	13	0.000516139	1.275	DLAT,DLD,PDHA1,PDK1,PDK3,PDK4,PDP2,PDPR,SNCA
1	GO:0051131	8	8	chaperone-mediated protein complex assembly	0.172682	0.93559	1	1	9	0.000657847	13	0.000516139	1.275	APCS,BBS10,BBS12,CCT6B,HSPA4,HSPD1,MKKS,PFDN6,THEG
1	GO:0071636	7	7	positive regulation of transforming growth factor beta production	0.172682	0.93559	1	1	9	0.000657847	13	0.000516139	1.275	ATF2,ATP6AP2,CD46,FOXP3,PTGS2,SERPINB7,THBS1,WNT11,XCL1
1	GO:0090140	6	8	regulation of mitochondrial fission	0.172682	0.93559	1	1	9	0.000657847	13	0.000516139	1.275	BNIP3,DHODH,DNM1L,LRRK2,MARCH5,MFF,MIEF2,MUL1,PINK1
1	GO:0032446	8	9	protein modification by small protein conjugation	0.173597	0.846273	1	1	350	0.0255829	646	0.0256482	0.9975	AMFR,ANAPC10,ANAPC1,ARIH1,ARIH2,ASB11,ASB12,ASB14,ASB16,ASB17,ASB18,ASB3,ASB4,ASB5,ASB6,ASB9,ATG10,ATG3,BARD1,BCL11A,BCOR,BFAR,BIRC2,BIRC3,BIRC6,BIRC8,BLMH,BMI1,BRAP,BRCA1,CAND1,CAND2,CBLB,CBLL1,CBX2,CBX4,CBX8,CCNB1IP1,CDC16,CDC23,CDC26,CDC27,CDC34,CDC73,CDCA3,CETN2,CHFR,CNOT4,CRBN,CTU1,CTU2,CUL2,CUL3,CUL4A,CUL4B,CUL7,CUL9,DCAF13,DCAF16,DCAF17,DCAF4,DDRGK1,DTX2,ENC1,ERCC8,EYA1,FANCF,FBXL12,FBXL14…
1	GO:0032874	8	11	positive regulation of stress-activated MAPK cascade	0.173987	0.868756	1	1	70	0.00511659	123	0.00488347	1.048	ARL6IP5,BMP2,CARD9,CCL21,CD27,CDC42,DAB2,DAXX,DIXDC1,DUSP19,DUSP22,DVL2,DVL3,EDA2R,EIF2AK2,EPHA4,F2RL1,FCER1A,FZD4,FZD7,FZD8,GAB1,GADD45G,HMGCR,HRAS,IL1RN,LTBR,MAGI3,MAP2K4,MAP3K11,MAP3K1,MAP3K2,MAP3K3,MAP3K5,MAP3K7,MAP3K9,MAP4K2,MAPK8IP2,MAPK8IP3,MDFIC,MID1,MUL1,NOD1,NOD2,NOX1,NRK,PDCD10,PTPLAD1,RIPK2,SDCBP,SEMA4C,SPAG9,STK25,SYK,TAOK1,TAOK2,TGFB2,TIRAP,TLR3,TLR4,TNFRSF11A,TNFSF11,TNIK,TRAF2,TRA…
1	GO:2000112	7	7	regulation of cellular macromolecule biosynthetic process	0.175347	0.834225	1	1	1936	0.14151	3654	0.145075	0.9754	AARSD1,AARS,ABCA2,ABCA7,ABRA,ABT1,ACAD8,ACD,ACTL6A,ACTR8,ACVR1,ACVR2A,ADIPOQ,ADIRF,ADNP2,AEBP2,AFAP1L2,AFF4,AGER,AGO4,AGTR2,AHI1,AHR,AIM2,AKAP17A,AKIRIN2,AKT2,ALKBH4,ALX1,ALX3,ANHX,ANKAR,ANKRA2,ANKRD17,ANKRD30A,ANKRD42,ANKRD49,ANXA3,APBB1,APBB3,APEX1,APP,ARF4,ARFGEF1,ARGFX,AR,ARID2,ARID3A,ARID3B,ARID4A,ARMCX3,ARX,ASCC3,ASCL2,ASCL3,ASF1A,ASF1B,ASH2L,ASXL1,ASXL2,ASXL3,ATAD2B,ATF1,ATF2,ATF3,ATF5,ATF…
1	GO:0071704	3	3	organic substance metabolic process	0.175935	0.832179	1	1	4495	0.328558	8539	0.339024	0.9691	A1CF,A2M,A4GNT,AACS,AADAT,AARSD1,AARS,AASDHPPT,AASS,ABCA1,ABCA2,ABCA7,ABCC1,ABCC5,ABCD1,ABCD2,ABCD4,ABCE1,ABCG2,ABHD10,ABHD12,ABHD5,ABHD6,ABI1,ABI2,ABL2,ABO,ABRA,ABT1,ACAD11,ACAD8,ACADL,ACADM,ACADSB,ACADS,ACADVL,ACAT2,ACD,ACE2,ACLY,ACOT11,ACOT12,ACOT8,ACOT9,ACOXL,ACP1,ACP5,ACR,ACSBG2,ACSF2,ACSF3,ACSL5,ACSM1,ACSM2A,ACSM2B,ACSM5,ACSS2,ACTL6A,ACTR8,ACVR1C,ACVR1,ACVR2A,ADAD2,ADAL,ADAM18,ADAM20,ADAM21…
1	GO:0010951	8	11	negative regulation of endopeptidase activity	0.176004	0.855962	1	1	131	0.00957532	236	0.00936991	1.022	A2M,AMBP,APLP2,APP,AQP1,AVP,BIRC2,BIRC3,BIRC6,BIRC8,BST2,C3P1,C4A,C4B,C5,CARD16,CARD17,CARD18,CASP8,CD27,CDKN2D,COL28A1,COL6A3,COL7A1,CPAMD8,CR1,CRB2,CRIM1,CRYAB,CST3,CST7,CSTA,CSTB,DDX3X,DNAJA3,EPPIN,FADD,FAS,GPI,HERPUD1,HGF,HMSD,IFI16,IFI6,IGBP1,ITIH2,ITIH5,ITIH6,KAL1,KLF4,LAMTOR5,LEF1,LXN,MICAL1,NAIP,NGF,NLRC4,PAK2,PAPLN,PAX2,PCID2,PCSK1N,PEBP1,PLAUR,PRDX5,PROL1,PROS1,PTTG1,PZP,RAF1,RAG1,RPS6K…
1	GO:0000478	8	10	endonucleolytic cleavage involved in rRNA processing	0.176645	0.95364	1	1	6	0.000438564	8	0.000317624	1.381	BOP1,NOP14,RPS21,RPSA,RPSAP58,UTP20
1	GO:0000479	9	11	endonucleolytic cleavage of tricistronic rRNA transcript (SSU-rRNA, 5.8S rRNA, LSU-rRNA)	0.176645	0.95364	1	1	6	0.000438564	8	0.000317624	1.381	BOP1,NOP14,RPS21,RPSA,RPSAP58,UTP20
1	GO:0002318	7	7	myeloid progenitor cell differentiation	0.176645	0.95364	1	1	6	0.000438564	8	0.000317624	1.381	FLT3,JAM3,KIT,MLF1,RUNX1,TET2
1	GO:0008635	10	15	activation of cysteine-type endopeptidase activity involved in apoptotic process by cytochrome c	0.176645	0.95364	1	1	6	0.000438564	8	0.000317624	1.381	APAF1,BAK1,CASP3,CASP7,CASP9,DIABLO
1	GO:0010667	11	11	negative regulation of cardiac muscle cell apoptotic process	0.176645	0.95364	1	1	6	0.000438564	8	0.000317624	1.381	HAND2,HEY2,ILK,MYOCD,NKX2-5,SFRP2
1	GO:0010838	8	8	positive regulation of keratinocyte proliferation	0.176645	0.95364	1	1	6	0.000438564	8	0.000317624	1.381	CDH3,FGF10,FGF7,REG3A,REG3G,TP63
1	GO:0017182	9	10	peptidyl-diphthamide metabolic process	0.176645	0.95364	1	1	6	0.000438564	8	0.000317624	1.381	DNAJC24,DPH1,DPH2,DPH3,DPH5,DPH6
1	GO:0017183	4	11	peptidyl-diphthamide biosynthetic process from peptidyl-histidine	0.176645	0.95364	1	1	6	0.000438564	8	0.000317624	1.381	DNAJC24,DPH1,DPH2,DPH3,DPH5,DPH6
1	GO:0019227	6	6	neuronal action potential propagation	0.176645	0.95364	1	1	6	0.000438564	8	0.000317624	1.381	CLCN1,CLDN19,CNTNAP1,NRCAM,SCN1A,SCN1B
1	GO:0030202	5	8	heparin metabolic process	0.176645	0.95364	1	1	6	0.000438564	8	0.000317624	1.381	ANGPT1,CSGALNACT1,NDST2,NDST3,NDST4,XYLT2
1	GO:0030210	6	9	heparin biosynthetic process	0.176645	0.95364	1	1	6	0.000438564	8	0.000317624	1.381	ANGPT1,CSGALNACT1,NDST2,NDST3,NDST4,XYLT2
1	GO:0030853	9	10	negative regulation of granulocyte differentiation	0.176645	0.95364	1	1	6	0.000438564	8	0.000317624	1.381	ADIPOQ,C1QC,CUL4A,INPP5D,RARA,RUNX1
1	GO:0031639	8	9	plasminogen activation	0.176645	0.95364	1	1	6	0.000438564	8	0.000317624	1.381	F11,HIST1H2BA,KLKB1,PLAT,PLAU,TMPRSS9
1	GO:0032875	7	10	regulation of DNA endoreduplication	0.176645	0.95364	1	1	6	0.000438564	8	0.000317624	1.381	E2F7,FBXW7,MRE11A,SENP2,SMC3,STAG2
1	GO:0032908	7	7	regulation of transforming growth factor beta1 production	0.176645	0.95364	1	1	6	0.000438564	8	0.000317624	1.381	ATP6AP2,CD2AP,FOXP3,GATA6,SERPINB7,THBS1
1	GO:0035581	8	9	sequestering of extracellular ligand from receptor	0.176645	0.95364	1	1	6	0.000438564	8	0.000317624	1.381	CD46,CER1,FBN1,FBN2,GREM2,LTBP1
1	GO:0038003	8	8	opioid receptor signaling pathway	0.176645	0.95364	1	1	6	0.000438564	8	0.000317624	1.381	NPBWR1,OGFR,OPRK1,OPRL1,OPRM1,SIGMAR1
1	GO:0045416	8	9	positive regulation of interleukin-8 biosynthetic process	0.176645	0.95364	1	1	6	0.000438564	8	0.000317624	1.381	APOA2,BCL10,PRG3,TLR4,TLR7,TLR8
1	GO:0070897	7	8	DNA-templated transcriptional preinitiation complex assembly	0.176645	0.95364	1	1	6	0.000438564	8	0.000317624	1.381	DACH1,GTF2A2,POLR1E,TAF11,TAF1,TAF7L
1	GO:0072307	8	9	regulation of metanephric nephron tubule epithelial cell differentiation	0.176645	0.95364	1	1	6	0.000438564	8	0.000317624	1.381	FAT4,IFNG,PAX2,STAT1,WWTR1,YAP1
1	GO:0072321	4	7	chaperone-mediated protein transport	0.176645	0.95364	1	1	6	0.000438564	8	0.000317624	1.381	TIMM10,TIMM13,TIMM8A,TIMM8B,TIMM9,TOR1A
1	GO:0072578	6	8	neurotransmitter-gated ion channel clustering	0.176645	0.95364	1	1	6	0.000438564	8	0.000317624	1.381	DLG4,LRRTM4,NLGN1,NRXN1,RELN,SHANK3
1	GO:0090151	4	7	establishment of protein localization to mitochondrial membrane	0.176645	0.95364	1	1	6	0.000438564	8	0.000317624	1.381	HSPA4,NDUFA13,TIMM10,TIMM22,TIMM9,TOMM22
1	GO:1902237	7	11	positive regulation of endoplasmic reticulum stress-induced intrinsic apoptotic signaling pathway	0.176645	0.95364	1	1	6	0.000438564	8	0.000317624	1.381	BCL2L11,DDIT3,EIF2AK3,NCK1,PMAIP1,SERINC3
1	GO:1903209	7	9	positive regulation of oxidative stress-induced cell death	0.176645	0.95364	1	1	6	0.000438564	8	0.000317624	1.381	FBXW7,HDAC6,MMP3,NOX1,SFPQ,SOD1
1	GO:2000020	6	7	positive regulation of male gonad development	0.176645	0.95364	1	1	6	0.000438564	8	0.000317624	1.381	CITED2,SEMA3A,SOX9,SRY,WT1,ZFPM2
1	GO:0016570	4	8	histone modification	0.177023	0.851475	1	1	168	0.0122798	305	0.0121094	1.014	ACTL6A,APBB1,ARID4A,ASH2L,ASXL1,ATF2,ATXN7L3,AURKA,AURKB,AURKC,BAP1,BAZ2A,BCOR,BRCA2,BRCC3,BRD1,BRD8,BRMS1,BRMS1L,BRPF3,CARM1,CBX8,CCDC101,CDC73,CDK1,CDK2,CDY1,CDY2A,CDYL,CHEK1,CLOCK,COPRS,CRTC2,CTCFL,CUL4B,DPY30,EED,EHMT1,ELP4,ENY2,EP300,EP400,EYA1,EYA3,HDAC1,HDAC2,HDAC3,HDAC4,HDAC6,HDAC8,HIST1H4A,HUWE1,ING5,IRF4,JADE3,KANSL2,KAT2B,KAT6A,KAT6B,KAT7,KDM1A,KDM1B,KDM3A,KDM4C,KDM4D,KDM5B,KDM5C,KDM5D…
1	GO:0006476	8	9	protein deacetylation	0.178566	0.89058	1	1	26	0.00190045	43	0.00170723	1.113	BAZ2A,BRMS1,BRMS1L,HDAC1,HDAC2,HDAC3,HDAC4,HDAC6,HDAC8,MORF4L1,PER1,PRDM5,RBM14,REST,SALL1,SFPQ,SIN3A,SIN3B,SIRT1,SIRT4,SIRT5,SIRT6,SMARCAD1,SUDS3,TBL1XR1,TBL1Y
1	GO:0006891	6	8	intra-Golgi vesicle-mediated transport	0.178566	0.89058	1	1	26	0.00190045	43	0.00170723	1.113	COG3,COG5,COG6,COPB2,COPE,GABARAPL2,GCC1,GCC2,GOLGA1,GOLGA3,GOLGA4,GOSR1,NAPG,OPTN,RAB33B,RAB41,RAB6A,RAB6C,RGPD1,RGPD2,RGPD3,RGPD4,STX16,STX16-NPEPL1,VTI1A,VTI1B
1	GO:0051168	8	8	nuclear export	0.178983	0.866127	1	1	65	0.00475111	114	0.00452614	1.05	AHCYL1,AKAP13,ALKBH5,BUD13,CHTOP,CPSF2,DDX19A,DDX19B,DDX25,DDX39A,DHX38,DUSP16,EIF4E,EIF5A,EIF6,ENY2,FYTTD1,HHEX,HSPA9,LSG1,MAGOH,MALT1,NCBP1,NEMF,NMD3,NUP155,NUP160,NUP93,NUPL2,NXF2B,NXF2,NXF3,NXF5,NXT1,PABPN1,PHAX,POLDIP3,POLR2D,RAE1,RBM8A,RITA1,RPSA,RPSAP58,SARNP,SDAD1,SMG5,SMG7,SRRM1,SRSF10,SRSF11,SRSF3,SRSF5,STRADA,STRADB,STYX,THOC1,THOC2,TPR,UPF3B,XPO1,XPO5,XPO6,XPO7,XPOT,ZC3H11A
1	GO:0006767	6	6	water-soluble vitamin metabolic process	0.179104	0.870597	1	1	53	0.00387399	92	0.00365268	1.061	AASDHPPT,ABCC1,ABCD4,ACP5,AMN,AOX1,BTD,COASY,CUBN,CYB5A,ENPP1,FASN,GSTO1,LMBRD1,MCCC1,MCCC2,MMAA,MMACHC,MMADHC,MOCS2,MOCS3,MTR,MTRR,MUT,NADK,NADSYN1,NAMPT,NMNAT2,NMNAT3,PANK1,PDXK,PDZD11,PNPO,PPCS,PRSS3,PTGS2,QPRT,RFK,RGN,SHMT1,SLC19A1,SLC19A2,SLC23A1,SLC25A16,SLC25A32,SLC2A1,SLC5A6,TCN2,TKTL1,TPK1,VNN1,VNN2,VNN3
1	GO:0007031	4	5	peroxisome organization	0.179542	0.904675	1	1	17	0.0012426	27	0.00107198	1.159	ABCD1,HRASLS,LONP2,PEX11B,PEX12,PEX26,PEX3,PEX5,PEX5L,PEX6,PEX7,PIK3R4,RAB8B,SCP2,TMEM135,TRAPPC8,ZFAND6
1	GO:0043516	7	9	regulation of DNA damage response, signal transduction by p53 class mediator	0.179542	0.904675	1	1	17	0.0012426	27	0.00107198	1.159	ATR,DYRK1A,EEF1E1,HIC1,KDM1A,MIF,MSX1,PLA2R1,PMAIP1,PSMD10,SENP2,SETD8,SIRT1,SNAI2,SPRED1,SPRED2,TWIST1
1	GO:0030258	5	6	lipid modification	0.18059	0.861026	1	1	78	0.00570134	138	0.00547902	1.041	ABCD1,ABCD2,ACAD11,ACADL,ACADM,ACADS,ACADVL,ACOT8,ACOXL,ACSM1,ADH7,ADIPOQ,AGK,ALG13,AMACR,B4GALNT2,BDH2,BPNT1,CPT1B,CPT1C,CPT2,CYP4V2,DECR1,EHHADH,ETFDH,HACL1,HADH,HAO2,HSD17B4,IMPA1,INPP1,INPP5D,INPP5E,INPP5K,IP6K2,LCAT,LEP,MMAA,MTM1,MTMR1,MTMR2,MTMR8,MUT,OCRL,PEX13,PEX5,PEX7,PHYH,PI4KA,PI4KAP1,PI4KB,PIK3C2A,PIK3C2G,PIK3C3,PIK3CA,PIK3CG,PIK3R1,PIKFYVE,PIP4K2A,PIP4K2B,PIP5K1A,PIPSL,PLA2G7,PPAP2A,…
1	GO:0006297	6	8	nucleotide-excision repair, DNA gap filling	0.180617	0.914695	1	1	13	0.000950223	20	0.00079406	1.197	APEX1,LIG4,PCNA,POLB,POLD3,POLE2,POLE,POLK,RFC1,RFC3,RFC5,RPA2,RPA3
1	GO:0006471	5	9	protein ADP-ribosylation	0.180617	0.914695	1	1	13	0.000950223	20	0.00079406	1.197	ARF4,ART1,ART3,ART5,PARP1,PARP2,PARP4,SIRT1,SIRT4,SIRT5,SIRT6,TIPARP,TNKS2
1	GO:0009235	4	7	cobalamin metabolic process	0.180617	0.914695	1	1	13	0.000950223	20	0.00079406	1.197	ABCC1,ABCD4,AMN,CUBN,LMBRD1,MMAA,MMACHC,MMADHC,MTR,MTRR,MUT,PRSS3,TCN2
1	GO:0021772	4	4	olfactory bulb development	0.180617	0.914695	1	1	13	0.000950223	20	0.00079406	1.197	AGTPBP1,EOMES,EXT1,FEZF1,ID2,LHX2,LRRK2,NR2E1,PAX6,PCNT,RPGRIP1L,SEMA3A,TTC8
1	GO:0042276	6	11	error-prone translesion synthesis	0.180617	0.914695	1	1	13	0.000950223	20	0.00079406	1.197	KIAA2022,PCNA,POLE2,POLI,POLK,REV1,RFC1,RFC3,RFC5,RPA2,RPA3,RPS27A,UBC
1	GO:0050716	8	11	positive regulation of interleukin-1 secretion	0.180617	0.914695	1	1	13	0.000950223	20	0.00079406	1.197	AIM2,CASP1,CASP5,IFNG,NLRP12,NLRP1,NLRP2,NLRP3,NOD2,P2RX7,PANX1,TRIM16,WNT5A
1	GO:0070536	8	11	protein K63-linked deubiquitination	0.180617	0.914695	1	1	13	0.000950223	20	0.00079406	1.197	BRCC3,CYLD,OTUD1,PSMD14,TNFAIP3,USP13,USP16,USP20,USP25,USP33,USP8,YOD1,ZRANB1
1	GO:0052548	7	9	regulation of endopeptidase activity	0.182018	0.844622	1	1	201	0.0146919	367	0.014571	1.008	A2M,ACVR1C,ADRM1,AIFM1,AIM2,AKIRIN2,AMBP,APAF1,APLP2,APP,AQP1,ARL6IP5,AVP,BAK1,BCAP31,BCL10,BCL2L11,BCL2L13,BIRC2,BIRC3,BIRC6,BIRC8,BOK,BST2,C3P1,C4A,C4B,C5,CARD16,CARD17,CARD18,CASP1,CASP3,CASP7,CASP8AP2,CASP8,CASP9,CD14,CD27,CDH1,CDKN1B,CDKN2D,COL28A1,COL6A3,COL7A1,CPAMD8,CR1,CRB2,CRIM1,CRYAB,CST3,CST7,CSTA,CSTB,CTSH,DAP,DDX3X,DIABLO,DNAJA3,EIF2AK3,EPHA7,EPPIN,FADD,FAS,GNB2L1,GPI,HERPUD1,HGF,HI…
1	GO:0098542	4	6	defense response to other organism	0.184969	0.842889	1	1	187	0.0136686	341	0.0135387	1.01	ABCC9,ABCF3,ACP5,ADAMTS4,ANKRD17,ANXA3,APOBEC3B,APOBEC3C,APOBEC3D,APOBEC3F,APOBEC3G,APOBEC3H,BATF2,BECN1,BNIP3,BNIP3L,BST2,C10orf99,C5AR1,CARD9,CD160,CD207,CD36,CD37,CD86,CD8A,CFP,CLEC6A,CLEC7A,COCH,CRCP,CRP,CXADR,CXCL10,CXCL6,CXCL9,DDX41,DDX60,DEFA1,DEFA3,DEFA4,DEFA5,DEFA6,DEFB103A,DEFB104A,DEFB105A,DEFB106A,DEFB107A,DEFB108B,DEFB110,DEFB112,DEFB113,DEFB114,DEFB115,DEFB116,DEFB118,DEFB119,DEFB12…
1	GO:0001890	4	5	placenta development	0.186068	0.890699	1	1	22	0.00160807	36	0.00142931	1.125	ASCL2,BIRC2,CITED1,CUL7,DCN,E2F7,GJB3,HNF1A,HSP90AB1,LEP,LHX4,MC2R,MET,NDP,NODAL,PEG10,PHLDA2,PLAC1,PPARG,PTK2,RTCB,SOD1
1	GO:0007254	7	10	JNK cascade	0.186869	0.877891	1	1	32	0.00233901	54	0.00214396	1.091	ADORA2B,ARHGEF6,CASR,CDC42EP5,DUSP19,FGF14,GPS1,GPS2,IKBKG,IRAK1,MAP2K4,MAP3K11,MAP3K13,MAP3K5,MAP3K7,MAP4K2,MAP4K3,MAPK10,MAPK8,MAPK8IP2,NOD1,NOD2,PTGER4,RB1CC1,RIPK2,RPS27A,STRADB,TAB2,TAB3,TNFRSF19,TRAF6,UBC
1	GO:0016567	9	10	protein ubiquitination	0.187053	0.835328	1	1	301	0.0220013	555	0.0220352	0.9985	AMFR,ANAPC10,ANAPC1,ARIH1,ARIH2,ASB11,ASB12,ASB14,ASB16,ASB17,ASB18,ASB3,ASB4,ASB5,ASB6,ASB9,ATG3,BARD1,BCOR,BFAR,BIRC2,BIRC3,BIRC6,BIRC8,BLMH,BRAP,BRCA1,CAND1,CAND2,CBLB,CBLL1,CBX8,CCNB1IP1,CDC16,CDC23,CDC26,CDC27,CDC34,CDC73,CDCA3,CHFR,CNOT4,CRBN,CUL2,CUL3,CUL4A,CUL4B,CUL7,CUL9,DCAF13,DCAF16,DCAF17,DCAF4,DTX2,ENC1,ERCC8,FANCF,FBXL12,FBXL14,FBXL2,FBXL3,FBXL5,FBXL6,FBXO10,FBXO22,FBXO25,FBXO30,FBX…
1	GO:0045814	8	8	negative regulation of gene expression, epigenetic	0.189007	0.864429	1	1	49	0.00358161	85	0.00337476	1.061	AEBP2,BAHD1,BAZ2A,CCNH,CD3EAP,CREBZF,DNMT1,DNMT3A,EED,ERCC2,ERCC3,GTF2H2,GTF2H3,GTF2H4,H2AFY2,H2AFY,HDAC1,HDAC2,HELLS,HILS1,HIST1H3A,HIST1H4A,JARID2,KMT2D,MBD2,MECP2,POLR1C,POLR1E,POLR2E,POLR2K,POLR2L,RBBP7,RRP8,SAP130,SAP30,SAP30L,SIN3A,SIRT1,SIRT4,SIRT5,SMARCA5,SUDS3,SUV39H1,SUZ12,TAF1D,TBP,TRIM27,TWISTNB,ZNRD1
1	GO:1902476	6	10	chloride transmembrane transport	0.189007	0.864429	1	1	49	0.00358161	85	0.00337476	1.061	ANO10,ANO4,ANO5,ANO7,ANO8,CFTR,CLCA1,CLCA2,CLCA3P,CLCA4,CLCN1,CLCN3,CLCN4,CLCN5,CLIC2,CLIC3,CLIC5,CLIC6,FXYD1,GABRA1,GABRA2,GABRA3,GABRA5,GABRA6,GABRB2,GABRB3,GABRE,GABRG1,GABRG2,GABRG3,GABRQ,GABRR1,GABRR2,GLRA2,GLRA3,GLRA4,GLRB,NMUR2,PCYOX1,SLC12A2,SLC12A3,SLC12A4,SLC12A6,SLC12A9,SLC26A3,SLC26A4,SLC26A6,SLC26A7,TTYH1
1	GO:0080135	5	6	regulation of cellular response to stress	0.19002	0.833451	1	1	278	0.0203202	512	0.0203279	0.9996	AKT1S1,AMBP,APBB1,APEX1,ARL6IP5,ATR,BAG1,BAG2,BAG3,BAG4,BAK1,BCL2L11,BCL6,BCLAF1,BECN1,BFAR,BMP2,BRCA1,BRCC3,C11orf73,C6orf211,CAMK2D,CARD9,CASP9,CCAR2,CCL21,CD27,CD36,CDC42,CDKN2D,CHCHD2,CHEK1,CHMP4A,CHORDC1,COPS5,CREBRF,CRY1,CUL4A,DAB2,DACT1,DAXX,DDIT3,DEK,DIXDC1,DNAJA1,DNAJB1,DNAJC2,DNAJC7,DUSP19,DUSP22,DVL2,DVL3,DYRK1A,EDA2R,EEF1E1,EGFR,EIF2AK2,EIF2AK3,ELL3,EP300,EPHA4,EPHB1,ERCC8,EYA1,EYA3,F…
1	GO:0006508	5	6	proteolysis	0.192154	0.824762	1	1	569	0.0415905	1061	0.0421249	0.9873	ABHD5,ACE2,ACR,ADAM18,ADAM20,ADAM21,ADAM22,ADAM23,ADAM28,ADAM29,ADAM2,ADAM32,ADAM5,ADAM7,ADAM9,ADAMDEC1,ADAMTS16,ADAMTS17,ADAMTS2,ADAMTS3,ADAMTS4,ADAMTS6,ADAMTS7,ADAMTS8,ADAMTS9,ADAMTSL3,ADGB,AGA,AGBL2,AGBL3,AGBL5,AGTPBP1,AIFM1,ALG13,AMFR,ANAPC10,ANAPC1,APAF1,APC,APEH,APH1A,APH1B,ARIH1,ASXL1,ATG4A,ATG4B,ATG4C,ATG4D,ATP6AP2,ATXN7L3,AURKA,AURKB,BACE1,BACE2,BAG6,BAK1,BAP1,BCL2L11,BCL2L13,BFAR,BIRC2,…
1	GO:0030261	4	8	chromosome condensation	0.192834	0.893336	1	1	18	0.00131569	29	0.00115139	1.143	AIFM1,CDK1,CHMP1A,DFFB,ERN2,H1FNT,HILS1,NCAPD2,NCAPD3,NCAPG2,NCAPG,NCAPH2,NCAPH,NUSAP1,PAPD7,PHF13,SMC2,STRA8
1	GO:0043928	10	12	exonucleolytic nuclear-transcribed mRNA catabolic process involved in deadenylation-dependent decay	0.192834	0.893336	1	1	18	0.00131569	29	0.00115139	1.143	CNOT7,CNOT8,DCP1A,DCP2,DDX6,DIS3,EXOSC1,EXOSC5,EXOSC6,EXOSC8,EXOSC9,LSM1,LSM3,LSM5,LSM6,LSM7,PATL1,XRN1
1	GO:1901222	7	8	regulation of NIK/NF-kappaB signaling	0.192834	0.893336	1	1	18	0.00131569	29	0.00115139	1.143	CARD10,COPS8,EIF2AK2,IKBKG,IRAK1,MALT1,MAP3K7,MAS1,NLRP12,RC3H1,TEK,TLR3,TNFRSF10B,TRAF2,TRAF6,TSPAN6,UACA,ZFP91
1	GO:1903792	7	8	negative regulation of anion transport	0.192834	0.893336	1	1	18	0.00131569	29	0.00115139	1.143	AGTR2,AKT2,C5,GPM6B,GRM7,HRH3,HTR1B,IL1RN,IRS2,LEP,LILRB1,MAOB,NPY5R,PLA2R1,SFRP4,SNCA,THBS1,TRH
1	GO:0048871	4	5	multicellular organismal homeostasis	0.196643	0.874622	1	1	28	0.00204663	47	0.00186604	1.097	ACADL,ACADVL,ADRB1,ADRB3,AMPD2,CIDEA,CRTC3,EDN2,FOXO1,FTO,GIMAP5,GPX2,IL1RN,MEX3C,MRAP2,NDN,NOX3,NR1D1,OMA1,PPARGC1A,PPP1R13L,PRCP,RHAG,SLC11A2,SLC40A1,TENC1,TNFRSF11A,UBC
1	GO:0050912	6	6	detection of chemical stimulus involved in sensory perception of taste	0.196643	0.874622	1	1	28	0.00204663	47	0.00186604	1.097	CA6,GNAT2,GNAT3,OR2A4,OR2A7,PKD1L3,TAS1R1,TAS1R2,TAS2R10,TAS2R13,TAS2R14,TAS2R16,TAS2R19,TAS2R1,TAS2R30,TAS2R31,TAS2R38,TAS2R3,TAS2R40,TAS2R42,TAS2R43,TAS2R46,TAS2R4,TAS2R50,TAS2R5,TAS2R7,TAS2R8,TAS2R9
1	GO:0006702	5	8	androgen biosynthetic process	0.196651	0.916806	1	1	10	0.000730941	15	0.000595545	1.227	CYP11A1,HSD17B1,HSD3B1,HSD3B2,MED1,SCARB1,SRD5A1,SRD5A2,SRD5A3,STAR
1	GO:0006895	6	9	Golgi to endosome transport	0.196651	0.916806	1	1	10	0.000730941	15	0.000595545	1.227	AP2A1,AP4M1,DOPEY2,EPS15,KIF16B,KLHL20,RAB14,SLC30A6,SORT1,VPS13A
1	GO:0007625	4	4	grooming behavior	0.196651	0.916806	1	1	10	0.000730941	15	0.000595545	1.227	APRT,AVP,AVPR1A,CTNS,DDO,HPRT1,NMUR2,OXT,PPT1,SLITRK5
1	GO:0021879	8	8	forebrain neuron differentiation	0.196651	0.916806	1	1	10	0.000730941	15	0.000595545	1.227	BCL11B,LEF1,NKX2-1,OTP,PHLDA1,POU3F4,SALL1,SHANK3,SOX2,UNCX
1	GO:0031112	8	10	positive regulation of microtubule polymerization or depolymerization	0.196651	0.916806	1	1	10	0.000730941	15	0.000595545	1.227	APC,CDKN1B,CLIP1,KATNB1,PSRC1,RGS2,SLAIN2,SPAST,STMN2,TERF1
1	GO:0034104	6	6	negative regulation of tissue remodeling	0.196651	0.916806	1	1	10	0.000730941	15	0.000595545	1.227	CALCA,CARTPT,CD24,CST3,FSHR,IAPP,INPP5D,P2RX7,SFRP1,TNFAIP3
1	GO:0042303	4	4	molting cycle	0.196651	0.916806	1	1	10	0.000730941	15	0.000595545	1.227	KRT25,KRT33B,KRTAP4-3,KRTAP4-5,KRTAP4-7,KRTAP4-8,KRTAP4-9,PPP1R13L,PTCH2,PTGS2
1	GO:0042633	5	5	hair cycle	0.196651	0.916806	1	1	10	0.000730941	15	0.000595545	1.227	KRT25,KRT33B,KRTAP4-3,KRTAP4-5,KRTAP4-7,KRTAP4-8,KRTAP4-9,PPP1R13L,PTCH2,PTGS2
1	GO:0048490	5	9	anterograde synaptic vesicle transport	0.196651	0.916806	1	1	10	0.000730941	15	0.000595545	1.227	AP3B1,AP3B2,AP3D1,AP3M1,AP3M2,BLOC1S2,BLOC1S4,BLOC1S5,DTNBP1,SNAPIN
1	GO:0051298	5	7	centrosome duplication	0.196651	0.916806	1	1	10	0.000730941	15	0.000595545	1.227	BRCA2,CCP110,CDK2,CEP152,CEP192,FBXW5,NDE1,PKD2,SASS6,USP33
1	GO:0051923	5	5	sulfation	0.196651	0.916806	1	1	10	0.000730941	15	0.000595545	1.227	CHST5,HS3ST5,SULT1A1,SULT1A2,SULT1B1,SULT1C2,SULT1C4,SULT1E1,TPST1,TPST2
1	GO:0060113	8	8	inner ear receptor cell differentiation	0.196651	0.916806	1	1	10	0.000730941	15	0.000595545	1.227	DFNA5,FGF20,GFI1,GRXCR1,JAG1,MCOLN3,MYO6,POU4F3,USH1G,USH2A
1	GO:0060351	4	6	cartilage development involved in endochondral bone morphogenesis	0.196651	0.916806	1	1	10	0.000730941	15	0.000595545	1.227	COL9A1,GHR,HOXA11,HOXD11,MMP13,RARA,RARB,SHOX2,SIK3,THBS1
1	GO:0071285	7	7	cellular response to lithium ion	0.196651	0.916806	1	1	10	0.000730941	15	0.000595545	1.227	CDH1,CDKN1B,FABP4,FAS,ID2,LIG4,PPARG,SHH,TPH2,XRCC4
1	GO:2000310	5	9	regulation of N-methyl-D-aspartate selective glutamate receptor activity	0.196651	0.916806	1	1	10	0.000730941	15	0.000595545	1.227	CRHBP,DLG4,MAPK8IP2,MEF2C,NLGN1,NLGN3,NRXN1,OPRM1,PPARGC1A,RELN
1	GO:2000757	10	11	negative regulation of peptidyl-lysine acetylation	0.196651	0.916806	1	1	10	0.000730941	15	0.000595545	1.227	ATG5,BRCA1,FOXP3,KLF15,MECP2,NOC2L,SIN3A,SIRT1,SNCA,TWIST1
1	GO:0006040	5	5	amino sugar metabolic process	0.196674	0.881383	1	1	23	0.00168116	38	0.00150871	1.114	B4GALNT2,CHST2,CHST5,CHST6,CHST7,CMAS,CSGALNACT1,CTBS,DPAGT1,EXTL2,GFPT1,GNE,GNPDA2,GNPNAT1,MGAT1,MGEA5,NAGK,NANP,NPL,OVGP1,SLC35A3,ST6GAL1,UAP1
1	GO:0009620	4	6	response to fungus	0.196674	0.881383	1	1	23	0.00168116	38	0.00150871	1.114	ATG5,BAK1,BCL10,C10orf99,CARD9,CD86,CLEC6A,DEFA1,DEFA3,DEFA4,DEFA5,DEFA6,HAMP,HTN1,HTN3,IL36RN,LTF,MALT1,MPO,NCF1,NLRP10,PTX3,TLR4
1	GO:0032651	7	7	regulation of interleukin-1 beta production	0.196674	0.881383	1	1	23	0.00168116	38	0.00150871	1.114	ACP5,AIM2,APOA1,CASP1,CASP5,FOXP1,GHRL,GSTP1,IFI16,IFNG,ISL1,MEFV,NLRP12,NLRP1,NLRP2,NLRP3,NOD2,P2RX7,PANX1,S1PR3,TNFAIP3,TRIM16,WNT5A
1	GO:0016577	5	10	histone demethylation	0.197554	0.90054	1	1	14	0.00102332	22	0.000873466	1.172	HIST1H4A,KDM1A,KDM1B,KDM3A,KDM4C,KDM4D,KDM5B,KDM5C,KDM5D,KDM6A,KDM7A,PHF2,PHF8,UTY
1	GO:0031016	4	5	pancreas development	0.197554	0.90054	1	1	14	0.00102332	22	0.000873466	1.172	CTNNB1,FGF10,GDF11,HHEX,ILDR2,ISL1,MEIS2,NKX3-2,NKX6-1,PAX2,PROX1,PTF1A,SHH,TCF7L2
1	GO:0035590	8	8	purinergic nucleotide receptor signaling pathway	0.197554	0.90054	1	1	14	0.00102332	22	0.000873466	1.172	GPR171,GPR34,GPR87,P2RX2,P2RX4,P2RX7,P2RY10,P2RY11,P2RY12,P2RY13,P2RY14,P2RY1,P2RY4,P2RY8
1	GO:0051569	10	12	regulation of histone H3-K4 methylation	0.197554	0.90054	1	1	14	0.00102332	22	0.000873466	1.172	BCOR,BRCA1,CTCFL,CTNNB1,DNMT1,GATA3,GCG,H2AFY,KDM1A,MYB,OGT,RTF1,WDR61,ZNF335
1	GO:0071634	6	6	regulation of transforming growth factor beta production	0.197554	0.90054	1	1	14	0.00102332	22	0.000873466	1.172	ATF2,ATP6AP2,CD24,CD2AP,CD46,CDH3,FOXP3,GATA6,PTGS2,SERPINB7,TGFB2,THBS1,WNT11,XCL1
1	GO:0090307	6	9	mitotic spindle assembly	0.197554	0.90054	1	1	14	0.00102332	22	0.000873466	1.172	BIRC2,BIRC3,BIRC8,FLNA,KIF11,KIF2A,KIF3B,MAP9,NAIP,NEK2,NLRC4,OFD1,RAB11A,XIAP
1	GO:1901031	7	7	regulation of response to reactive oxygen species	0.197554	0.90054	1	1	14	0.00102332	22	0.000873466	1.172	CD36,GNB2L1,GPR37,GPR37L1,HDAC6,HEBP2,HGF,HP,LRRK2,MET,PINK1,SESN1,SNCA,TXN
1	GO:0045921	7	9	positive regulation of exocytosis	0.198158	0.863196	1	1	39	0.00285067	67	0.0026601	1.072	ADORA2B,AP1G1,CADPS2,CDK5,CDK5R2,CHMP2A,DOC2B,F2RL1,FCER1A,FCER1G,FGA,FGB,FGG,GAB2,HGS,LAMP1,NLGN1,PDCD6IP,RAB15,RAB27A,RAB27B,RAB2B,RAB3D,RAB5A,RAB9A,RPH3AL,SCAMP5,SDC4,SDCBP,STAM,STXBP1,STXBP5,SYK,TMEM27,UNC13D,VAMP7,VAMP8,ZP3,ZP4
1	GO:0009141	6	8	nucleoside triphosphate metabolic process	0.199228	0.852239	1	1	57	0.00416636	100	0.0039703	1.049	ADK,AK3,AK4,AK7,AK9,ALDOA,ATP5A1,ATP5B,ATP5C1,ATP5F1,ATP5G3,ATP5H,ATP5J2,ATP5O,ATP6V0A2,ATP6V1A,ATP7A,CAD,CHCHD10,CMPK1,CMPK2,CTNS,CTPS1,CTPS2,DCTPP1,DGUOK,DTYMK,ENPP1,ENPP3,ENTPD3,FIGNL1,MGEA5,NADK,NDUFS1,NME1,NME1-NME2,NME2,NME3,NME4,NME5,NME7,NME8,NME9,NUDT16,NUDT1,RP2,RRM2B,SLC25A25,STOML2,SURF1,TBPL1,TCIRG1,TEFM,UCK1,UCK2,UQCRC1,UQCRC2
1	GO:0052547	6	8	regulation of peptidase activity	0.19933	0.828303	1	1	210	0.0153498	385	0.0152857	1.004	A2M,ACVR1C,ADRM1,AIFM1,AIM2,AKIRIN2,AMBP,APAF1,APLP2,APP,AQP1,ARL6IP5,AVP,BAK1,BCAP31,BCL10,BCL2L11,BCL2L13,BIRC2,BIRC3,BIRC6,BIRC8,BOK,BST2,C3P1,C4A,C4B,C5,CARD16,CARD17,CARD18,CASP1,CASP3,CASP7,CASP8AP2,CASP8,CASP9,CAV1,CD14,CD27,CDH1,CDKN1B,CDKN2D,CLPX,COL28A1,COL6A3,COL7A1,CPAMD8,CR1,CRB2,CRIM1,CRYAB,CST3,CST7,CSTA,CSTB,CTSH,DAP,DDX3X,DIABLO,DNAJA3,EIF2AK3,EPHA7,EPPIN,FADD,FAS,FN1,GNB2L1,GPI,…
1	GO:0009913	7	7	epidermal cell differentiation	0.199689	0.857952	1	1	45	0.00328923	78	0.00309684	1.062	ADAM9,ANXA1,CASP3,CSTA,CTNNB1,DSG4,DSP,ERCC2,ERCC3,GFI1,GRXCR1,HDAC1,HDAC2,INTU,IRF6,IVL,JAG1,KLF4,KRT10,LOR,MCOLN3,MED1,MYO6,PAX6,PIP5K1A,PITX2,POU4F3,RBPJ,SCEL,SPINK5,SPRR1A,SPRR1B,SPRR2A,SPRR2B,SPRR2F,SPRR2G,SPRR3,ST14,TGM3,TP63,TXNIP,USH2A,WNT16,WNT5A,YAP1
1	GO:0007218	8	8	neuropeptide signaling pathway	0.199903	0.854466	1	1	51	0.0037278	89	0.00353357	1.055	AGRP,CALCA,CARTPT,CPE,CRCP,ECEL1,GLRA2,GLRB,GPR143,GPR149,GPR1,GPR83,HCRTR1,HCRTR2,KISS1R,MC2R,MCHR1,NMB,NMS,NMU,NMUR2,NPBWR1,NPFFR2,NPSR1,NPVF,NPY1R,NPY2R,NPY5R,NPY,NXPH2,OPRK1,OPRL1,OPRM1,PCSK1N,PDYN,PENK,PPY,PRLHR,PROK2,PROKR1,PROKR2,QRFPR,SORCS1,SORCS3,SORT1,SSTR4,SSTR5,TAC1,TAC3,TENM1,UCN
1	GO:0016051	5	6	carbohydrate biosynthetic process	0.200441	0.84642	1	1	70	0.00511659	124	0.00492317	1.039	ACADM,AGL,AKR1B1,AKT2,ALDOA,ALDOB,ALDOC,ALG1,ATF3,B3GALNT1,B3GALT1,B3GALT2,B3GNT2,B3GNT4,B3GNT8,B4GALT1,CHST10,CHST12,CHST13,CHST14,CHST9,CRTC2,CRY1,CSGALNACT1,DPAGT1,ENO1,ENO3,EPM2A,EXT1,FBP1,FBP2,GAPDH,GPD2,GPI,GYG2,GYS2,HAS1,IMPA1,ISYNA1,LEP,MDH1,MDH2,MGAT2,MPDU1,NHLRC1,NR1D1,PCK1,PFKFB1,PGAM1,PGK1,PGM1,PGM2,PGM5,PHKG1,PMM2,PPARGC1A,PRKACA,PRKACB,PTGES3,RGN,RPS27A,SDS,SLC25A10,SLC25A11,SLC2A1,…
1	GO:0018279	6	10	protein N-linked glycosylation via asparagine	0.200441	0.84642	1	1	70	0.00511659	124	0.00492317	1.039	ALG10B,ALG10,ALG12,ALG13,ALG1,ALG2,ALG5,ALG6,ALG8,B4GALT1,B4GALT2,B4GALT3,CANX,CMAS,CTSA,DDOST,DHDDS,DPAGT1,DPM1,DPM2,EDEM1,EDEM2,EDEM3,GFPT1,GNE,GNPNAT1,MAGT1,MAN1A1,MAN1A2,MAN1C1,MAN2A1,MAN2A2,MANEA,MCFD2,MGAT1,MGAT2,MGAT4A,MGAT4B,MGAT4C,NANP,NEU4,NPL,OSTC,PMM2,PRKCSH,SEC13,SEC23A,SEC24C,SEC24D,SEC31A,SLC17A5,SLC35A1,SRD5A3,ST3GAL6,ST6GAL1,ST6GAL2,ST6GALNAC3,ST8SIA1,ST8SIA2,ST8SIA3,ST8SIA5,ST8S…
1	GO:0070304	7	9	positive regulation of stress-activated protein kinase signaling cascade	0.200441	0.84642	1	1	70	0.00511659	124	0.00492317	1.039	ARL6IP5,BMP2,CARD9,CCL21,CD27,CDC42,DAB2,DAXX,DIXDC1,DUSP19,DUSP22,DVL2,DVL3,EDA2R,EIF2AK2,EPHA4,F2RL1,FCER1A,FZD4,FZD7,FZD8,GAB1,GADD45G,HMGCR,HRAS,IL1RN,LTBR,MAGI3,MAP2K4,MAP3K11,MAP3K1,MAP3K2,MAP3K3,MAP3K5,MAP3K7,MAP3K9,MAP4K2,MAPK8IP2,MAPK8IP3,MDFIC,MID1,MUL1,NOD1,NOD2,NOX1,NRK,PDCD10,PTPLAD1,RIPK2,SDCBP,SEMA4C,SPAG9,STK25,SYK,TAOK1,TAOK2,TGFB2,TIRAP,TLR3,TLR4,TNFRSF11A,TNFSF11,TNIK,TRAF2,TRA…
1	GO:0016568	5	6	chromatin modification	0.201677	0.822724	1	1	277	0.0202471	511	0.0202882	0.998	ACTL6A,ACTR8,AEBP2,ANP32E,APBB1,ARID2,ARID4A,ASF1A,ASF1B,ASH2L,ASXL1,ATF2,ATRX,ATXN7L3,AURKA,AURKB,AURKC,BAG6,BAHD1,BANP,BAP1,BAZ2A,BCOR,BMI1,BRCA2,BRCC3,BRD1,BRD3,BRD8,BRDT,BRMS1,BRMS1L,BRPF3,CARM1,CASC5,CBX2,CBX3,CBX4,CBX7,CBX8,CCDC101,CDC73,CDK1,CDK2,CDY1,CDY2A,CDYL,CECR2,CENPA,CENPC,CENPI,CENPK,CENPL,CENPN,CENPQ,CENPU,CENPV,CENPW,CHD1,CHD6,CHD8,CHEK1,CLOCK,COPRS,CRTC2,CTCFL,CUL4B,DAXX,DEK,DNA…
1	GO:0000278	5	5	mitotic cell cycle	0.202767	0.824087	1	1	228	0.0166654	419	0.0166356	1.002	ACTR1A,AKAP9,ALMS1,ANAPC10,ANAPC1,ANKLE2,APEX1,ARPP19,AURKA,AURKB,AZI2,B9D2,BLZF1,BORA,BUB1,CASC5,CCNA2,CCNH,CCP110,CDC16,CDC23,CDC25C,CDC26,CDC27,CDC6,CDC7,CDK1,CDK2,CDK5RAP2,CDKN1B,CDKN2C,CDKN2D,CDT1,CENPA,CENPC,CENPE,CENPI,CENPJ,CENPK,CENPL,CENPN,CENPQ,CENPU,CENPW,CEP152,CEP164,CEP192,CEP250,CEP290,CEP57,CEP72,CEP76,CETN2,CIB1,CKAP5,CLASP1,CLASP2,CLIP1,CNEP1R1,CNTRL,CSNK1D,CSNK2B,CTDNEP1,DBF4,…
1	GO:0019439	5	5	aromatic compound catabolic process	0.203176	0.824659	1	1	212	0.0154959	389	0.0154445	1.003	AADAT,ABCE1,ADAL,AGO4,AIFM1,ALDH1L1,AMBP,AMDHD1,APOBEC2,APOBEC3C,APOBEC3F,APOBEC3G,APOBEC3H,ASPDH,CASC3,CASP3,CCBL2,CDA,CECR1,CECR2,CNOT10,CNOT11,CNOT3,CNOT4,CNOT6L,CNOT7,CNOT8,CNP,CYP1A1,CYP2A6,DCP1A,DCP2,DCTPP1,DDX6,DERA,DFFB,DIS3,DNA2,DNASE1L3,DNASE2B,DNASE2,DNPH1,DPYS,DROSHA,DXO,EIF3E,EIF4A1,EIF4B,EIF4E,EIF4G1,ENPP1,ENPP3,ENPP4,ENTPD3,ENTPD4,ERI1,ERN2,ETF1,EXOSC1,EXOSC5,EXOSC6,EXOSC8,EXOSC9,F…
1	GO:0002820	7	7	negative regulation of adaptive immune response	0.205457	0.882237	1	1	19	0.00138879	31	0.00123079	1.128	BCL6,C4BPA,C4BPB,CR1,FOXP3,IFNA2,IL20RB,IL33,LILRB1,NOD2,PPP3CB,PTPRC,RC3H1,SAMSN1,SPN,THOC1,TNFSF4,TRIM27,XCL1
1	GO:0021795	7	9	cerebral cortex cell migration	0.205457	0.882237	1	1	19	0.00138879	31	0.00123079	1.128	ARX,DISC1,DIXDC1,EFHC1,EGFR,FBXO45,FGF13,FOXG1,LRP6,NKX2-1,NRP1,PEX13,PEX5,POU3F2,POU3F3,PSEN1,RELN,RTN4,SEMA3A
1	GO:0031055	7	8	chromatin remodeling at centromere	0.205457	0.882237	1	1	19	0.00138879	31	0.00123079	1.128	CASC5,CENPA,CENPC,CENPI,CENPK,CENPL,CENPN,CENPQ,CENPU,CENPV,CENPW,HELLS,HIST1H4A,HJURP,ITGB3BP,MIS18BP1,NPM1,RBBP7,SMARCA5
1	GO:0060606	5	5	tube closure	0.205591	0.852524	1	1	46	0.00336233	80	0.00317624	1.059	ALX1,APAF1,BCL10,CECR2,CITED2,DVL2,FGF10,FUZ,FZD3,FZD6,GLMN,HECTD1,IFT122,IFT172,IFT57,KDM6A,KIF20B,LHX2,LIAS,LRP6,NCKAP1,PAX2,PAX3,PFN1,PRICKLE1,PRKACA,PRKACB,PTCH1,PTK7,RARA,RGMA,SALL1,SEMA4C,SETD2,SFRP1,SFRP2,SHROOM3,TEAD2,TGIF1,T,TRAF6,TRIM71,TWIST1,VANGL2,WNT5A,ZEB2
1	GO:2000179	7	7	positive regulation of neural precursor cell proliferation	0.206891	0.872227	1	1	24	0.00175426	40	0.00158812	1.105	ASPM,CDON,CTNNB1,DCT,DISC1,DMRTA2,ELL3,FGF2,FOXG1,FZD3,GPR37L1,INSM1,KDM1A,KIAA1524,NR2E1,OTP,PAX6,PROX1,RSU1,SHH,SOX10,SOX2,VEGFC,ZNF335
1	GO:0015031	5	6	protein transport	0.207702	0.809224	1	1	631	0.0461224	1180	0.0468496	0.9845	ABCA1,ABRA,ACD,ADAMTS9,AHCYL1,AIM2,AKT2,AMN,ANK2,ANK3,ANKRD50,ANXA1,ANXA2,AP1B1,AP1G1,AP1M1,AP1M2,AP1S2,AP1S3,AP2A1,AP2B1,AP2M1,AP3B1,AP3B2,AP3D1,AP3M1,AP3M2,AP4B1,AP4E1,AP4M1,AP4S1,AP5M1,AP5Z1,APOC3,ARF4,ARF5,ARFGAP2,ARFGEF1,ARL15,ARL3,ATG10,ATG16L1,ATG16L2,ATG3,ATG4A,ATG4B,ATG4C,ATG4D,ATP10A,ATP10B,ATP10D,ATP1B1,ATP6V0A2,ATP6V0B,ATP6V0D2,ATP6V0E1,ATP6V0E2,ATP6V1A,ATP6V1C1,ATP6V1E1,ATP6V1G3,ATP6…
1	GO:0048193	5	7	Golgi vesicle transport	0.20939	0.826566	1	1	129	0.00942914	234	0.00929051	1.015	AMN,ANK3,AP1B1,AP1G1,AP1M1,AP1M2,AP1S2,AP1S3,AP2A1,AP3B2,AP4B1,AP4E1,AP4M1,AP4S1,APP,ARL1,ARL3,ATL2,ATP9A,ATP9B,BBS1,BCAP29,BCAP31,BLOC1S4,BLZF1,CCDC22,CHMP2A,CLINT1,CLTA,CLVS2,CNIH4,COG3,COG5,COG6,COMMD1,COPB2,COPE,COPG1,CUL3,DNAJC6,DOPEY2,DTNBP1,EPS15,EXOC1,EXOC2,EXOC5,GABARAPL2,GCC1,GCC2,GOLGA1,GOLGA3,GOLGA4,GOLPH3,GOPC,GOSR1,HGS,HSPA8,KIF16B,KIF1C,KLHL20,LAMP1,LLGL1,LMF1,MACF1,MYO1B,MYO5A,NAP…
1	GO:0006821	7	9	chloride transport	0.210541	0.844623	1	1	53	0.00387399	93	0.00369238	1.049	ANO10,ANO4,ANO5,ANO7,ANO8,CFTR,CLCA1,CLCA2,CLCA3P,CLCA4,CLCN1,CLCN3,CLCN4,CLCN5,CLIC2,CLIC3,CLIC5,CLIC6,FXYD1,GABRA1,GABRA2,GABRA3,GABRA5,GABRA6,GABRB2,GABRB3,GABRE,GABRG1,GABRG2,GABRG3,GABRQ,GABRR1,GABRR2,GLRA2,GLRA3,GLRA4,GLRB,NMUR2,P2RY4,PCYOX1,SLC12A2,SLC12A3,SLC12A4,SLC12A6,SLC12A9,SLC26A3,SLC26A4,SLC26A6,SLC26A7,SLC4A10,TSPO,TTYH1,WNK4
1	GO:0010556	6	6	regulation of macromolecule biosynthetic process	0.210628	0.79999	1	1	1994	0.14575	3771	0.14972	0.9735	AARSD1,AARS,ABCA2,ABCA7,ABRA,ABT1,ACAD8,ACD,ACTL6A,ACTN2,ACTR8,ACVR1,ACVR2A,ADIPOQ,ADIRF,ADNP2,AEBP2,AFAP1L2,AFF4,AGER,AGO4,AGTR2,AHI1,AHR,AIM2,AKAP17A,AKIRIN2,AKT2,ALKBH4,ALX1,ALX3,AMELX,ANHX,ANKAR,ANKRA2,ANKRD13C,ANKRD17,ANKRD30A,ANKRD42,ANKRD49,ANXA3,AP2A1,APBB1,APBB3,APEX1,APOA2,APP,ARF4,ARFGEF1,ARGFX,AR,ARID2,ARID3A,ARID3B,ARID4A,ARMCX3,ARX,ASCC3,ASCL2,ASCL3,ASF1A,ASF1B,ASH2L,ASXL1,ASXL2,ASX…
1	GO:1900034	6	7	regulation of cellular response to heat	0.211258	0.851163	1	1	41	0.00299686	71	0.00281891	1.063	AKT1S1,ATR,BAG1,BAG2,BAG3,BAG4,C11orf73,CAMK2D,CCAR2,CHORDC1,DNAJB1,DNAJC2,DNAJC7,EP300,FKBP4,HSBP1,HSF1,HSP90AB1,HSPA8,HSPH1,NUP155,NUP160,NUP205,NUP35,NUP54,NUP62,NUP85,NUP93,NUP98,NUPL1,NUPL2,POM121,PTGES3,RAE1,RANBP2,RPA2,RPA3,SEH1L,SIRT1,TPR,YWHAE
1	GO:0006405	6	9	RNA export from nucleus	0.211407	0.847139	1	1	47	0.00343542	82	0.00325565	1.055	ALKBH5,BUD13,CHTOP,CPSF2,DDX19A,DDX19B,DDX25,DDX39A,DHX38,EIF4E,EIF5A,ENY2,FYTTD1,HHEX,MAGOH,NCBP1,NUP155,NUP160,NUP93,NXF2B,NXF2,NXF3,NXF5,NXT1,PABPN1,PHAX,POLDIP3,POLR2D,RAE1,RBM8A,RPSA,RPSAP58,SARNP,SMG5,SMG7,SRRM1,SRSF10,SRSF11,SRSF3,SRSF5,THOC1,THOC2,TPR,UPF3B,XPO5,XPOT,ZC3H11A
1	GO:0000729	6	8	DNA double-strand break processing	0.211992	0.927318	1	1	7	0.000511659	10	0.00039703	1.289	DNA2,RBBP8,SETMAR,SLX4,SMARCAD1,UBE2N,UBE2V2
1	GO:0002118	4	4	aggressive behavior	0.211992	0.927318	1	1	7	0.000511659	10	0.00039703	1.289	AVP,AVPR1A,CRHBP,GCNT4,NR2E1,OXT,PENK
1	GO:0002726	8	10	positive regulation of T cell cytokine production	0.211992	0.927318	1	1	7	0.000511659	10	0.00039703	1.289	MALT1,MAP3K7,RSAD2,TNFSF4,TRAF2,TRAF6,XCL1
1	GO:0003214	6	6	cardiac left ventricle morphogenesis	0.211992	0.927318	1	1	7	0.000511659	10	0.00039703	1.289	CPE,HEY2,NPY2R,NPY5R,RBPJ,RNLS,SFRP2
1	GO:0003215	6	6	cardiac right ventricle morphogenesis	0.211992	0.927318	1	1	7	0.000511659	10	0.00039703	1.289	GATA3,HEY2,ISL1,JAG1,PPP1R13L,SEMA3C,SOX4
1	GO:0007099	5	7	centriole replication	0.211992	0.927318	1	1	7	0.000511659	10	0.00039703	1.289	CCP110,CENPJ,CEP152,CETN2,OFD1,PLK4,SASS6
1	GO:0009820	5	5	alkaloid metabolic process	0.211992	0.927318	1	1	7	0.000511659	10	0.00039703	1.289	BCHE,CYP1A2,CYP2D6,CYP3A4,CYP3A5,NAMPT,PTGS2
1	GO:0010454	7	7	negative regulation of cell fate commitment	0.211992	0.927318	1	1	7	0.000511659	10	0.00039703	1.289	DKK1,FZD7,GFI1,SFRP2,SOSTDC1,SOX17,SPDEF
1	GO:0016973	5	11	poly(A)+ mRNA export from nucleus	0.211992	0.927318	1	1	7	0.000511659	10	0.00039703	1.289	HHEX,NUP93,NXF3,PABPN1,POLDIP3,THOC2,ZC3H11A
1	GO:0018202	8	9	peptidyl-histidine modification	0.211992	0.927318	1	1	7	0.000511659	10	0.00039703	1.289	DNAJC24,DPH1,DPH2,DPH3,DPH5,DPH6,NME2
1	GO:0018206	8	9	peptidyl-methionine modification	0.211992	0.927318	1	1	7	0.000511659	10	0.00039703	1.289	APOA1,APOA2,METAP1,METAP2,NAA20,NAA30,NAA60
1	GO:0032205	6	9	negative regulation of telomere maintenance	0.211992	0.927318	1	1	7	0.000511659	10	0.00039703	1.289	ACD,ERCC1,ERCC4,PIF1,POT1,TERF1,TERF2IP
1	GO:0032988	6	6	ribonucleoprotein complex disassembly	0.211992	0.927318	1	1	7	0.000511659	10	0.00039703	1.289	DENR,EIF2D,GFM2,KIF5B,MCTS1,MTIF2,TFIP11
1	GO:0033131	8	11	regulation of glucokinase activity	0.211992	0.927318	1	1	7	0.000511659	10	0.00039703	1.289	COX11,DUSP12,FOXA2,GCKR,PFKFB1,PFKFB2,RANBP2
1	GO:0033690	7	7	positive regulation of osteoblast proliferation	0.211992	0.927318	1	1	7	0.000511659	10	0.00039703	1.289	BMP2,CTHRC1,GATA1,HPSE,ITGAV,LTF,SOX8
1	GO:0042416	6	9	dopamine biosynthetic process	0.211992	0.927318	1	1	7	0.000511659	10	0.00039703	1.289	AGTR2,GCH1,GPR37,NR4A2,SLC6A3,SNCA,TGFB2
1	GO:0042693	6	6	muscle cell fate commitment	0.211992	0.927318	1	1	7	0.000511659	10	0.00039703	1.289	ACVR1,FGF10,MYF5,MYF6,NKX2-5,TBX3,WT1
1	GO:0045589	9	10	regulation of regulatory T cell differentiation	0.211992	0.927318	1	1	7	0.000511659	10	0.00039703	1.289	CD46,CTLA4,FOXP3,GIMAP5,LILRB2,RLTPR,TNFSF4
1	GO:0045779	6	8	negative regulation of bone resorption	0.211992	0.927318	1	1	7	0.000511659	10	0.00039703	1.289	CALCA,CARTPT,FSHR,IAPP,INPP5D,P2RX7,TNFAIP3
1	GO:0045916	7	11	negative regulation of complement activation	0.211992	0.927318	1	1	7	0.000511659	10	0.00039703	1.289	A2M,C4BPA,C4BPB,CD46,CD55,CD59,CR1
1	GO:0046133	8	10	pyrimidine ribonucleoside catabolic process	0.211992	0.927318	1	1	7	0.000511659	10	0.00039703	1.289	APOBEC2,APOBEC3C,APOBEC3F,APOBEC3G,APOBEC3H,CDA,ENTPD4
1	GO:0048066	4	4	developmental pigmentation	0.211992	0.927318	1	1	7	0.000511659	10	0.00039703	1.289	ATP6AP2,BCL2L11,DCT,HPS1,LEF1,PAX3,ZEB2
1	GO:0048935	6	7	peripheral nervous system neuron development	0.211992	0.927318	1	1	7	0.000511659	10	0.00039703	1.289	HAND2,HOXD10,HOXD9,ISL2,ONECUT2,POU4F1,RUNX1
1	GO:0060261	8	13	positive regulation of transcription initiation from RNA polymerase II promoter	0.211992	0.927318	1	1	7	0.000511659	10	0.00039703	1.289	AHR,CAND1,HNF1A,NKX2-5,SRF,TAF1,WNT10B
1	GO:0080182	8	13	histone H3-K4 trimethylation	0.211992	0.927318	1	1	7	0.000511659	10	0.00039703	1.289	ARID4A,OGT,RTF1,TET2,TET3,WDR61,ZNF335
1	GO:0090141	6	9	positive regulation of mitochondrial fission	0.211992	0.927318	1	1	7	0.000511659	10	0.00039703	1.289	BNIP3,DNM1L,MARCH5,MFF,MIEF2,MUL1,PINK1
1	GO:1900409	6	8	positive regulation of cellular response to oxidative stress	0.211992	0.927318	1	1	7	0.000511659	10	0.00039703	1.289	FBXW7,HDAC6,MMP3,NOX1,SFPQ,SNCA,SOD1
1	GO:1902750	8	9	negative regulation of cell cycle G2/M phase transition	0.211992	0.927318	1	1	7	0.000511659	10	0.00039703	1.289	CHEK1,CLSPN,FHL1,H2AFY,HUS1B,NAE1,TICRR
1	GO:1902884	6	7	positive regulation of response to oxidative stress	0.211992	0.927318	1	1	7	0.000511659	10	0.00039703	1.289	FBXW7,HDAC6,MMP3,NOX1,SFPQ,SNCA,SOD1
1	GO:1903299	7	10	regulation of hexokinase activity	0.211992	0.927318	1	1	7	0.000511659	10	0.00039703	1.289	COX11,DUSP12,FOXA2,GCKR,PFKFB1,PFKFB2,RANBP2
1	GO:2000018	5	6	regulation of male gonad development	0.211992	0.927318	1	1	7	0.000511659	10	0.00039703	1.289	ASMT,CITED2,SEMA3A,SOX9,SRY,WT1,ZFPM2
1	GO:2000194	5	6	regulation of female gonad development	0.211992	0.927318	1	1	7	0.000511659	10	0.00039703	1.289	GDF9,GNRH1,NUPR1,RUNX1,WT1,ZFPM2,ZP3
1	GO:0007492	5	5	endoderm development	0.213285	0.886786	1	1	15	0.00109641	24	0.000952873	1.151	APELA,DAB2,EXT1,HHEX,HOXC11,KIF16B,LAMC1,MIXL1,NCKAP1,NKX2-1,ONECUT1,OTX2,PAX9,PTHLH,WNT8A
1	GO:0008089	8	10	anterograde axon cargo transport	0.213285	0.886786	1	1	15	0.00109641	24	0.000952873	1.151	AP3B1,AP3B2,AP3D1,AP3M1,AP3M2,BLOC1S2,BLOC1S4,BLOC1S5,DTNBP1,HAP1,KIF3B,KIF4A,NEFL,SNAPIN,SOD1
1	GO:0031365	7	8	N-terminal protein amino acid modification	0.213285	0.886786	1	1	15	0.00109641	24	0.000952873	1.151	EP300,KAT2B,MAP6D1,METAP1,METAP2,METTL11B,NAA11,NAA15,NAA16,NAA20,NAA30,NAA50,NAA60,NTMT1,PPM1A
1	GO:0031497	5	7	chromatin assembly	0.213285	0.886786	1	1	15	0.00109641	24	0.000952873	1.151	BAHD1,BAZ2A,CDAN1,CENPV,CHAF1A,CHAF1B,H1FOO,HELLS,HIST1H1D,HIST1H1E,HMGA1,M1AP,NOC2L,PAF1,SMARCA5
1	GO:0050704	7	10	regulation of interleukin-1 secretion	0.213285	0.886786	1	1	15	0.00109641	24	0.000952873	1.151	AIM2,APOA1,CASP1,CASP5,FOXP1,IFNG,NLRP12,NLRP1,NLRP2,NLRP3,NOD2,P2RX7,PANX1,TRIM16,WNT5A
1	GO:0051154	8	8	negative regulation of striated muscle cell differentiation	0.213285	0.886786	1	1	15	0.00109641	24	0.000952873	1.151	BHLHA15,BMP2,CEACAM5,CXCL10,DKK1,HDAC1,HDAC3,HDAC4,IL36G,MSX1,MYOCD,NKX2-5,PI16,PRICKLE1,YBX1
1	GO:0009201	7	10	ribonucleoside triphosphate biosynthetic process	0.213722	0.859094	1	1	30	0.00219282	51	0.00202485	1.083	AK9,ALDOA,ATP5A1,ATP5B,ATP5C1,ATP5F1,ATP5G3,ATP5H,ATP5J2,ATP5O,ATP6V0A2,CAD,CHCHD10,CTPS1,CTPS2,NME1,NME1-NME2,NME2,NME3,NME4,NME5,NME7,NME8,NME9,RP2,STOML2,SURF1,TCIRG1,UCK1,UCK2
1	GO:0006805	4	4	xenobiotic metabolic process	0.213882	0.828503	1	1	94	0.00687084	169	0.00670981	1.024	ACSM1,ACSM2B,ACSS2,ADH1A,ADH1B,ADH1C,ADH4,ADH6,ADH7,AHR,AKR7A2,AKR7A3,AKR7L,BPNT1,CRYZ,CYP11A1,CYP11B1,CYP11B2,CYP1A1,CYP1A2,CYP21A2,CYP26A1,CYP26C1,CYP2A6,CYP2A7,CYP2C18,CYP2C19,CYP2C8,CYP2C9,CYP2D6,CYP2E1,CYP2J2,CYP2U1,CYP39A1,CYP3A43,CYP3A4,CYP3A5,CYP3A7,CYP51A1,CYP7A1,CYP7B1,FDX1,FMO1,FMO2,FMO3,GGCT,GGT1,GSS,GSTA1,GSTA2,GSTA3,GSTA4,GSTO1,GSTP1,GSTT1,GSTT2B,GSTZ1,HPGDS,MAOA,MAOB,MAT1A,MAT2B,MG…
1	GO:0048608	4	4	reproductive structure development	0.216667	0.817816	1	1	147	0.0107448	268	0.0106404	1.01	AHR,ALOX15B,ANKRD7,ANXA1,AR,ASCL2,ASPM,ATRX,BAK1,BASP1,BCL2L11,BIRC2,BIRC6,BMP15,BMP5,BMP6,BOK,BRCA2,CDX2,CDX4,CGA,CITED1,CITED2,COL9A3,CTNNB1,CUL7,DCN,DMC1,DMRTA1,DNAJC19,E2F7,EGLN1,EIF2B4,EIF2B5,EIF2S2,ERCC1,ESR1,FANCF,FANCG,FGF9,FKBP4,FSHR,FST,GAB1,GATA1,GATA3,GATA6,GJB2,GJB3,HEY2,HMGB2,HNF1A,HOXA10,HOXA11,HOXA13,HOXD13,HS6ST1,HSP90AB1,IMMP2L,INSL6,IRX5,KDR,KIT,KITLG,KLHL10,LEP,LGR4,LHCGR,LHX4…
1	GO:1903309	6	10	negative regulation of chromatin modification	0.216738	0.863243	1	1	25	0.00182735	42	0.00166753	1.096	ASF1A,ATAD2B,ATG5,BCOR,BRCA1,DNMT1,FOXP3,H2AFY,HMGA1,JARID2,KDM1A,KDM3A,KDM5A,MECP2,NOC2L,PHF2,PHF8,SIN3A,SIRT1,SNCA,SUPT6H,TET1,TWIST1,UBR5,UCN
1	GO:0007569	4	5	cell aging	0.216774	0.850672	1	1	36	0.00263139	62	0.00246159	1.069	ATR,BGLAP,BRCA2,C2orf40,CDK1,CHEK1,CITED2,CTC1,DNAJA3,ERCC1,HMGA1,HRAS,ID2,ILK,KAT6A,LIMS1,MAGEA2,MAPKAPK5,MIF,MME,MORC3,NOX4,NPM1,NUP62,PDCD4,PLA2R1,SIRT1,SMC5,SMC6,SOD1,SRF,TBX2,TBX3,TERT,TP63,WNT16
1	GO:0022613	4	4	ribonucleoprotein complex biogenesis	0.216774	0.850672	1	1	36	0.00263139	62	0.00246159	1.069	BOP1,DROSHA,EBNA1BP2,EIF6,GNL3L,GTPBP10,GTPBP4,LSG1,MRPL36,MRTO4,MTG2,NAF1,NOA1,NOC4L,NOP14,PES1,RPL11,RPL14,RPL26,RPL35A,RPL7A,RPL7,RPS17,RPS18,RPS19,RPS21,RRN3,RRP36,RRS1,RSL24D1,SBDS,SDAD1,SURF6,TGS1,WDR12,WDR55
1	GO:0001878	5	7	response to yeast	0.217431	0.96092	1	1	4	0.000292376	5	0.000198515	1.473	CD86,MPO,NCF1,PTX3
1	GO:0002322	7	9	B cell proliferation involved in immune response	0.217431	0.96092	1	1	4	0.000292376	5	0.000198515	1.473	CD180,GAPT,PLCL2,TLR4
1	GO:0002328	8	8	pro-B cell differentiation	0.217431	0.96092	1	1	4	0.000292376	5	0.000198515	1.473	FLT3,LIG4,SOX4,XRCC4
1	GO:0002580	6	6	regulation of antigen processing and presentation of peptide or polysaccharide antigen via MHC class II	0.217431	0.96092	1	1	4	0.000292376	5	0.000198515	1.473	HLA-DOA,HLA-DOB,THBS1,TREM2
1	GO:0002638	8	8	negative regulation of immunoglobulin production	0.217431	0.96092	1	1	4	0.000292376	5	0.000198515	1.473	BCL6,FOXP3,IL33,THOC1
1	GO:0003308	6	9	negative regulation of Wnt signaling pathway involved in heart development	0.217431	0.96092	1	1	4	0.000292376	5	0.000198515	1.473	BMP2,DKK1,LRP6,SOX17
1	GO:0006269	6	9	DNA replication, synthesis of RNA primer	0.217431	0.96092	1	1	4	0.000292376	5	0.000198515	1.473	POLA1,PRIM1,PRIM2,PRIMPOL
1	GO:0006537	8	12	glutamate biosynthetic process	0.217431	0.96092	1	1	4	0.000292376	5	0.000198515	1.473	GLS,GLUD1,GLUD2,SLC1A3
1	GO:0006686	6	10	sphingomyelin biosynthetic process	0.217431	0.96092	1	1	4	0.000292376	5	0.000198515	1.473	SAMD8,SGMS1,SGMS2,SPTLC2
1	GO:0007100	6	8	mitotic centrosome separation	0.217431	0.96092	1	1	4	0.000292376	5	0.000198515	1.473	AURKA,KIF11,KIF3B,NDE1
1	GO:0007221	10	13	positive regulation of transcription of Notch receptor target	0.217431	0.96092	1	1	4	0.000292376	5	0.000198515	1.473	MAML1,NOTCH4,RBM15,RBPJ
1	GO:0007598	4	7	blood coagulation, extrinsic pathway	0.217431	0.96092	1	1	4	0.000292376	5	0.000198515	1.473	F10,F7,F9,TFPI
1	GO:0008588	6	14	release of cytoplasmic sequestered NF-kappaB	0.217431	0.96092	1	1	4	0.000292376	5	0.000198515	1.473	CD27,NLRP12,TRIP6,ZNF268
1	GO:0008611	5	8	ether lipid biosynthetic process	0.217431	0.96092	1	1	4	0.000292376	5	0.000198515	1.473	FAR1,FAR2,GNPAT,PEX7
1	GO:0010637	6	9	negative regulation of mitochondrial fusion	0.217431	0.96092	1	1	4	0.000292376	5	0.000198515	1.473	BNIP3,MUL1,OMA1,VAT1
1	GO:0010737	7	7	protein kinase A signaling	0.217431	0.96092	1	1	4	0.000292376	5	0.000198515	1.473	GCG,LCP1,RAB13,ZP4
1	GO:0010891	6	7	negative regulation of sequestering of triglyceride	0.217431	0.96092	1	1	4	0.000292376	5	0.000198515	1.473	ABHD5,OSBPL8,PNPLA2,PPARG
1	GO:0010901	5	6	regulation of very-low-density lipoprotein particle remodeling	0.217431	0.96092	1	1	4	0.000292376	5	0.000198515	1.473	APOA1,APOA2,APOA5,APOC3
1	GO:0015871	5	10	choline transport	0.217431	0.96092	1	1	4	0.000292376	5	0.000198515	1.473	PSEN1,SLC44A1,SLC44A2,SLC5A7
1	GO:0016199	7	7	axon midline choice point recognition	0.217431	0.96092	1	1	4	0.000292376	5	0.000198515	1.473	APP,FOXG1,ROBO2,ROBO3
1	GO:0021532	6	6	neural tube patterning	0.217431	0.96092	1	1	4	0.000292376	5	0.000198515	1.473	ARL13B,PTCH1,RPGRIP1L,TMEM107
1	GO:0030970	5	8	retrograde protein transport, ER to cytosol	0.217431	0.96092	1	1	4	0.000292376	5	0.000198515	1.473	DERL2,SEC61B,VCP,VIMP
1	GO:0031394	10	11	positive regulation of prostaglandin biosynthetic process	0.217431	0.96092	1	1	4	0.000292376	5	0.000198515	1.473	ANXA1,AVP,AVPR1A,PTGS2
1	GO:0032606	5	5	type I interferon production	0.217431	0.96092	1	1	4	0.000292376	5	0.000198515	1.473	AZI2,TBK1,TMEM173,TRIM56
1	GO:0032876	7	11	negative regulation of DNA endoreduplication	0.217431	0.96092	1	1	4	0.000292376	5	0.000198515	1.473	FBXW7,MRE11A,SMC3,STAG2
1	GO:0032914	8	8	positive regulation of transforming growth factor beta1 production	0.217431	0.96092	1	1	4	0.000292376	5	0.000198515	1.473	ATP6AP2,FOXP3,SERPINB7,THBS1
1	GO:0033133	9	12	positive regulation of glucokinase activity	0.217431	0.96092	1	1	4	0.000292376	5	0.000198515	1.473	DUSP12,GCKR,PFKFB1,PFKFB2
1	GO:0033314	8	11	mitotic DNA replication checkpoint	0.217431	0.96092	1	1	4	0.000292376	5	0.000198515	1.473	CLSPN,HUS1B,NAE1,TICRR
1	GO:0033564	7	7	anterior/posterior axon guidance	0.217431	0.96092	1	1	4	0.000292376	5	0.000198515	1.473	DCC,NTN1,UNC5B,UNC5C
1	GO:0033591	5	8	response to L-ascorbic acid	0.217431	0.96092	1	1	4	0.000292376	5	0.000198515	1.473	CYP11A1,ITGA2,LEP,SOD2
1	GO:0034442	7	8	regulation of lipoprotein oxidation	0.217431	0.96092	1	1	4	0.000292376	5	0.000198515	1.473	APOA4,APOM,LEP,PON1
1	GO:0035093	5	10	spermatogenesis, exchange of chromosomal proteins	0.217431	0.96092	1	1	4	0.000292376	5	0.000198515	1.473	FSHR,HIST1H2BA,PSME4,SYCP3
1	GO:0035564	5	5	regulation of kidney size	0.217431	0.96092	1	1	4	0.000292376	5	0.000198515	1.473	AGTR2,HNF1A,LRRK2,PAX2
1	GO:0035948	9	14	positive regulation of gluconeogenesis by positive regulation of transcription from RNA polymerase II promoter	0.217431	0.96092	1	1	4	0.000292376	5	0.000198515	1.473	GCG,KAT2B,SUPT20H,WDR5
1	GO:0038027	7	7	apolipoprotein A-I-mediated signaling pathway	0.217431	0.96092	1	1	4	0.000292376	5	0.000198515	1.473	ABCA1,ABCA7,ITGAV,ITGB3
1	GO:0042471	5	6	ear morphogenesis	0.217431	0.96092	1	1	4	0.000292376	5	0.000198515	1.473	EYA1,GJB6,NIPBL,WDR19
1	GO:0042940	7	11	D-amino acid transport	0.217431	0.96092	1	1	4	0.000292376	5	0.000198515	1.473	NFKBIE,SLC1A1,SLC1A3,SLC7A10
1	GO:0044336	9	9	canonical Wnt signaling pathway involved in negative regulation of apoptotic process	0.217431	0.96092	1	1	4	0.000292376	5	0.000198515	1.473	APC,CTNNB1,MITF,WNT1
1	GO:0044829	8	10	positive regulation by host of viral genome replication	0.217431	0.96092	1	1	4	0.000292376	5	0.000198515	1.473	PPIB,VAPA,VAPB,YTHDC2
1	GO:0045329	6	10	carnitine biosynthetic process	0.217431	0.96092	1	1	4	0.000292376	5	0.000198515	1.473	ACADM,ALDH9A1,SHMT1,TMLHE
1	GO:0045852	10	10	pH elevation	0.217431	0.96092	1	1	4	0.000292376	5	0.000198515	1.473	CFTR,NOX1,SLC26A3,SLC26A6
1	GO:0046101	7	10	hypoxanthine biosynthetic process	0.217431	0.96092	1	1	4	0.000292376	5	0.000198515	1.473	ADAL,CECR1,HPRT1,PRPS1
1	GO:0046504	4	7	glycerol ether biosynthetic process	0.217431	0.96092	1	1	4	0.000292376	5	0.000198515	1.473	FAR1,FAR2,GNPAT,PEX7
1	GO:0046600	7	12	negative regulation of centriole replication	0.217431	0.96092	1	1	4	0.000292376	5	0.000198515	1.473	BRCA1,CDK5RAP2,CHMP2A,RBM14
1	GO:0046878	7	8	positive regulation of saliva secretion	0.217431	0.96092	1	1	4	0.000292376	5	0.000198515	1.473	ADRB1,AQP1,TAC1,TAC4
1	GO:0048386	7	8	positive regulation of retinoic acid receptor signaling pathway	0.217431	0.96092	1	1	4	0.000292376	5	0.000198515	1.473	ASXL1,ESR1,NR2C1,TRIM16
1	GO:0048496	7	7	maintenance of organ identity	0.217431	0.96092	1	1	4	0.000292376	5	0.000198515	1.473	IQCB1,NPHP3,PKP2,USH2A
1	GO:0048515	4	6	spermatid differentiation	0.217431	0.96092	1	1	4	0.000292376	5	0.000198515	1.473	MAST2,NPHP1,RHBDD1,SOX3
1	GO:0050859	7	9	negative regulation of B cell receptor signaling pathway	0.217431	0.96092	1	1	4	0.000292376	5	0.000198515	1.473	CD300A,FCRL5,LPXN,PLCL2
1	GO:0051182	5	7	coenzyme transport	0.217431	0.96092	1	1	4	0.000292376	5	0.000198515	1.473	SLC25A17,SLC25A26,SLC33A1,SLC5A6
1	GO:0051454	11	12	intracellular pH elevation	0.217431	0.96092	1	1	4	0.000292376	5	0.000198515	1.473	CFTR,NOX1,SLC26A3,SLC26A6
1	GO:0051964	6	8	negative regulation of synapse assembly	0.217431	0.96092	1	1	4	0.000292376	5	0.000198515	1.473	EPHA5,PTK2,ROBO2,WNT5A
1	GO:0060011	4	5	Sertoli cell proliferation	0.217431	0.96092	1	1	4	0.000292376	5	0.000198515	1.473	ACVR2A,BCL2L2,FSHB,FSHR
1	GO:0060028	7	7	convergent extension involved in axis elongation	0.217431	0.96092	1	1	4	0.000292376	5	0.000198515	1.473	SFRP1,SFRP2,TRIM28,VANGL2
1	GO:0060029	7	7	convergent extension involved in organogenesis	0.217431	0.96092	1	1	4	0.000292376	5	0.000198515	1.473	DVL2,FRZB,VANGL2,WNT5A
1	GO:0060665	6	8	regulation of branching involved in salivary gland morphogenesis by mesenchymal-epithelial signaling	0.217431	0.96092	1	1	4	0.000292376	5	0.000198515	1.473	FGF10,FGF7,HGF,MET
1	GO:0060666	7	7	dichotomous subdivision of terminal units involved in salivary gland branching	0.217431	0.96092	1	1	4	0.000292376	5	0.000198515	1.473	NRP1,PLXND1,SEMA3A,SEMA3C
1	GO:0060750	6	6	epithelial cell proliferation involved in mammary gland duct elongation	0.217431	0.96092	1	1	4	0.000292376	5	0.000198515	1.473	ESR1,MED1,TFAP2C,WNT5A
1	GO:0060926	7	9	cardiac pacemaker cell development	0.217431	0.96092	1	1	4	0.000292376	5	0.000198515	1.473	MAML1,NKX2-5,POPDC2,TBX3
1	GO:0070235	5	11	regulation of activation-induced cell death of T cells	0.217431	0.96092	1	1	4	0.000292376	5	0.000198515	1.473	FADD,GPAM,TGFB2,TSC22D3
1	GO:0070383	8	10	DNA cytosine deamination	0.217431	0.96092	1	1	4	0.000292376	5	0.000198515	1.473	APOBEC3D,APOBEC3F,APOBEC3G,APOBEC3H
1	GO:0070571	6	11	negative regulation of neuron projection regeneration	0.217431	0.96092	1	1	4	0.000292376	5	0.000198515	1.473	EPHA4,MAP4K4,SPP1,TNR
1	GO:0071447	6	6	cellular response to hydroperoxide	0.217431	0.96092	1	1	4	0.000292376	5	0.000198515	1.473	AIF1,CD36,MGST1,OXR1
1	GO:0071504	6	7	cellular response to heparin	0.217431	0.96092	1	1	4	0.000292376	5	0.000198515	1.473	AOC1,SFRP1,SLIT2,SOX9
1	GO:0071557	7	12	histone H3-K27 demethylation	0.217431	0.96092	1	1	4	0.000292376	5	0.000198515	1.473	KDM6A,KDM7A,PHF8,UTY
1	GO:0071694	5	6	maintenance of protein location in extracellular region	0.217431	0.96092	1	1	4	0.000292376	5	0.000198515	1.473	CER1,FBN1,FBN2,LTBP1
1	GO:0090237	8	10	regulation of arachidonic acid secretion	0.217431	0.96092	1	1	4	0.000292376	5	0.000198515	1.473	MIF,PLA2G10,PLA2R1,SYK
1	GO:0090481	6	10	pyrimidine nucleotide-sugar transmembrane transport	0.217431	0.96092	1	1	4	0.000292376	5	0.000198515	1.473	SLC35A2,SLC35A3,SLC35B1,SLC35B4
1	GO:0097113	8	10	alpha-amino-3-hydroxy-5-methyl-4-isoxazole propionate selective glutamate receptor clustering	0.217431	0.96092	1	1	4	0.000292376	5	0.000198515	1.473	DLG4,LRRTM4,NLGN1,SHANK3
1	GO:0097114	7	9	N-methyl-D-aspartate receptor clustering	0.217431	0.96092	1	1	4	0.000292376	5	0.000198515	1.473	NLGN1,NRXN1,RELN,SHANK3
1	GO:0097384	5	6	cellular lipid biosynthetic process	0.217431	0.96092	1	1	4	0.000292376	5	0.000198515	1.473	FAR1,FAR2,GNPAT,PEX7
1	GO:0097688	7	9	glutamate receptor clustering	0.217431	0.96092	1	1	4	0.000292376	5	0.000198515	1.473	DLG4,LRRTM4,NLGN1,SHANK3
1	GO:1900003	8	10	regulation of serine-type endopeptidase activity	0.217431	0.96092	1	1	4	0.000292376	5	0.000198515	1.473	CR1,SERPINA1,SPINK1,SPINK2
1	GO:1900004	9	12	negative regulation of serine-type endopeptidase activity	0.217431	0.96092	1	1	4	0.000292376	5	0.000198515	1.473	CR1,SERPINA1,SPINK1,SPINK2
1	GO:1900165	7	11	negative regulation of interleukin-6 secretion	0.217431	0.96092	1	1	4	0.000292376	5	0.000198515	1.473	BANK1,C1QTNF3,C5AR2,RABGEF1
1	GO:1900271	4	4	regulation of long-term synaptic potentiation	0.217431	0.96092	1	1	4	0.000292376	5	0.000198515	1.473	NLGN3,PAIP2,RELN,SHANK3
1	GO:1900424	5	7	regulation of defense response to bacterium	0.217431	0.96092	1	1	4	0.000292376	5	0.000198515	1.473	DEFB103A,F2RL1,FOXP1,NOD2
1	GO:1901228	10	13	positive regulation of transcription from RNA polymerase II promoter involved in heart development	0.217431	0.96092	1	1	4	0.000292376	5	0.000198515	1.473	MYOCD,NACA,SRF,T
1	GO:1901298	7	10	regulation of hydrogen peroxide-mediated programmed cell death	0.217431	0.96092	1	1	4	0.000292376	5	0.000198515	1.473	HDAC6,HGF,MET,PINK1
1	GO:1901503	5	6	ether biosynthetic process	0.217431	0.96092	1	1	4	0.000292376	5	0.000198515	1.473	FAR1,FAR2,GNPAT,PEX7
1	GO:1901857	7	8	positive regulation of cellular respiration	0.217431	0.96092	1	1	4	0.000292376	5	0.000198515	1.473	CHCHD4,PINK1,PPARGC1A,PRELID1
1	GO:1902033	6	7	regulation of hematopoietic stem cell proliferation	0.217431	0.96092	1	1	4	0.000292376	5	0.000198515	1.473	ATXN1L,EIF2AK2,N4BP2L2,PDCD2
1	GO:1903012	6	7	positive regulation of bone development	0.217431	0.96092	1	1	4	0.000292376	5	0.000198515	1.473	ASXL2,GPR68,LTF,TNFSF11
1	GO:1903301	8	11	positive regulation of hexokinase activity	0.217431	0.96092	1	1	4	0.000292376	5	0.000198515	1.473	DUSP12,GCKR,PFKFB1,PFKFB2
1	GO:1903361	5	8	protein localization to basolateral plasma membrane	0.217431	0.96092	1	1	4	0.000292376	5	0.000198515	1.473	CAV1,LIN7A,LIN7C,PDZD11
1	GO:2000169	8	9	regulation of peptidyl-cysteine S-nitrosylation	0.217431	0.96092	1	1	4	0.000292376	5	0.000198515	1.473	ATP2B4,DMD,NOS1AP,SNTA1
1	GO:2001280	9	10	positive regulation of unsaturated fatty acid biosynthetic process	0.217431	0.96092	1	1	4	0.000292376	5	0.000198515	1.473	ANXA1,AVP,AVPR1A,PTGS2
1	GO:0097035	4	6	regulation of membrane lipid distribution	0.217463	0.871403	1	1	20	0.00146188	33	0.0013102	1.116	ABCA1,ABCA7,ANO4,ANO7,ATP10A,ATP10B,ATP10D,ATP11B,ATP11C,ATP8A1,ATP8B1,ATP9A,ATP9B,P2RX7,PLSCR1,PLSCR2,PLSCR4,PRELID1,TMEM30A,XKR8
1	GO:0000042	5	10	protein targeting to Golgi	0.217994	0.898666	1	1	11	0.000804035	17	0.000674951	1.191	GCC1,GCC2,GOLGA1,GOLGA4,OPTN,RAB33B,RAB6A,RGPD1,RGPD2,RGPD3,RGPD4
1	GO:0009713	7	7	catechol-containing compound biosynthetic process	0.217994	0.898666	1	1	11	0.000804035	17	0.000674951	1.191	AGTR2,ATP7A,GATA3,GCH1,GPR37,HDC,INSM1,NR4A2,SLC6A3,SNCA,TGFB2
1	GO:0030852	8	9	regulation of granulocyte differentiation	0.217994	0.898666	1	1	11	0.000804035	17	0.000674951	1.191	ADIPOQ,C1QC,CUL4A,HAX1,HCLS1,INPP5D,LEF1,OGT,RARA,RBP1,RUNX1
1	GO:0032365	5	7	intracellular lipid transport	0.217994	0.898666	1	1	11	0.000804035	17	0.000674951	1.191	ABCA1,COL4A3BP,CPT1B,CPT2,NPC2,NUS1,PLEKHA8,PRKAA2,PRKAB2,SLC25A20,STAR
1	GO:0032891	6	7	negative regulation of organic acid transport	0.217994	0.898666	1	1	11	0.000804035	17	0.000674951	1.191	AGTR2,AKT2,GRM7,HRH3,IL1RN,IRS2,LEP,NPY5R,PLA2R1,THBS1,TRH
1	GO:0042423	6	8	catecholamine biosynthetic process	0.217994	0.898666	1	1	11	0.000804035	17	0.000674951	1.191	AGTR2,ATP7A,GATA3,GCH1,GPR37,HDC,INSM1,NR4A2,SLC6A3,SNCA,TGFB2
1	GO:0043574	5	7	peroxisomal transport	0.217994	0.898666	1	1	11	0.000804035	17	0.000674951	1.191	ABCD1,LONP2,PEX12,PEX26,PEX3,PEX5,PEX5L,PEX6,PEX7,RAB8B,ZFAND6
1	GO:1900027	6	8	regulation of ruffle assembly	0.217994	0.898666	1	1	11	0.000804035	17	0.000674951	1.191	ARHGAP24,EPS8L1,HRAS,KANK1,NLGN1,PFN1,RHOG,SH3YL1,STAP1,TACSTD2,WDPCP
1	GO:1901984	9	10	negative regulation of protein acetylation	0.217994	0.898666	1	1	11	0.000804035	17	0.000674951	1.191	ATG5,BRCA1,FOXP3,KLF15,MAGEA2,MECP2,NOC2L,SIN3A,SIRT1,SNCA,TWIST1
1	GO:0000288	9	11	nuclear-transcribed mRNA catabolic process, deadenylation-dependent decay	0.221909	0.851507	1	1	31	0.00226592	53	0.00210426	1.077	CNOT10,CNOT11,CNOT3,CNOT4,CNOT6L,CNOT7,CNOT8,DCP1A,DCP2,DDX6,DIS3,EIF4A1,EIF4B,EIF4E,EIF4G1,EXOSC1,EXOSC5,EXOSC6,EXOSC8,EXOSC9,LSM1,LSM3,LSM5,LSM6,LSM7,PAIP1,PAN3,PATL1,POLR2D,TNKS1BP1,XRN1
1	GO:0043624	7	7	cellular protein complex disassembly	0.221922	0.818102	1	1	111	0.00811344	201	0.00798031	1.017	CHCHD1,DNAJC6,ETF1,FAU,GFM2,GSPT2,HSPA8,ICT1,KIF2A,KIF2B,MICAL1,MRPL12,MRPL15,MRPL17,MRPL18,MRPL1,MRPL21,MRPL22,MRPL24,MRPL28,MRPL2,MRPL30,MRPL32,MRPL34,MRPL35,MRPL36,MRPL37,MRPL38,MRPL39,MRPL3,MRPL44,MRPL46,MRPL47,MRPL48,MRPL49,MRPL50,MRPL51,MRPS11,MRPS12,MRPS14,MRPS15,MRPS16,MRPS18C,MRPS21,MRPS22,MRPS23,MRPS25,MRPS26,MRPS30,MRPS31,MRPS34,MRPS35,MRPS9,MTRF1,MTRF1L,NAPB,PTCD3,RPL10A,RPL11,RPL13,R…
1	GO:0010466	7	10	negative regulation of peptidase activity	0.222923	0.813743	1	1	134	0.00979461	244	0.00968754	1.011	A2M,AMBP,APLP2,APP,AQP1,AVP,BIRC2,BIRC3,BIRC6,BIRC8,BST2,C3P1,C4A,C4B,C5,CARD16,CARD17,CARD18,CASP8,CD27,CDKN2D,COL28A1,COL6A3,COL7A1,CPAMD8,CR1,CRB2,CRIM1,CRYAB,CST3,CST7,CSTA,CSTB,DDX3X,DNAJA3,EPPIN,FADD,FAS,GPI,HERPUD1,HGF,HMSD,IFI16,IFI6,IGBP1,ITIH2,ITIH5,ITIH6,KAL1,KLF4,LAMTOR5,LEF1,LXN,MICAL1,NAIP,NGF,NLRC4,PAK2,PAPLN,PAX2,PCID2,PCSK1N,PEBP1,PI16,PLAUR,PRDX5,PROL1,PROS1,PTTG1,PZP,R3HDML,RAF…
1	GO:0006766	5	5	vitamin metabolic process	0.224603	0.826013	1	1	69	0.00504349	123	0.00488347	1.033	AASDHPPT,ABCC1,ABCD4,ACP5,AMN,AOX1,BTD,CBR1,COASY,CUBN,CYB5A,CYP11A1,CYP1A1,CYP26A1,CYP26C1,CYP3A4,ENPP1,FASN,FGF23,GC,GSTO1,LMBRD1,LRAT,MCCC1,MCCC2,MMAA,MMACHC,MMADHC,MOCS2,MOCS3,MTR,MTRR,MUT,NADK,NADSYN1,NAMPT,NMNAT2,NMNAT3,PANK1,PDXK,PDZD11,PLTP,PNPO,PPARD,PPCS,PRSS3,PTGS2,QPRT,RBP1,RBP2,RFK,RGN,RPE65,SHMT1,SLC19A1,SLC19A2,SLC23A1,SLC25A16,SLC25A32,SLC2A1,SLC5A6,TCN2,TKTL1,TPK1,TTPA,VKORC1L1,V…
1	GO:0046887	6	9	positive regulation of hormone secretion	0.226021	0.830108	1	1	56	0.00409327	99	0.0039306	1.041	AACS,BLK,BMP6,C1QTNF3,C2CD2L,CARTPT,CASR,CREB1,DOC2B,FAM132A,FGA,FGB,FGG,GCG,GHRL,GJA1,GLUD1,GPLD1,GPR68,HCAR2,ILDR1,IRS2,ISL1,KISS1R,LEP,MGEA5,NKX6-1,NMB,NMU,NR0B2,P2RY1,PAX6,PFKFB2,PHPT1,PPARD,PPP3CB,PSMD9,PTPN11,RAB8B,RASL10B,RPH3AL,RUNX1,SERP1,SLC30A8,SOX11,SOX4,SRI,TAC1,TCF7L2,TMEM27,TMF1,TNFSF11,TRH,UCN,VAMP7,VAMP8
1	GO:0061077	7	8	chaperone-mediated protein folding	0.226237	0.854437	1	1	26	0.00190045	44	0.00174693	1.088	BAG1,CANX,CHORDC1,CRTAP,DNAJB1,DNAJB8,DNAJC24,DNAJC7,ERO1L,FKBP10,FKBP14,FKBP3,FKBP4,FKBP9,FKBPL,HSPA8,HSPH1,LEPRE1,PPIB,PPID,PTGES3,ST13,TOR1A,TOR1B,UNC45A,UNC45B
1	GO:0006461	6	6	protein complex assembly	0.227709	0.792514	1	1	482	0.0352313	900	0.0357327	0.986	AASS,ACAD9,ACADL,ACADS,ACTN2,ADD2,ADIPOQ,ADRM1,AIF1,AIFM1,ALAD,ALDH5A1,ALDOA,ALDOB,ALDOC,AMFR,ANGPT1,ANXA2,APC,APCS,APOA1BP,AQP4,AR,ARHGAP6,ASF1A,ASF1B,ASPM,ATF1,ATG16L1,ATL2,ATP6V0A2,ATPAF2,ATPIF1,ATRX,AURKA,BAG4,BBS10,BBS12,BCL10,BIRC2,BIRC3,BIRC8,C1QTNF2,C1QTNF3,C1QTNF7,CAB39,CADPS2,CADPS,CAMK2D,CAND1,CAND2,CAPN3,CAPZA2,CARD10,CASC5,CASP8,CASQ2,CAV1,CAV2,CBR4,CCDC103,CCDC114,CCDC39,CCT3,CCT6B,…
1	GO:0033344	7	9	cholesterol efflux	0.227947	0.873484	1	1	16	0.00116951	26	0.00103228	1.133	ABCA13,ABCA1,ABCA5,ABCA7,ABCG4,APOA1,APOA2,APOA4,APOA5,APOC3,APOM,NPC2,SCARB1,SOAT1,SOAT2,STX12
1	GO:0045992	6	7	negative regulation of embryonic development	0.227947	0.873484	1	1	16	0.00116951	26	0.00103228	1.133	COL5A2,CTNNB1,DKK1,FUZ,FZD3,FZD7,GATA3,LRP6,PRKACA,PRKACB,RPS6KA6,SFRP2,SOX17,SULF1,TBX2,WNT5A
1	GO:0070266	7	7	necroptotic process	0.227947	0.873484	1	1	16	0.00116951	26	0.00103228	1.133	BIRC2,BIRC3,CASP8,CYLD,DNM1L,FADD,FAS,MLKL,PGAM5,PPIF,PYGL,RPS27A,TNFRSF10B,TRAF2,TRPM7,UBC
1	GO:1901685	4	5	glutathione derivative metabolic process	0.227947	0.873484	1	1	16	0.00116951	26	0.00103228	1.133	GGCT,GGT1,GSS,GSTA1,GSTA2,GSTA3,GSTA4,GSTO1,GSTP1,GSTT1,GSTT2B,GSTZ1,HPGDS,MGST1,MGST2,MGST3
1	GO:1901687	5	6	glutathione derivative biosynthetic process	0.227947	0.873484	1	1	16	0.00116951	26	0.00103228	1.133	GGCT,GGT1,GSS,GSTA1,GSTA2,GSTA3,GSTA4,GSTO1,GSTP1,GSTT1,GSTT2B,GSTZ1,HPGDS,MGST1,MGST2,MGST3
1	GO:0006353	7	9	DNA-templated transcription, termination	0.228356	0.831252	1	1	50	0.0036547	88	0.00349387	1.046	CCNH,CD3EAP,CLP1,CPSF2,CRCP,CSTF1,CSTF2,CSTF3,DHX38,ERCC2,ERCC3,GTF2H2,GTF2H3,GTF2H4,LSM10,LSM11,MAGOH,NCBP1,NUDT21,PABPN1,PAPOLA,PCF11,POLR1C,POLR1E,POLR2E,POLR2K,POLR2L,POLR3B,POLR3C,POLR3D,POLR3F,POLR3G,POLR3GL,POLR3K,RBM8A,SNRPB,SNRPD3,SNRPF,SNRPG,SRRM1,SRSF11,SRSF3,SRSF5,TAF1D,TBP,TTF2,TWISTNB,UPF3B,ZNF473,ZNRD1
1	GO:0032467	7	8	positive regulation of cytokinesis	0.228898	0.860845	1	1	21	0.00153498	35	0.00138961	1.105	AURKB,AURKC,CDC42,CDC6,CENPV,CSPP1,CUL3,CXCR5,ECT2,KIF3B,MAP10,OPN1LW,OPN1MW,OR1A2,OR2A4,PKN2,RXFP3,SPAST,SSTR5,TAS1R2,TAS2R13
1	GO:0042769	4	6	DNA damage response, detection of DNA damage	0.228898	0.860845	1	1	21	0.00153498	35	0.00138961	1.105	CUL4A,CUL4B,DNAJA1,MRPS11,MRPS26,MRPS35,MRPS9,PARP1,PCNA,PNKP,POLD3,RBX1,RFC1,RFC3,RFC5,RPA2,RPA3,RPS27A,SOX4,UBC,USP1
1	GO:0065002	5	8	intracellular protein transmembrane transport	0.228898	0.860845	1	1	21	0.00153498	35	0.00138961	1.105	AKT2,C2CD5,CHCHD4,HSPA4,LONP2,NDUFA13,PAM16,PEX12,PEX26,PEX3,PEX5,PEX5L,PEX6,PEX7,RAB8B,SEC63,TIMM10,TIMM21,TIMM22,TIMM9,TOMM22
1	GO:0018196	8	9	peptidyl-asparagine modification	0.228913	0.821931	1	1	70	0.00511659	125	0.00496288	1.031	ALG10B,ALG10,ALG12,ALG13,ALG1,ALG2,ALG5,ALG6,ALG8,B4GALT1,B4GALT2,B4GALT3,CANX,CMAS,CTSA,DDOST,DHDDS,DPAGT1,DPM1,DPM2,EDEM1,EDEM2,EDEM3,GFPT1,GNE,GNPNAT1,MAGT1,MAN1A1,MAN1A2,MAN1C1,MAN2A1,MAN2A2,MANEA,MCFD2,MGAT1,MGAT2,MGAT4A,MGAT4B,MGAT4C,NANP,NEU4,NPL,OSTC,PMM2,PRKCSH,SEC13,SEC23A,SEC24C,SEC24D,SEC31A,SLC17A5,SLC35A1,SRD5A3,ST3GAL6,ST6GAL1,ST6GAL2,ST6GALNAC3,ST8SIA1,ST8SIA2,ST8SIA3,ST8SIA5,ST8S…
1	GO:0006921	5	5	cellular component disassembly involved in execution phase of apoptosis	0.229875	0.844041	1	1	32	0.00233901	55	0.00218367	1.071	ACVR1C,ADD1,APC,BCAP31,BIRC2,BMX,CASP3,CASP7,CASP8,CD24,CDH1,CLSPN,CTNNB1,DFFB,DNM1L,DSG1,DSG2,DSG3,DSP,FNTA,GAS2,H1F0,HMGB2,OCLN,PAK2,PRKCQ,PTK2,ROCK1,SATB1,SHARPIN,TMEM150A,VIM
1	GO:0045861	8	9	negative regulation of proteolysis	0.231016	0.801064	1	1	185	0.0135224	340	0.013499	1.002	A2M,AMBP,ANAPC10,ANAPC1,APC,APLP2,APP,AQP1,ATRAID,AVP,BAG6,BIRC2,BIRC3,BIRC6,BIRC8,BST2,BUB1,C3P1,C4A,C4B,C4BPA,C4BPB,C5,CARD16,CARD17,CARD18,CASP8,CCAR2,CD27,CD46,CD55,CD59,CDC16,CDC23,CDC26,CDC27,CDK5,CDKN2D,COL28A1,COL6A3,COL7A1,CPAMD8,CPB2,CR1,CRB2,CRIM1,CRYAB,CST3,CST7,CSTA,CSTB,DDX3X,DNAJA3,DNAJC1,EPPIN,F2,FADD,FAS,FBXO5,GABARAPL2,GAS1,GLG1,GPI,HDAC6,HERPUD1,HGF,HMSD,HSP90AB1,IDE,IFI16,IFI6…
1	GO:2000241	4	4	regulation of reproductive process	0.233842	0.82605	1	1	51	0.0037278	90	0.00357327	1.043	ACVR1C,APC,ASMT,AURKA,B4GALT1,CDKN1B,CIB1,CITED2,CRISP1,CSN2,CTNNB1,EAF2,EDNRB,ESR1,GDF9,GNRH1,GPR149,HOXD13,NODAL,NOX5,NRK,NUPR1,OVGP1,OXT,P2RY1,PDE3A,PDE5A,PLAT,PRDX4,RHBDD1,RNASE10,RUNX1,SEMA3A,SERPINA10,SFRP1,SHH,SOX9,SPINK13,SPINK1,SRY,SULF1,TIMP1,TPST2,VIP,WDR77,WEE2,WNT5A,WT1,ZFPM2,ZP3,ZP4
1	GO:0032890	6	6	regulation of organic acid transport	0.235406	0.845813	1	1	27	0.00197354	46	0.00182634	1.081	AGTR2,AKT2,AVP,AVPR1A,GRIK1,GRM7,HRH3,IL1RN,IRS2,LEP,MAP2K6,MIF,NCOR1,NPY5R,OXT,P2RX4,P2RX7,PLA2G10,PLA2R1,SEPT2,SNCA,SYK,THBS1,TMEM27,TNFRSF11A,TNFSF11,TRH
1	GO:0001843	6	6	neural tube closure	0.236106	0.827825	1	1	45	0.00328923	79	0.00313654	1.049	ALX1,APAF1,BCL10,CECR2,CITED2,DVL2,FUZ,FZD3,FZD6,GLMN,HECTD1,IFT122,IFT172,IFT57,KDM6A,KIF20B,LHX2,LIAS,LRP6,NCKAP1,PAX2,PAX3,PFN1,PRICKLE1,PRKACA,PRKACB,PTCH1,PTK7,RARA,RGMA,SALL1,SEMA4C,SETD2,SFRP1,SFRP2,SHROOM3,TEAD2,TGIF1,T,TRAF6,TRIM71,TWIST1,VANGL2,WNT5A,ZEB2
1	GO:0031647	4	8	regulation of protein stability	0.236445	0.810511	1	1	86	0.00628609	155	0.00615397	1.021	A1CF,AHSP,ANK2,APOA1,APOA2,APTX,ATP1B1,ATP1B3,AURKA,BAG3,BAG6,BMP2,CCAR2,CDC37,CDC37L1,CDC42,CDC73,CDKN2AIP,COG3,CREB1,CRTAP,CSN3,CTSH,DACT1,DNAJA3,DPM2,DSC3,DSG1,EP300,FBXL3,FBXO7,FBXW7,FLNA,GAPDH,GTPBP4,HDAC3,HPS4,HSPD1,KHDRBS1,LAMP1,LAMP2,LEPRE1,MORC3,MSX1,MUL1,NAA15,NAA16,NAPG,NCKAP1,NLRP5,PDCD10,PEX6,PIK3R1,PINK1,PLK1,PPAP2B,PPARGC1A,PPIB,RASSF1,RNF139,RNF149,RNF5,SEL1L,SENP2,SIRT1,SLC51B,SN…
1	GO:0043543	7	8	protein acylation	0.236445	0.810511	1	1	86	0.00628609	155	0.00615397	1.021	ACTL6A,APBB1,ASL,ATF2,BAG6,BRCA2,BRD1,BRD8,BRPF3,CCDC101,CDY1,CDY2A,CDYL,CLOCK,CRTC2,DBI,DSCC1,EHHADH,ELP4,EP300,EP400,ESCO2,FOXO1,ING5,IRF4,JADE3,KANSL2,KAT2B,KAT6A,KAT6B,KAT7,LDB1,LEF1,MAP3K7,MAP6D1,MCRS1,MDH2,MECP2,MGEA5,MORF4L1,MSL1,MSL3,NAA11,NAA15,NAA16,NAA20,NAA30,NAA50,NAA60,NAT8B,NAT8,NCOA2,NUPR1,OGT,PCK1,PER1,POLE4,PORCN,PPM1A,SAP130,SIRT1,SUPT3H,SUPT7L,TADA1,TADA2A,TAF10,TAF12,TAF1,TAF…
1	GO:0007250	8	13	activation of NF-kappaB-inducing kinase activity	0.237167	0.881336	1	1	12	0.000877129	19	0.000754357	1.163	CARD10,COPS8,IKBKG,IRAK1,MALT1,MAP3K7,MAS1,TLR3,TNFRSF10B,TRAF2,TRAF6,ZFP91
1	GO:0010669	7	7	epithelial structure maintenance	0.237167	0.881336	1	1	12	0.000877129	19	0.000754357	1.163	CXADR,LDB1,MUC2,NOD2,PBLD,SERPINA3,SOX9,SRF,STRAP,TLR4,VSIG1,ZNF830
1	GO:0031664	5	7	regulation of lipopolysaccharide-mediated signaling pathway	0.237167	0.881336	1	1	12	0.000877129	19	0.000754357	1.163	CD180,CD55,DEFB114,IRG1,LTF,LY86,LY96,MIF,PRDM1,TNFAIP3,TRAF6,ZCCHC11
1	GO:0034314	8	14	Arp2/3 complex-mediated actin nucleation	0.237167	0.881336	1	1	12	0.000877129	19	0.000754357	1.163	ACTR2,ACTR3B,ACTR3,ARPC1A,ARPC1B,ARPC3,ARPC5,ARPC5L,MAGEL2,TRIM27,WASH1,WASH3P
1	GO:0042551	6	6	neuron maturation	0.237167	0.881336	1	1	12	0.000877129	19	0.000754357	1.163	ABL2,ANKS1A,APP,CLN5,FARP2,FEV,IRX5,MECP2,NR4A2,NTN4,RB1,SCARF1
1	GO:0045332	6	10	phospholipid translocation	0.237167	0.881336	1	1	12	0.000877129	19	0.000754357	1.163	ABCA1,ATP10A,ATP10B,ATP10D,ATP11B,ATP11C,ATP8A1,ATP8B1,ATP9A,ATP9B,P2RX7,TMEM30A
1	GO:0050858	6	8	negative regulation of antigen receptor-mediated signaling pathway	0.237167	0.881336	1	1	12	0.000877129	19	0.000754357	1.163	BTNL2,CBLB,CD300A,ELF1,FCRL5,GBP1,LPXN,PHPT1,PLCL2,PRNP,PTPN22,THY1
1	GO:0065005	6	6	protein-lipid complex assembly	0.237167	0.881336	1	1	12	0.000877129	19	0.000754357	1.163	ABCA1,ABCA7,APOA1,APOA2,APOA4,APOA5,APOC3,APOM,DGAT1,PLAGL2,SOAT1,SOAT2
1	GO:0070987	6	11	error-free translesion synthesis	0.237167	0.881336	1	1	12	0.000877129	19	0.000754357	1.163	NPLOC4,PCNA,POLH,RFC1,RFC3,RFC5,RPA2,RPA3,RPS27A,SPRTN,UBC,VCP
1	GO:0072600	6	6	establishment of protein localization to Golgi	0.237167	0.881336	1	1	12	0.000877129	19	0.000754357	1.163	ATP9B,GCC1,GCC2,GOLGA1,GOLGA4,OPTN,RAB33B,RAB6A,RGPD1,RGPD2,RGPD3,RGPD4
1	GO:0002053	8	8	positive regulation of mesenchymal cell proliferation	0.239806	0.850571	1	1	22	0.00160807	37	0.00146901	1.095	CTNNB1,FGF9,FOXP1,FOXP2,GAS1,IFNG,IRS1,IRS2,KDR,LRP6,MYC,MYCN,PRRX1,PRRX2,SHH,SHOX2,SOX9,STAT1,TGFBR2,TP63,WNT2,WNT5A
1	GO:0009132	6	8	nucleoside diphosphate metabolic process	0.239806	0.850571	1	1	22	0.00160807	37	0.00146901	1.095	AK3,AK4,AK7,AK9,CMPK1,CMPK2,DTYMK,ENTPD3,ENTPD4,NME1,NME1-NME2,NME2,NME3,NME4,NME5,NME7,NME8,NME9,NUDT16,NUDT9,RP2,RRM2B
1	GO:0048813	7	9	dendrite morphogenesis	0.239806	0.850571	1	1	22	0.00160807	37	0.00146901	1.095	ABL2,ATP7A,BTBD3,CACNA1F,CDK5,CTNNA2,DACT1,DCDC2,DCLK1,HPRT1,KLF7,MAP2,MAP6D1,MAP6,MAPK8IP2,MEF2A,PREX2,SDC2,SEMA3A,SLC11A2,SLITRK5,TMEM106B
1	GO:0009267	5	7	cellular response to starvation	0.240944	0.815917	1	1	59	0.00431255	105	0.00416882	1.034	ALB,AOC1,ASNS,ATG14,ATG2A,ATG2B,ATG4A,ATG4B,ATG4C,ATG4D,ATG5,BECN1,BHLHA15,BMPR2,C6orf106,CADPS2,CARTPT,CAV1,DAP,DNAJC15,DSC2,EIF2AK3,FADS1,FBXO22,FOXO1,GABARAPL2,GAS2L1,HDAC6,IFI16,JUN,MAP1LC3A,MAP1LC3B2,MAP1LC3B,MAP1LC3C,MAX,NBR1,OPTN,PCSK9,PDK4,PIK3C3,PIK3R4,PMAIP1,PRKAA1,PRKAA2,RRAGB,RRAGC,RRP8,SFRP1,SIRT1,SLC2A1,SQSTM1,TBL2,TCF7L2,TNRC6A,UCP2,USP33,WDFY3,WDR45B,WDR45
1	GO:0007252	8	9	I-kappaB phosphorylation	0.241097	0.902276	1	1	8	0.000584753	12	0.000476436	1.227	CHUK,ERC1,IKBKB,MAP3K7,PRDX4,TLR3,TLR4,TLR7
1	GO:0009113	6	9	purine nucleobase biosynthetic process	0.241097	0.902276	1	1	8	0.000584753	12	0.000476436	1.227	ADAL,APRT,CECR1,GART,GMPS,HPRT1,PRPS1,SHMT1
1	GO:0009650	7	7	UV protection	0.241097	0.902276	1	1	8	0.000584753	12	0.000476436	1.227	ERCC1,ERCC2,ERCC3,ERCC4,ERCC5,FEN1,MC1R,SDF4
1	GO:0010171	4	4	body morphogenesis	0.241097	0.902276	1	1	8	0.000584753	12	0.000476436	1.227	CDON,FUZ,GREM2,IFT122,MAB21L2,NCKAP1,OFD1,TFAP2A
1	GO:0010510	8	9	regulation of acetyl-CoA biosynthetic process from pyruvate	0.241097	0.902276	1	1	8	0.000584753	12	0.000476436	1.227	DLAT,DLD,PDHA1,PDK1,PDK3,PDK4,PDP2,PDPR
1	GO:0017187	8	10	peptidyl-glutamic acid carboxylation	0.241097	0.902276	1	1	8	0.000584753	12	0.000476436	1.227	F10,F2,F7,F9,PROC,PROS1,PROZ,VKORC1L1
1	GO:0018214	7	8	protein carboxylation	0.241097	0.902276	1	1	8	0.000584753	12	0.000476436	1.227	F10,F2,F7,F9,PROC,PROS1,PROZ,VKORC1L1
1	GO:0032306	8	10	regulation of prostaglandin secretion	0.241097	0.902276	1	1	8	0.000584753	12	0.000476436	1.227	MAP2K6,MIF,OXT,P2RX4,P2RX7,PLA2G10,TNFRSF11A,TNFSF11
1	GO:0043518	7	10	negative regulation of DNA damage response, signal transduction by p53 class mediator	0.241097	0.902276	1	1	8	0.000584753	12	0.000476436	1.227	DYRK1A,KDM1A,MIF,PSMD10,SENP2,SIRT1,SNAI2,TWIST1
1	GO:0044788	6	7	modulation by host of viral process	0.241097	0.902276	1	1	8	0.000584753	12	0.000476436	1.227	APCS,CCNK,LTF,PPIB,PTX3,VAPA,VAPB,YTHDC2
1	GO:0046851	7	7	negative regulation of bone remodeling	0.241097	0.902276	1	1	8	0.000584753	12	0.000476436	1.227	CALCA,CARTPT,FSHR,IAPP,INPP5D,P2RX7,SFRP1,TNFAIP3
1	GO:0048642	8	9	negative regulation of skeletal muscle tissue development	0.241097	0.902276	1	1	8	0.000584753	12	0.000476436	1.227	DKK1,MYOCD,S100B,TSC22D3,TWIST1,USP19,USP2,YBX3
1	GO:0051567	6	12	histone H3-K9 methylation	0.241097	0.902276	1	1	8	0.000584753	12	0.000476436	1.227	ARID4A,BAZ2A,EHMT1,KDM3A,PRDM5,PRDM8,SETDB2,SUV39H1
1	GO:0071459	8	8	protein localization to chromosome, centromeric region	0.241097	0.902276	1	1	8	0.000584753	12	0.000476436	1.227	AURKB,CASC5,CDK1,CENPA,CHAMP1,RB1,SPDL1,ZW10
1	GO:0072520	5	5	seminiferous tubule development	0.241097	0.902276	1	1	8	0.000584753	12	0.000476436	1.227	ATRX,RAD21L1,REC8,RNASE10,SPINK2,UBC,WDR48,WT1
1	GO:1901679	5	8	nucleotide transmembrane transport	0.241097	0.902276	1	1	8	0.000584753	12	0.000476436	1.227	SLC25A17,SLC35A1,SLC35A2,SLC35A3,SLC35A5,SLC35B1,SLC35B2,SLC35B4
1	GO:0006487	5	9	protein N-linked glycosylation	0.241615	0.80982	1	1	73	0.00533587	131	0.0052011	1.026	ALG10B,ALG10,ALG12,ALG13,ALG1,ALG2,ALG5,ALG6,ALG8,B4GALT1,B4GALT2,B4GALT3,CANX,CCDC126,CMAS,CTSA,DDOST,DHDDS,DPAGT1,DPM1,DPM2,EDEM1,EDEM2,EDEM3,GAL3ST1,GFPT1,GNE,GNPNAT1,MAGT1,MAN1A1,MAN1A2,MAN1C1,MAN2A1,MAN2A2,MANEA,MCFD2,MGAT1,MGAT2,MGAT4A,MGAT4B,MGAT4C,NANP,NEU4,NPL,OSTC,PMM2,PRKCSH,SEC13,SEC23A,SEC24C,SEC24D,SEC31A,SLC17A5,SLC35A1,SRD5A3,ST3GAL6,ST6GAL1,ST6GAL2,ST6GALNAC3,ST8SIA1,ST8SIA2,ST8S…
1	GO:0098779	9	10	activation of mitophagy in response to mitochondrial depolarization	0.241615	0.80982	1	1	73	0.00533587	131	0.0052011	1.026	ACTRT1,ADAMTS7,AKR1E2,ANXA5,ATG13,ATG14,ATP1B1,ATPIF1,BECN1,C5,C8orf59,CALCB,CAPS,CD93,CHAF1B,CRNKL1,DKKL1,DNAAF2,DZANK1,EIF2S1,EVA1B,FAM131B,FAM13B,FANCF,FCGR3B,GABRA5,HAPLN1,HCAR1,HPR,IST1,KRCC1,KRT15,LARP1B,LENG9,MDH1,MEX3C,MYOM1,NDUFB9,NEFM,NME2,NR2C2,NUP93,OBSCN,PDK1,PEX13,PEX3,PFKP,PGK2,PHYHIP,PIK3CA,PINK1,PLOD2,PNPO,PPY,REP15,RFWD3,SERPINB10,SFRP4,SLC1A3,SLC35B3,SLC35C1,SLCO1A2,SNRPB,SNRPF…
1	GO:0002823	8	8	negative regulation of adaptive immune response based on somatic recombination of immune receptors built from immunoglobulin superfamily domains	0.241658	0.860651	1	1	17	0.0012426	28	0.00111168	1.118	BCL6,C4BPA,C4BPB,CR1,FOXP3,IFNA2,IL20RB,IL33,LILRB1,NOD2,PPP3CB,PTPRC,RC3H1,SPN,THOC1,TNFSF4,XCL1
1	GO:0021983	5	6	pituitary gland development	0.241658	0.860651	1	1	17	0.0012426	28	0.00111168	1.118	CDH1,CREB1,FGF10,GATA2,ISL1,KDM1A,MSX1,NKX2-1,NR0B1,PAX6,PITX1,RBPJ,SALL1,SOX2,SOX3,TBX19,TCF7L2
1	GO:0031062	8	12	positive regulation of histone methylation	0.241658	0.860651	1	1	17	0.0012426	28	0.00111168	1.118	ASXL2,BRCA1,CTNNB1,DMRTC2,DNMT1,EED,GCG,JARID2,MEN1,MYB,OGT,PAF1,PAXBP1,RNF20,RTF1,SIRT1,WDR61
1	GO:0044743	5	9	intracellular protein transmembrane import	0.241658	0.860651	1	1	17	0.0012426	28	0.00111168	1.118	CHCHD4,HSPA4,LONP2,NDUFA13,PAM16,PEX12,PEX26,PEX3,PEX5,PEX5L,PEX7,RAB8B,TIMM10,TIMM21,TIMM22,TIMM9,TOMM22
1	GO:0048147	7	7	negative regulation of fibroblast proliferation	0.241658	0.860651	1	1	17	0.0012426	28	0.00111168	1.118	AGTR2,CD300A,CDC73,DACH1,EMD,GSTP1,MED25,MED31,MORC3,MYC,NF1,NUPR1,PMAIP1,PPARG,SFRP1,SOD2,TRIM32
1	GO:0018958	5	5	phenol-containing compound metabolic process	0.24205	0.82215	1	1	46	0.00336233	81	0.00321594	1.046	AGTR2,ATP7A,CGA,CITED1,CPQ,CTNS,CYP11A1,DCT,DDT,DUOX1,FOXE1,GATA3,GCH1,GCNT4,GPR37,HDC,HPRT1,INSM1,IYD,LY6E,MAOA,MAOB,MC1R,MED1,MTPN,MYO5A,NR4A2,OCA2,PDE1B,PMEL,RNF180,RNLS,SLC45A2,SLC6A3,SNCA,SNCAIP,STAR,SULT1A1,SULT1A2,SULT1B1,TGFB2,TPH1,TPH2,TRPC1,TYR,TYRP1
1	GO:0034138	8	13	toll-like receptor 3 signaling pathway	0.24205	0.82215	1	1	46	0.00336233	81	0.00321594	1.046	ATF1,ATF2,BIRC2,BIRC3,CASP8,CD14,CDK1,CHUK,CREB1,DUSP6,ELK1,FADD,IKBKB,IKBKG,IRAK1,JUN,LY96,MAP2K3,MAP2K4,MAP2K6,MAP3K7,MAPK10,MAPK8,MEF2A,MEF2C,NFKB1,NOD1,NOD2,PPP2R5D,RFTN1,RIPK2,RPS27A,RPS6KA3,TAB2,TAB3,TANK,TBK1,TICAM2,TLR3,TLR4,TNIP2,TRAF6,UBC,UBE2D1,UBE2D3,UNC93B1
1	GO:0006417	7	8	regulation of translation	0.244136	0.792475	1	1	150	0.0109641	275	0.0109183	1.004	AARSD1,AARS,AGO4,AKT2,APP,ATXN2,BANK1,BARHL2,BOLL,CAPRIN2,CASC3,CD28,CNOT10,CNOT11,CNOT3,CNOT6L,CNOT7,CNOT8,COA3,CPEB1,CPEB2,CPEB3,DAZ1,DAZL,DDX1,DDX25,DDX3X,DDX6,DNAJC1,DTD2,EIF2A,EIF2AK2,EIF2AK3,EIF2B1,EIF2B3,EIF2B4,EIF2B5,EIF2S1,EIF3A,EIF3B,EIF3D,EIF3E,EIF3F,EIF3G,EIF3H,EIF3I,EIF3J,EIF3M,EIF4B,EIF4E3,EIF4EBP1,EIF4EBP2,EIF4EBP3,EIF4E,EIF4G1,EIF5A2,EIF5A,EIF5AL1,EIF5B,ENC1,EPRS,ETF1,FMR1,FXR1,FX…
1	GO:0006283	6	10	transcription-coupled nucleotide-excision repair	0.244263	0.837371	1	1	28	0.00204663	48	0.00190575	1.074	APEX1,CCNH,ERCC1,ERCC2,ERCC3,ERCC4,ERCC5,ERCC8,GTF2H2,GTF2H3,GTF2H4,PCNA,POLD3,POLE2,POLE,POLR2B,POLR2D,POLR2E,POLR2G,POLR2J,POLR2K,POLR2L,RFC1,RFC3,RFC5,RPA2,RPA3,TCEA1
1	GO:0017144	4	4	drug metabolic process	0.244263	0.837371	1	1	28	0.00204663	48	0.00190575	1.074	ADAL,ADH1A,BCHE,CAD,CBR1,CYP1A1,CYP1A2,CYP2A6,CYP2A7,CYP2C18,CYP2C19,CYP2C8,CYP2C9,CYP2D6,CYP2E1,CYP2J2,CYP2U1,CYP3A4,CYP3A5,FMO1,FMO2,FMO3,FMO4,NR1I2,PCK1,UGT1A1,UGT1A3,UGT1A4
1	GO:0006260	6	8	DNA replication	0.245833	0.799713	1	1	96	0.00701703	174	0.00690833	1.016	ATR,BRCA1,CCDC88A,CDC25C,CDC6,CDC7,CDK1,CDK2,CDT1,CHAF1A,CHAF1B,CHEK1,CHTF18,CINP,CLSPN,DBF4,DKC1,DNA2,DNAJA3,DNAJC2,DSCC1,FEN1,IGHMBP2,ING5,KAT7,KCTD13,KIAA0101,KIAA2022,KIN,MCM10,MCM3AP,MCM3,MCM6,MCM7,MCM9,MCMDC2,MRE11A,NAP1L1,NASP,NCOA6,NFIB,NUP98,ORC1,ORC3,ORC5,PINX1,PNKP,POLA1,POLB,POLD3,POLE2,POLE,POLH,POLI,POLK,POLL,POLQ,POT1,PRIMPOL,PTGES3,RAD17,RBBP7,RBM14,RBMS1,RECQL4,RECQL,REV1,RFC1,RF…
1	GO:0051169	6	6	nuclear transport	0.246042	0.795057	1	1	119	0.00869819	217	0.00861556	1.01	AHCYL1,AKAP13,ALKBH5,BUD13,C11orf73,CBLB,CDK5,CHTOP,CITED1,CPSF2,DAG1,DDX19A,DDX19B,DDX25,DDX39A,DHX38,DUSP16,EIF4E,EIF5A,EIF6,ENY2,FBXO22,FGF9,FYTTD1,HHEX,HSPA9,IPO11,IPO13,IPO5,IPO9,JUN,KPNA2,KPNA4,KPNA5,KPNA6,LSG1,MAGOH,MALT1,MCM3AP,MLX,NCBP1,NCKIPSD,NEMF,NEUROD1,NMD3,NOC2L,NOP58,NPM1,NSRP1,NUP155,NUP160,NUP205,NUP54,NUP62,NUP93,NUP98,NUPL1,NUPL2,NXF2B,NXF2,NXF3,NXF5,NXT1,PABPN1,PHAX,PHIP,PIK3…
1	GO:0050707	6	9	regulation of cytokine secretion	0.246109	0.808053	1	1	67	0.0048973	120	0.00476436	1.028	ABL2,AGTR2,AIM2,ALOX15B,ANGPT1,ANXA1,APOA1,APOA2,ATG5,BANK1,BTNL2,C1QTNF3,C5AR2,C5,CADM1,CASP1,CASP5,CD14,CD58,CIDEA,CLEC4E,CLEC5A,CLEC6A,CLEC9A,CRP,F2RL1,FFAR2,FOXP1,FOXP3,GATA3,GBP1,GLMN,GPAM,IFNA2,IFNG,IL33,IL36RN,LGR4,LILRB1,MIF,NLRP10,NLRP12,NLRP1,NLRP2,NLRP3,NOD2,P2RX7,PANX1,PTGER4,RABGEF1,RGCC,RLTPR,SCAMP5,SRGN,SYK,TEK,TLR4,TLR8,TNFRSF21,TNFRSF4,TNFRSF9,TNFSF4,TRIM16,TRIM27,TWIST1,VTCN1,WN…
1	GO:0043933	4	4	macromolecular complex subunit organization	0.247149	0.767745	1	1	1058	0.0773335	1995	0.0792075	0.9763	AASS,ABCA1,ABCA5,ABCA7,ABI1,ABI2,ABL2,ACAD9,ACADL,ACADS,ACTC1,ACTL6A,ACTN2,ACTR2,ACTR3B,ACTR3,ACTR8,ADAMTS2,ADAMTS3,ADD1,ADD2,ADIPOQ,ADRM1,AEBP2,AGO4,AIF1,AIFM1,ALAD,ALDH5A1,ALDOA,ALDOB,ALDOC,AMFR,ANGPT1,ANP32E,ANXA2,APBB1,APC,APCS,APOA1BP,APOA1,APOA2,APOA4,APOA5,APOC3,APOM,AQP4,AR,ARHGAP6,ARID2,ARID4A,ARPC1A,ARPC1B,ARPC3,ARPC5,ARPC5L,ASF1A,ASF1B,ASH2L,ASPM,ASXL1,ATF1,ATF2,ATF7IP,ATG16L1,ATL2,ATP…
1	GO:0022411	4	4	cellular component disassembly	0.248801	0.779529	1	1	262	0.0191506	486	0.0192957	0.9925	A2M,ACVR1C,ADAM9,ADAMTS4,ADD1,APC,ARID2,ATG2A,ATG2B,ATG3,ATG4A,ATG4B,ATG4C,ATG4D,ATG5,BCAP31,BIRC2,BMP1,BMX,BNIP3,BSG,CASP3,CASP7,CASP8,CD24,CDH1,CDK1,CHCHD1,CISD2,CLSPN,CNEP1R1,COL10A1,COL11A1,COL12A1,COL17A1,COL19A1,COL23A1,COL25A1,COL3A1,COL4A5,COL4A6,COL5A2,COL6A1,COL6A2,COL6A3,COL6A5,COL6A6,COL7A1,COL8A1,COL9A1,COL9A3,CTDNEP1,CTNNB1,DCN,DENR,DFFB,DNAJC6,DNM1L,DSG1,DSG2,DSG3,DSP,EIF2D,EMD,ETF…
1	GO:0006336	7	9	DNA replication-independent nucleosome assembly	0.250228	0.84058	1	1	23	0.00168116	39	0.00154842	1.086	ASF1A,ASF1B,ATRX,CASC5,CENPA,CENPC,CENPI,CENPK,CENPL,CENPN,CENPQ,CENPU,CENPW,HIST1H4A,HJURP,IPO4,ITGB3BP,MIS18BP1,NASP,NPM1,RBBP7,SMARCA5,UBN1
1	GO:0034724	6	7	DNA replication-independent nucleosome organization	0.250228	0.84058	1	1	23	0.00168116	39	0.00154842	1.086	ASF1A,ASF1B,ATRX,CASC5,CENPA,CENPC,CENPI,CENPK,CENPL,CENPN,CENPQ,CENPU,CENPW,HIST1H4A,HJURP,IPO4,ITGB3BP,MIS18BP1,NASP,NPM1,RBBP7,SMARCA5,UBN1
1	GO:0043486	6	9	histone exchange	0.250228	0.84058	1	1	23	0.00168116	39	0.00154842	1.086	ANP32E,CASC5,CENPA,CENPC,CENPI,CENPK,CENPL,CENPN,CENPQ,CENPU,CENPW,FSHR,HIST1H2BA,HIST1H4A,HJURP,ITGB3BP,MIS18BP1,NASP,NPM1,PSME4,RBBP7,SMARCA5,SYCP3
1	GO:0061178	5	11	regulation of insulin secretion involved in cellular response to glucose stimulus	0.250228	0.84058	1	1	23	0.00168116	39	0.00154842	1.086	C2CD2L,CDK16,EFNA5,EPHA5,FAM132A,FOXA2,GCG,GPLD1,GPR68,HMGCR,HMGN3,MAP4K4,NDUFAF2,NR1D1,NRXN1,PHPT1,PIM3,PPP3CB,SRI,SYBU,TCF7L2,TMEM27,UCP2
1	GO:0006406	7	10	mRNA export from nucleus	0.250664	0.818537	1	1	41	0.00299686	72	0.00285862	1.048	ALKBH5,BUD13,CHTOP,CPSF2,DDX19A,DDX19B,DDX25,DDX39A,DHX38,EIF4E,EIF5A,ENY2,FYTTD1,HHEX,MAGOH,NCBP1,NUP155,NUP160,NUP93,NXF2B,NXF2,NXF3,NXF5,PABPN1,POLDIP3,POLR2D,RAE1,RBM8A,SARNP,SMG5,SMG7,SRRM1,SRSF10,SRSF11,SRSF3,SRSF5,THOC1,THOC2,TPR,UPF3B,ZC3H11A
1	GO:0032663	6	6	regulation of interleukin-2 production	0.252827	0.829111	1	1	29	0.00211973	50	0.00198515	1.068	ABL2,BTNL2,CARD9,CD28,CD80,CD86,FOXP3,GATA3,GBP1,GLMN,IL20RB,IRF4,MALT1,MAP3K7,NOD2,PRKCQ,PRNP,RIPK2,RLTPR,RUNX1,SFTPD,TNFAIP3,TNFSF4,TRAF2,TRAF6,TRIM27,VSIG4,VTCN1,XCL1
1	GO:0070125	7	8	mitochondrial translational elongation	0.253635	0.810993	1	1	48	0.00350852	85	0.00337476	1.04	CHCHD1,GFM1,GFM2,ICT1,MRPL12,MRPL15,MRPL17,MRPL18,MRPL1,MRPL21,MRPL22,MRPL24,MRPL28,MRPL2,MRPL30,MRPL32,MRPL34,MRPL35,MRPL36,MRPL37,MRPL38,MRPL39,MRPL3,MRPL44,MRPL46,MRPL47,MRPL48,MRPL49,MRPL50,MRPL51,MRPS11,MRPS12,MRPS14,MRPS15,MRPS16,MRPS18C,MRPS21,MRPS22,MRPS23,MRPS25,MRPS26,MRPS30,MRPS31,MRPS34,MRPS35,MRPS9,PTCD3,TUFM
1	GO:0045184	4	4	establishment of protein localization	0.254324	0.764196	1	1	668	0.0488268	1255	0.0498273	0.9799	ABCA1,ABRA,ACD,ADAMTS9,AHCYL1,AIM2,AKT2,AMN,ANK2,ANK3,ANKRD50,ANXA1,ANXA2,AP1B1,AP1G1,AP1M1,AP1M2,AP1S2,AP1S3,AP2A1,AP2B1,AP2M1,AP3B1,AP3B2,AP3D1,AP3M1,AP3M2,AP4B1,AP4E1,AP4M1,AP4S1,AP5M1,AP5Z1,APOC3,ARF4,ARF5,ARFGAP2,ARFGEF1,ARL15,ARL3,ATG10,ATG16L1,ATG16L2,ATG3,ATG4A,ATG4B,ATG4C,ATG4D,ATP10A,ATP10B,ATP10D,ATP1B1,ATP6V0A2,ATP6V0B,ATP6V0D2,ATP6V0E1,ATP6V0E2,ATP6V1A,ATP6V1C1,ATP6V1E1,ATP6V1G3,ATP6…
1	GO:0033014	6	6	tetrapyrrole biosynthetic process	0.254521	0.848291	1	1	18	0.00131569	30	0.00119109	1.105	ALAD,ALAS1,ALAS2,ATPIF1,COX10,COX15,CPOX,HMBS,HNF1A,MMAA,MMACHC,PPOX,SLC11A2,SLC25A38,SUCLA2,TSPO,UROD,UROS
1	GO:0051180	4	6	vitamin transport	0.254521	0.848291	1	1	18	0.00131569	30	0.00119109	1.105	AFM,AMN,APOA1,CUBN,GC,PDPN,SCARB1,SLC19A1,SLC19A2,SLC23A1,SLC25A32,SLC2A1,SLC2A2,SLC52A1,SLC52A2,SLC5A6,TCN2,TTPA
1	GO:0008210	4	7	estrogen metabolic process	0.254532	0.864869	1	1	13	0.000950223	21	0.000833763	1.14	CYP11A1,HSD17B12,HSD17B1,HSD17B4,HSD17B7,HSD3B1,STAR,SULT1A1,SULT1E1,TIPARP,UGT1A1,UGT2B11,UGT2B4
1	GO:0042738	6	6	exogenous drug catabolic process	0.254532	0.864869	1	1	13	0.000950223	21	0.000833763	1.14	CYP1A2,CYP2A6,CYP2A7,CYP2C18,CYP2C19,CYP2C8,CYP2C9,CYP2D6,CYP2E1,CYP2J2,CYP2U1,CYP3A4,NR1I2
1	GO:0045445	7	7	myoblast differentiation	0.254532	0.864869	1	1	13	0.000950223	21	0.000833763	1.14	CTNNB1,DTYMK,FGF6,HINFP,HMGCR,ISL1,JAG1,MAML1,MBNL1,RB1,REST,SHH,WNT10B
1	GO:0006643	5	6	membrane lipid metabolic process	0.25466	0.793007	1	1	91	0.00665156	165	0.006551	1.015	AGK,AGMO,ALDH5A1,ARSA,ARSD,ARSE,ARSF,ARSH,ARSJ,ARSK,ASAH1,ASAH2,B3GNT5,CERS1,COL4A3BP,CREM,CTSA,CWH43,DEGS1,DPM1,DPM2,ENPP7,FAM57B,GAL3ST1,GBA3,GBA,GLA,GPLD1,HEXA,HEXB,HTRA2,KIT,MAP7,NAGA,NEU4,NSMAF,ORMDL2,P2RX7,PGAP2,PIGA,PIGB,PIGG,PIGH,PIGL,PIGO,PIGP,PIGU,PIGW,PIGX,PIGY,PLA2G15,PNLIPRP2,PPAP2A,PPAP2B,PPAP2C,PPM1L,PPP2R1A,PPT1,PRKD1,PSAPL1,PTPLA,PYURF,SAMD8,SERAC1,SERINC1,SERINC3,SERINC5,SGMS1,S…
1	GO:0006475	9	10	internal protein amino acid acetylation	0.255333	0.802064	1	1	62	0.00453183	111	0.00440704	1.028	ACTL6A,APBB1,ASL,ATF2,BAG6,BRCA2,BRD1,BRD8,BRPF3,CCDC101,CDY1,CDY2A,CDYL,CLOCK,CRTC2,EHHADH,ELP4,EP300,EP400,ING5,IRF4,JADE3,KANSL2,KAT2B,KAT6A,KAT6B,KAT7,LDB1,LEF1,MAP3K7,MCRS1,MDH2,MECP2,MGEA5,MORF4L1,MSL1,MSL3,NAA11,NAA50,NAA60,NAT8B,NAT8,NCOA2,OGT,PCK1,PER1,POLE4,SAP130,SUPT3H,SUPT7L,TADA1,TADA2A,TAF10,TAF12,TAF1,TAF5L,TAF9,TRIM16,TRRAP,USP22,WDR5,YEATS2
1	GO:0044270	5	5	cellular nitrogen compound catabolic process	0.255782	0.776557	1	1	205	0.0149843	379	0.0150474	0.9958	AADAT,ABCE1,ACADL,ADAL,AGO4,AIFM1,ALDH1L1,ALDH6A1,AMBP,AMDHD1,APOBEC2,APOBEC3C,APOBEC3F,APOBEC3G,APOBEC3H,ASPDH,CASC3,CASP3,CCBL2,CDA,CECR1,CECR2,CNOT10,CNOT11,CNOT3,CNOT4,CNOT6L,CNOT7,CNOT8,CNP,CYP2D6,CYP3A4,CYP3A5,DCP1A,DCP2,DCTPP1,DDX6,DERA,DFFB,DIS3,DNA2,DNASE1L3,DNASE2B,DNASE2,DNPH1,DPYS,DROSHA,DXO,EIF3E,EIF4A1,EIF4B,EIF4E,EIF4G1,ENPP1,ENPP3,ENPP4,ENTPD3,ENTPD4,ERI1,ERN2,ETF1,EXOSC1,EXOSC5,E…
1	GO:0046700	5	5	heterocycle catabolic process	0.255782	0.776557	1	1	205	0.0149843	379	0.0150474	0.9958	AADAT,ABCE1,ADAL,AGO4,AIFM1,ALDH1L1,ALDH6A1,AMBP,AMDHD1,APOBEC2,APOBEC3C,APOBEC3F,APOBEC3G,APOBEC3H,ASPDH,CASC3,CASP3,CCBL2,CDA,CECR1,CECR2,CNOT10,CNOT11,CNOT3,CNOT4,CNOT6L,CNOT7,CNOT8,CNP,CYP1A1,CYP2A6,DCP1A,DCP2,DCTPP1,DDX6,DERA,DFFB,DIS3,DNA2,DNASE1L3,DNASE2B,DNASE2,DNPH1,DPYS,DROSHA,DXO,EIF3E,EIF4A1,EIF4B,EIF4E,EIF4G1,ENPP1,ENPP3,ENPP4,ENTPD3,ENTPD4,ERI1,ERN2,ETF1,EXOSC1,EXOSC5,EXOSC6,EXOSC8,…
1	GO:0006486	4	8	protein glycosylation	0.256709	0.780347	1	1	155	0.0113296	285	0.0113154	1.001	A4GNT,ABO,ADAMTS7,ALG10B,ALG10,ALG12,ALG13,ALG1,ALG1L,ALG2,ALG5,ALG6,ALG8,ARF4,ART1,ART3,ART5,B3GALNT1,B3GALNT2,B3GALT1,B3GALT2,B3GALT4,B3GALT5,B3GALT6,B3GAT1,B3GAT2,B3GNT2,B3GNT4,B3GNT5,B3GNT8,B4GALNT2,B4GALT1,B4GALT2,B4GALT3,C1GALT1C1,C1GALT1,CANX,CCDC126,CFP,CMAS,COG3,CTSA,DDOST,DHDDS,DPAGT1,DPM1,DPM2,DPY19L2,DPY19L3,DPY19L4,EDEM1,EDEM2,EDEM3,EOGT,EXT1,FKTN,FUT11,FUT4,FUT9,GAL3ST1,GALNT13,GALN…
1	GO:0043413	6	7	macromolecule glycosylation	0.256709	0.780347	1	1	155	0.0113296	285	0.0113154	1.001	A4GNT,ABO,ADAMTS7,ALG10B,ALG10,ALG12,ALG13,ALG1,ALG1L,ALG2,ALG5,ALG6,ALG8,ARF4,ART1,ART3,ART5,B3GALNT1,B3GALNT2,B3GALT1,B3GALT2,B3GALT4,B3GALT5,B3GALT6,B3GAT1,B3GAT2,B3GNT2,B3GNT4,B3GNT5,B3GNT8,B4GALNT2,B4GALT1,B4GALT2,B4GALT3,C1GALT1C1,C1GALT1,CANX,CCDC126,CFP,CMAS,COG3,CTSA,DDOST,DHDDS,DPAGT1,DPM1,DPM2,DPY19L2,DPY19L3,DPY19L4,EDEM1,EDEM2,EDEM3,EOGT,EXT1,FKTN,FUT11,FUT4,FUT9,GAL3ST1,GALNT13,GALN…
1	GO:0010001	6	6	glial cell differentiation	0.259697	0.815418	1	1	36	0.00263139	63	0.00250129	1.052	ABL2,BOK,CDK5,CDKN2C,CNP,CYP11A1,DNER,EIF2B5,ERBB3,FGF10,FGF2,FGF5,GFAP,KLF15,LEF1,LRP6,MMP24,NAB1,NAB2,NFIB,NKX2-1,NKX6-1,NLGN3,PAX2,PAX6,PPAP2B,PTPRZ1,RELN,S100B,SHH,SOX10,SOX5,SOX8,SOX9,TRPC4,VIM
1	GO:0050680	7	7	negative regulation of epithelial cell proliferation	0.260014	0.797523	1	1	63	0.00460493	113	0.00448644	1.026	A4GNT,AIMP1,APC,ATP5A1,ATPIF1,BRCA2,CASK,CAV1,CAV2,CDC73,CDH1,CDKN1B,CPB2,CXCR3,EAF2,FBXW7,GAS1,GATA3,GDF2,GHRL,GJA1,IFT122,IFT172,IFT57,IFT74,INTU,KLF9,LECT1,LRP6,MAGED1,MARVELD3,MCC,MED1,MEF2C,NF1,NFIB,NKX2-8,PAX6,PBLD,PDCD10,PPARD,PTCH1,PTPRK,PTPRM,RB1,RGCC,SCG2,SFRP1,SFRP2,SLURP1,SNAI2,SOX2,SOX9,STAT1,STRAP,SULF1,TGFB2,TGFBR3,THBS1,TNMD,WDR77,WNT10B,WNT5A
1	GO:0016575	5	10	histone deacetylation	0.2602	0.83087	1	1	24	0.00175426	41	0.00162782	1.078	BAZ2A,BRMS1,BRMS1L,HDAC1,HDAC2,HDAC3,HDAC4,HDAC6,HDAC8,MORF4L1,PER1,PRDM5,RBM14,REST,SALL1,SFPQ,SIN3A,SIN3B,SIRT1,SIRT6,SMARCAD1,SUDS3,TBL1XR1,TBL1Y
1	GO:0006913	7	7	nucleocytoplasmic transport	0.260591	0.78236	1	1	116	0.00847891	212	0.00841704	1.007	AHCYL1,AKAP13,ALKBH5,BUD13,C11orf73,CBLB,CDK5,CHTOP,CITED1,CPSF2,DAG1,DDX19A,DDX19B,DDX25,DDX39A,DHX38,DUSP16,EIF4E,EIF5A,EIF6,ENY2,FBXO22,FGF9,FYTTD1,HHEX,HSPA9,IPO11,IPO13,IPO5,IPO9,JUN,KPNA2,KPNA4,KPNA5,KPNA6,LSG1,MAGOH,MALT1,MCM3AP,MLX,NCBP1,NCKIPSD,NEMF,NEUROD1,NMD3,NOP58,NPM1,NSRP1,NUP155,NUP160,NUP205,NUP54,NUP62,NUP93,NUP98,NUPL1,NUPL2,NXF2B,NXF2,NXF3,NXF5,NXT1,PABPN1,PHAX,PHIP,PIK3R1,POL…
1	GO:0043506	9	13	regulation of JUN kinase activity	0.263252	0.806299	1	1	43	0.00314305	76	0.00301743	1.042	DAB2,DAXX,DNAJA1,DUSP19,DVL2,DVL3,EPHA4,FCER1A,FZD4,FZD8,GAB1,GSTP1,HIPK3,IL1RN,MAGI3,MAP2K4,MAP3K11,MAP3K1,MAP3K2,MAP3K5,MAP3K7,MAP3K9,MAP4K2,MAPK8IP3,MDFIC,MUL1,PDCD4,PPEF2,PTPLAD1,SERPINB3,SFRP1,SFRP2,SPAG9,SYK,TNFRSF11A,TNFSF11,TNXB,TRAF2,TRAF6,VANGL2,WNT5A,ZEB2,ZNF675
1	GO:0034655	5	6	nucleobase-containing compound catabolic process	0.263537	0.771165	1	1	183	0.0133762	338	0.0134196	0.9968	ABCE1,ADAL,AGO4,AIFM1,APOBEC2,APOBEC3C,APOBEC3F,APOBEC3G,APOBEC3H,ASPDH,CASC3,CASP3,CDA,CECR1,CECR2,CNOT10,CNOT11,CNOT3,CNOT4,CNOT6L,CNOT7,CNOT8,CNP,DCP1A,DCP2,DCTPP1,DDX6,DERA,DFFB,DIS3,DNA2,DNASE1L3,DNASE2B,DNASE2,DNPH1,DPYS,DROSHA,DXO,EIF3E,EIF4A1,EIF4B,EIF4E,EIF4G1,ENPP1,ENPP3,ENPP4,ENTPD3,ENTPD4,ERI1,ERN2,ETF1,EXOSC1,EXOSC5,EXOSC6,EXOSC8,EXOSC9,FAU,FBXO18,FEN1,GALT,GSPT2,H1F0,HINT1,HMGB2,HNR…
1	GO:0032984	5	5	macromolecular complex disassembly	0.263603	0.778088	1	1	125	0.00913676	229	0.00909199	1.005	ARID2,CHCHD1,DENR,DNAJC6,EIF2D,ETF1,FAU,GFM2,GSPT2,HDAC6,HIST1H2BA,HIST3H2A,HMGA1,HSPA8,ICT1,KIF2A,KIF2B,KIF5B,MCTS1,MICAL1,MRPL12,MRPL15,MRPL17,MRPL18,MRPL1,MRPL21,MRPL22,MRPL24,MRPL28,MRPL2,MRPL30,MRPL32,MRPL34,MRPL35,MRPL36,MRPL37,MRPL38,MRPL39,MRPL3,MRPL44,MRPL46,MRPL47,MRPL48,MRPL49,MRPL50,MRPL51,MRPS11,MRPS12,MRPS14,MRPS15,MRPS16,MRPS18C,MRPS21,MRPS22,MRPS23,MRPS25,MRPS26,MRPS30,MRPS31,MRPS…
1	GO:0001736	5	5	establishment of planar polarity	0.265686	0.878987	1	1	9	0.000657847	14	0.000555842	1.184	CTHRC1,FUZ,FZD3,FZD6,PTK7,RPGRIP1L,TP63,VANGL2,WNT5A
1	GO:0006012	7	8	galactose metabolic process	0.265686	0.878987	1	1	9	0.000657847	14	0.000555842	1.184	B4GALT1,GALK1,GALK2,GALT,PGM1,PGM2,PGM5,PPARGC1A,SLC35A2
1	GO:0006607	6	11	NLS-bearing protein import into nucleus	0.265686	0.878987	1	1	9	0.000657847	14	0.000555842	1.184	CBLB,DAG1,IPO5,KPNA2,KPNA4,KPNA5,KPNA6,NCKIPSD,TRPS1
1	GO:0007164	4	4	establishment of tissue polarity	0.265686	0.878987	1	1	9	0.000657847	14	0.000555842	1.184	CTHRC1,FUZ,FZD3,FZD6,PTK7,RPGRIP1L,TP63,VANGL2,WNT5A
1	GO:0007216	8	8	G-protein coupled glutamate receptor signaling pathway	0.265686	0.878987	1	1	9	0.000657847	14	0.000555842	1.184	GRM1,GRM2,GRM3,GRM6,GRM7,GRM8,HOMER2,HOMER3,TRPM1
1	GO:0009435	9	12	NAD biosynthetic process	0.265686	0.878987	1	1	9	0.000657847	14	0.000555842	1.184	ASPDH,HAAO,KMO,NADSYN1,NAMPT,NMNAT2,NMNAT3,PNP,QPRT
1	GO:0014048	7	9	regulation of glutamate secretion	0.265686	0.878987	1	1	9	0.000657847	14	0.000555842	1.184	AVP,AVPR1A,GRM7,HRH3,IL1RN,NPY5R,P2RX7,SNCA,TRH
1	GO:0033005	7	8	positive regulation of mast cell activation	0.265686	0.878987	1	1	9	0.000657847	14	0.000555842	1.184	ADORA2B,CD226,FCER1A,FCER1G,GAB2,PVRL2,SYK,VAMP7,VAMP8
1	GO:0033700	6	10	phospholipid efflux	0.265686	0.878987	1	1	9	0.000657847	14	0.000555842	1.184	ABCA12,ABCA13,ABCA1,ABCA7,APOA1,APOA2,APOA4,APOA5,APOC3
1	GO:0035067	8	12	negative regulation of histone acetylation	0.265686	0.878987	1	1	9	0.000657847	14	0.000555842	1.184	ATG5,BRCA1,FOXP3,MECP2,NOC2L,SIN3A,SIRT1,SNCA,TWIST1
1	GO:0042074	6	8	cell migration involved in gastrulation	0.265686	0.878987	1	1	9	0.000657847	14	0.000555842	1.184	AMOT,APELA,CER1,LRP6,MIXL1,NCKAP1,NODAL,SOX17,T
1	GO:0043508	10	14	negative regulation of JUN kinase activity	0.265686	0.878987	1	1	9	0.000657847	14	0.000555842	1.184	DNAJA1,DUSP19,GSTP1,HIPK3,PDCD4,SERPINB3,SFRP1,SFRP2,ZNF675
1	GO:0045722	8	10	positive regulation of gluconeogenesis	0.265686	0.878987	1	1	9	0.000657847	14	0.000555842	1.184	ARPP19,FOXO1,GCG,KAT2B,PPARGC1A,SMEK2,SUPT20H,TCF7L2,WDR5
1	GO:0051972	6	9	regulation of telomerase activity	0.265686	0.878987	1	1	9	0.000657847	14	0.000555842	1.184	ACD,CERS1,KLF4,MEN1,PIF1,PINX1,POT1,PPARG,TERF1
1	GO:0071480	7	7	cellular response to gamma radiation	0.265686	0.878987	1	1	9	0.000657847	14	0.000555842	1.184	ATR,CRYAB,ELK1,GTF2H5,NOX4,TLK2,TMEM109,TSPYL5,YAP1
1	GO:0072182	8	8	regulation of nephron tubule epithelial cell differentiation	0.265686	0.878987	1	1	9	0.000657847	14	0.000555842	1.184	CD24,CTNNB1,FAT4,GATA3,IFNG,PAX2,STAT1,WWTR1,YAP1
1	GO:0098534	5	6	centriole assembly	0.265686	0.878987	1	1	9	0.000657847	14	0.000555842	1.184	CCDC67,CCP110,CENPJ,CEP152,CETN2,MCIDAS,OFD1,PLK4,SASS6
1	GO:1900115	6	7	extracellular regulation of signal transduction	0.265686	0.878987	1	1	9	0.000657847	14	0.000555842	1.184	ADH7,AGTR2,CD46,CER1,DKK1,FBN1,FBN2,GREM2,LTBP1
1	GO:1900116	7	8	extracellular negative regulation of signal transduction	0.265686	0.878987	1	1	9	0.000657847	14	0.000555842	1.184	ADH7,AGTR2,CD46,CER1,DKK1,FBN1,FBN2,GREM2,LTBP1
1	GO:1903578	8	10	regulation of ATP metabolic process	0.265686	0.878987	1	1	9	0.000657847	14	0.000555842	1.184	ATP7A,ATPIF1,DNAJC15,PID1,PINK1,PPARGC1A,PPIF,SLC25A23,SNCA
1	GO:0000012	5	9	single strand break repair	0.265822	0.921068	1	1	5	0.00036547	7	0.000277921	1.315	APLF,APTX,LIG4,SIRT1,XRCC1
1	GO:0000270	7	7	peptidoglycan metabolic process	0.265822	0.921068	1	1	5	0.00036547	7	0.000277921	1.315	LYG1,LYG2,PGLYRP1,PGLYRP3,PGLYRP4
1	GO:0000303	5	7	response to superoxide	0.265822	0.921068	1	1	5	0.00036547	7	0.000277921	1.315	PARP1,SOD1,SOD2,UCP2,UCP3
1	GO:0002098	9	13	tRNA wobble uridine modification	0.265822	0.921068	1	1	5	0.00036547	7	0.000277921	1.315	ALKBH8,CTU1,CTU2,MOCS3,MTO1
1	GO:0002883	8	10	regulation of hypersensitivity	0.265822	0.921068	1	1	5	0.00036547	7	0.000277921	1.315	FCER1A,FCER1G,IL20RB,SPN,ZP3
1	GO:0003256	10	13	regulation of transcription from RNA polymerase II promoter involved in myocardial precursor cell differentiation	0.265822	0.921068	1	1	5	0.00036547	7	0.000277921	1.315	MYOCD,RBPJ,SRF,TBX2,T
1	GO:0003307	6	8	regulation of Wnt signaling pathway involved in heart development	0.265822	0.921068	1	1	5	0.00036547	7	0.000277921	1.315	BMP2,DKK1,LRP6,RBPJ,SOX17
1	GO:0003334	6	7	keratinocyte development	0.265822	0.921068	1	1	5	0.00036547	7	0.000277921	1.315	BCL11B,CDC42,IFT74,TFAP2A,TFAP2C
1	GO:0003417	5	7	growth plate cartilage development	0.265822	0.921068	1	1	5	0.00036547	7	0.000277921	1.315	COL9A1,MMP13,RARA,RARB,THBS1
1	GO:0006013	7	8	mannose metabolic process	0.265822	0.921068	1	1	5	0.00036547	7	0.000277921	1.315	MAN2A1,MAN2A2,MAN2B2,MAN2C1,PMM2
1	GO:0006167	9	12	AMP biosynthetic process	0.265822	0.921068	1	1	5	0.00036547	7	0.000277921	1.315	ADK,ADSS,APRT,PRPS1,PRPS2
1	GO:0006547	6	10	histidine metabolic process	0.265822	0.921068	1	1	5	0.00036547	7	0.000277921	1.315	AMDHD1,FTCD,HAL,HDC,UROC1
1	GO:0006776	7	10	vitamin A metabolic process	0.265822	0.921068	1	1	5	0.00036547	7	0.000277921	1.315	LRAT,PPARD,RBP1,RBP2,RPE65
1	GO:0006837	5	10	serotonin transport	0.265822	0.921068	1	1	5	0.00036547	7	0.000277921	1.315	FCER1A,FCER1G,SLC18A2,SLC6A4,SYK
1	GO:0006896	6	9	Golgi to vacuole transport	0.265822	0.921068	1	1	5	0.00036547	7	0.000277921	1.315	AP1G1,LAMP1,VPS54,VTI1A,VTI1B
1	GO:0007091	5	12	metaphase/anaphase transition of mitotic cell cycle	0.265822	0.921068	1	1	5	0.00036547	7	0.000277921	1.315	APC,CDC23,CDC27,FBXO5,PLK1
1	GO:0007196	9	11	adenylate cyclase-inhibiting G-protein coupled glutamate receptor signaling pathway	0.265822	0.921068	1	1	5	0.00036547	7	0.000277921	1.315	GRM2,GRM3,GRM6,GRM7,GRM8
1	GO:0008300	6	7	isoprenoid catabolic process	0.265822	0.921068	1	1	5	0.00036547	7	0.000277921	1.315	AKR1B10,BCO2,CYP26A1,CYP26C1,SRD5A3
1	GO:0009253	8	8	peptidoglycan catabolic process	0.265822	0.921068	1	1	5	0.00036547	7	0.000277921	1.315	LYG1,LYG2,PGLYRP1,PGLYRP3,PGLYRP4
1	GO:0009996	8	8	negative regulation of cell fate specification	0.265822	0.921068	1	1	5	0.00036547	7	0.000277921	1.315	DKK1,FZD7,GFI1,SFRP2,SOX17
1	GO:0010458	6	6	exit from mitosis	0.265822	0.921068	1	1	5	0.00036547	7	0.000277921	1.315	CLASP1,CTDP1,PPP2R2D,RPL24,UBE2C
1	GO:0010519	8	9	negative regulation of phospholipase activity	0.265822	0.921068	1	1	5	0.00036547	7	0.000277921	1.315	ANGPTL3,ANXA1,BICD1,PLA2R1,RGS2
1	GO:0010898	8	9	positive regulation of triglyceride catabolic process	0.265822	0.921068	1	1	5	0.00036547	7	0.000277921	1.315	ABHD5,APOA1,APOA4,APOA5,PNPLA2
1	GO:0014050	7	10	negative regulation of glutamate secretion	0.265822	0.921068	1	1	5	0.00036547	7	0.000277921	1.315	GRM7,HRH3,IL1RN,NPY5R,TRH
1	GO:0014909	6	8	smooth muscle cell migration	0.265822	0.921068	1	1	5	0.00036547	7	0.000277921	1.315	AAMP,DDR1,ITGB3,PLAT,PLAU
1	GO:0015919	6	8	peroxisomal membrane transport	0.265822	0.921068	1	1	5	0.00036547	7	0.000277921	1.315	ABCD1,PEX26,PEX3,PEX5,RAB8B
1	GO:0016139	6	7	glycoside catabolic process	0.265822	0.921068	1	1	5	0.00036547	7	0.000277921	1.315	ABHD10,FUCA2,GBA3,GLA,NAGA
1	GO:0016198	6	6	axon choice point recognition	0.265822	0.921068	1	1	5	0.00036547	7	0.000277921	1.315	APP,EFNB3,FOXG1,ROBO2,ROBO3
1	GO:0021520	7	7	spinal cord motor neuron cell fate specification	0.265822	0.921068	1	1	5	0.00036547	7	0.000277921	1.315	HOXC10,HOXD10,ISL1,ISL2,OLIG3
1	GO:0021800	8	10	cerebral cortex tangential migration	0.265822	0.921068	1	1	5	0.00036547	7	0.000277921	1.315	ARX,FBXO45,NRP1,RELN,SEMA3A
1	GO:0030300	7	9	regulation of intestinal cholesterol absorption	0.265822	0.921068	1	1	5	0.00036547	7	0.000277921	1.315	APOA1,APOA2,APOA4,APOA5,LEP
1	GO:0031666	6	8	positive regulation of lipopolysaccharide-mediated signaling pathway	0.265822	0.921068	1	1	5	0.00036547	7	0.000277921	1.315	CD180,LY86,LY96,MIF,TRAF6
1	GO:0032594	4	8	protein transport within lipid bilayer	0.265822	0.921068	1	1	5	0.00036547	7	0.000277921	1.315	ATP1B1,CD24,CLIP1,REEP2,RFTN1
1	GO:0032714	7	7	negative regulation of interleukin-5 production	0.265822	0.921068	1	1	5	0.00036547	7	0.000277921	1.315	EPX,FOXP3,IFNA2,LEF1,TNFRSF21
1	GO:0032790	6	7	ribosome disassembly	0.265822	0.921068	1	1	5	0.00036547	7	0.000277921	1.315	DENR,EIF2D,GFM2,MCTS1,MTIF2
1	GO:0035090	6	7	maintenance of apical/basal cell polarity	0.265822	0.921068	1	1	5	0.00036547	7	0.000277921	1.315	CRB2,LIN7A,LIN7C,LLGL1,PDZD11
1	GO:0035511	5	11	oxidative DNA demethylation	0.265822	0.921068	1	1	5	0.00036547	7	0.000277921	1.315	ALKBH3,FTO,TET1,TET2,TET3
1	GO:0035865	7	7	cellular response to potassium ion	0.265822	0.921068	1	1	5	0.00036547	7	0.000277921	1.315	CARF,CRHBP,CYP11B1,CYP11B2,SOD1
1	GO:0035883	9	9	enteroendocrine cell differentiation	0.265822	0.921068	1	1	5	0.00036547	7	0.000277921	1.315	GATA6,INSM1,NEUROD1,PAX6,RFX6
1	GO:0036158	9	9	outer dynein arm assembly	0.265822	0.921068	1	1	5	0.00036547	7	0.000277921	1.315	CCDC103,CCDC114,DYX1C1,LRRC6,ZMYND10
1	GO:0036295	6	6	cellular response to increased oxygen levels	0.265822	0.921068	1	1	5	0.00036547	7	0.000277921	1.315	CAV1,FAS,FOXO1,NOX1,PPARG
1	GO:0043320	5	11	natural killer cell degranulation	0.265822	0.921068	1	1	5	0.00036547	7	0.000277921	1.315	KLRF2,RAB27A,UNC13D,VAMP2,VAMP7
1	GO:0044784	6	11	metaphase/anaphase transition of cell cycle	0.265822	0.921068	1	1	5	0.00036547	7	0.000277921	1.315	APC,CDC23,CDC27,FBXO5,PLK1
1	GO:0044827	7	9	modulation by host of viral genome replication	0.265822	0.921068	1	1	5	0.00036547	7	0.000277921	1.315	CCNK,PPIB,VAPA,VAPB,YTHDC2
1	GO:0045091	7	9	regulation of single stranded viral RNA replication via double stranded DNA intermediate	0.265822	0.921068	1	1	5	0.00036547	7	0.000277921	1.315	APOBEC3D,APOBEC3F,APOBEC3G,APOBEC3H,INPP5K
1	GO:0045359	8	9	positive regulation of interferon-beta biosynthetic process	0.265822	0.921068	1	1	5	0.00036547	7	0.000277921	1.315	TBK1,TLR3,TLR4,TLR7,TLR8
1	GO:0045588	10	11	positive regulation of gamma-delta T cell differentiation	0.265822	0.921068	1	1	5	0.00036547	7	0.000277921	1.315	GIMAP5,LCK,NCKAP1L,PTPRC,SYK
1	GO:0045591	10	11	positive regulation of regulatory T cell differentiation	0.265822	0.921068	1	1	5	0.00036547	7	0.000277921	1.315	CD46,FOXP3,GIMAP5,LILRB2,RLTPR
1	GO:0045990	8	11	carbon catabolite regulation of transcription	0.265822	0.921068	1	1	5	0.00036547	7	0.000277921	1.315	CHMP1A,FOXA2,RRP8,SRF,USF2
1	GO:0046349	6	6	amino sugar biosynthetic process	0.265822	0.921068	1	1	5	0.00036547	7	0.000277921	1.315	GFPT1,GNE,GNPNAT1,NANP,UAP1
1	GO:0046826	7	10	negative regulation of protein export from nucleus	0.265822	0.921068	1	1	5	0.00036547	7	0.000277921	1.315	BARD1,CDK5,RANGAP1,SOX4,TXN
1	GO:0048102	6	6	autophagic cell death	0.265822	0.921068	1	1	5	0.00036547	7	0.000277921	1.315	BNIP3,CDKN1B,CDKN2D,LAMP1,SH3GLB1
1	GO:0051256	6	6	mitotic spindle midzone assembly	0.265822	0.921068	1	1	5	0.00036547	7	0.000277921	1.315	AURKB,AURKC,KIF4A,KIF4B,MAP10
1	GO:0051299	5	7	centrosome separation	0.265822	0.921068	1	1	5	0.00036547	7	0.000277921	1.315	AURKA,KIF11,KIF3B,NDE1,NEK2
1	GO:0051386	6	7	regulation of neurotrophin TRK receptor signaling pathway	0.265822	0.921068	1	1	5	0.00036547	7	0.000277921	1.315	AGTR2,NGF,SLC9A6,SPRY1,ULK1
1	GO:0060042	4	5	retina morphogenesis in camera-type eye	0.265822	0.921068	1	1	5	0.00036547	7	0.000277921	1.315	MAN2A1,PROX1,PVRL3,RPE65,SOX2
1	GO:0060467	5	6	negative regulation of fertilization	0.265822	0.921068	1	1	5	0.00036547	7	0.000277921	1.315	OVGP1,SPINK13,TPST2,ZP3,ZP4
1	GO:0060572	7	7	morphogenesis of an epithelial bud	0.265822	0.921068	1	1	5	0.00036547	7	0.000277921	1.315	FGF10,HHEX,RDH10,SOSTDC1,TP63
1	GO:0061157	6	10	mRNA destabilization	0.265822	0.921068	1	1	5	0.00036547	7	0.000277921	1.315	CNOT6L,CPEB3,METTL14,QKI,TRIM71
1	GO:0061179	6	12	negative regulation of insulin secretion involved in cellular response to glucose stimulus	0.265822	0.921068	1	1	5	0.00036547	7	0.000277921	1.315	HMGCR,MAP4K4,NDUFAF2,PIM3,UCP2
1	GO:0070050	5	6	neuron cellular homeostasis	0.265822	0.921068	1	1	5	0.00036547	7	0.000277921	1.315	CHMP2B,CHRNA1,FGGY,HAAO,TYRO3
1	GO:0071028	9	11	nuclear mRNA surveillance	0.265822	0.921068	1	1	5	0.00036547	7	0.000277921	1.315	DXO,EXOSC5,EXOSC6,EXOSC9,XRN1
1	GO:0071455	5	7	cellular response to hyperoxia	0.265822	0.921068	1	1	5	0.00036547	7	0.000277921	1.315	CAV1,FAS,FOXO1,NOX1,PPARG
1	GO:0090073	7	7	positive regulation of protein homodimerization activity	0.265822	0.921068	1	1	5	0.00036547	7	0.000277921	1.315	CRBN,MEF2C,TIRAP,TRAF2,ZNF268
1	GO:1901142	5	6	insulin metabolic process	0.265822	0.921068	1	1	5	0.00036547	7	0.000277921	1.315	CPE,ERO1LB,IDE,PAX6,TCF7L2
1	GO:2000270	9	9	negative regulation of fibroblast apoptotic process	0.265822	0.921068	1	1	5	0.00036547	7	0.000277921	1.315	API5,CHD8,PIK3CA,PIK3CG,SFRP1
1	GO:2000542	6	8	negative regulation of gastrulation	0.265822	0.921068	1	1	5	0.00036547	7	0.000277921	1.315	COL5A2,DKK1,FZD7,SFRP2,SOX17
1	GO:2000628	7	8	regulation of miRNA metabolic process	0.265822	0.921068	1	1	5	0.00036547	7	0.000277921	1.315	DROSHA,HRAS,KHSRP,NFKB1,PNPT1
1	GO:2000794	7	7	regulation of epithelial cell proliferation involved in lung morphogenesis	0.265822	0.921068	1	1	5	0.00036547	7	0.000277921	1.315	FGF7,FOXP2,NFIB,SOX9,WNT2
1	GO:0006312	7	9	mitotic recombination	0.266626	0.836395	1	1	19	0.00138879	32	0.0012705	1.093	APEX1,DNA2,ERCC1,FEN1,PCNA,POLA1,POLD3,POLE2,POLE,PRIM1,PRIM2,RFC1,RFC3,RFC5,RPA2,RPA3,SMC5,SMC6,TEP1
1	GO:0006501	8	10	C-terminal protein lipidation	0.266626	0.836395	1	1	19	0.00138879	32	0.0012705	1.093	ATG4A,ATG4B,ATG4C,ATG4D,ATG5,DPM1,DPM2,PIGA,PIGB,PIGG,PIGH,PIGL,PIGO,PIGP,PIGS,PIGU,PIGW,PIGX,PLAUR
1	GO:0032715	7	7	negative regulation of interleukin-6 production	0.266626	0.836395	1	1	19	0.00138879	32	0.0012705	1.093	BANK1,C1QTNF3,C5AR2,FOXP3,GBA,GHRL,IL36RN,INPP5D,IRAK3,NCKAP1L,NLRC3,NLRP12,NLRX1,PRG4,RABGEF1,TLR4,TNFAIP3,TNFRSF1A,VIMP
1	GO:2000257	5	7	regulation of protein activation cascade	0.266626	0.836395	1	1	19	0.00138879	32	0.0012705	1.093	A2M,C4A,C4B,C4BPA,C4BPB,C5,C6,C7,C8G,C9,CD46,CD55,CD59,CFH,CFP,CR1,FGA,PROS1,SERPINC1
1	GO:0070085	5	6	glycosylation	0.269098	0.768329	1	1	160	0.0116951	295	0.0117124	0.9985	A4GNT,ABO,ADAMTS7,ALG10B,ALG10,ALG12,ALG13,ALG1,ALG1L,ALG2,ALG5,ALG6,ALG8,ARF4,ART1,ART3,ART5,B3GALNT1,B3GALNT2,B3GALT1,B3GALT2,B3GALT4,B3GALT5,B3GALT6,B3GAT1,B3GAT2,B3GNT2,B3GNT4,B3GNT5,B3GNT8,B4GALNT2,B4GALT1,B4GALT2,B4GALT3,C1GALT1C1,C1GALT1,CANX,CCDC126,CFP,CLASP2,CLN5,CMAS,COG3,COG6,CTSA,DDOST,DHDDS,DPAGT1,DPM1,DPM2,DPY19L2,DPY19L3,DPY19L4,EDEM1,EDEM2,EDEM3,EOGT,EXT1,FKTN,FUT11,FUT4,FUT9,GAL…
1	GO:0010464	7	7	regulation of mesenchymal cell proliferation	0.269755	0.821434	1	1	25	0.00182735	43	0.00170723	1.07	CTNNB1,FGF9,FOXP1,FOXP2,GAS1,IFNG,IRS1,IRS2,KDR,LRP6,MYC,MYCN,NFIB,PHF14,PRRX1,PRRX2,SHH,SHOX2,SOX9,STAT1,TGFBR2,TP63,WNT11,WNT2,WNT5A
1	GO:0032652	6	6	regulation of interleukin-1 production	0.269755	0.821434	1	1	25	0.00182735	43	0.00170723	1.07	ACP5,AIM2,APOA1,CALCA,CASP1,CASP5,FOXP1,GHRL,GSTP1,IFI16,IFNG,ISL1,MEFV,NLRP12,NLRP1,NLRP2,NLRP3,NOD2,P2RX7,PANX1,S1PR3,TLR4,TNFAIP3,TRIM16,WNT5A
1	GO:0071326	7	7	cellular response to monosaccharide stimulus	0.269755	0.821434	1	1	25	0.00182735	43	0.00170723	1.07	AACS,APOC3,CASR,CPB2,CYP7A1,GJB6,GNB2L1,IRS2,LEP,NEUROD1,NME1,NOX4,PAX2,PAX6,PDK3,PPP3CA,PRKACA,SIN3A,SLC26A6,SLC2A5,SOX4,SRF,STAR,UCP2,VCAM1
1	GO:0002067	8	8	glandular epithelial cell differentiation	0.270374	0.84926	1	1	14	0.00102332	23	0.000913169	1.121	AGR2,BMP2,FGF2,FOXA1,GATA6,INSM1,NEUROD1,NKX6-3,PAX6,PROX1,RFX6,SPDEF,TP63,WDR77
1	GO:0031338	6	7	regulation of vesicle fusion	0.270374	0.84926	1	1	14	0.00102332	23	0.000913169	1.121	AKT2,ANXA1,ANXA2,C2CD5,DOC2B,RPH3AL,SLAMF1,STXBP1,SYT3,TBC1D4,TMEM27,TRIM9,VPS18,VPS41
1	GO:0032925	7	8	regulation of activin receptor signaling pathway	0.270374	0.84926	1	1	14	0.00102332	23	0.000913169	1.121	ACVR1,ACVR2A,CER1,CSNK2B,DACT1,DACT2,FGF10,FGF9,FST,LEMD3,MAGI2,MEN1,NODAL,SHH
1	GO:0048665	6	6	neuron fate specification	0.270374	0.84926	1	1	14	0.00102332	23	0.000913169	1.121	ATOH1,DMRTA2,EYA1,FEV,FOXA1,FOXA2,HOXC10,HOXD10,ISL1,ISL2,OLIG3,POU4F1,SOX1,TLX3
1	GO:0051647	5	5	nucleus localization	0.270374	0.84926	1	1	14	0.00102332	23	0.000913169	1.121	CDC42BPA,CDC42,CEP120,DMD,DOCK7,HHEX,HOOK3,NTN1,PAFAH1B1,PAX6,PCM1,PTK2,SUN2,SYNE1
1	GO:1901224	8	9	positive regulation of NIK/NF-kappaB signaling	0.270374	0.84926	1	1	14	0.00102332	23	0.000913169	1.121	CARD10,COPS8,EIF2AK2,IKBKG,IRAK1,MALT1,MAP3K7,MAS1,RC3H1,TLR3,TNFRSF10B,TRAF2,TRAF6,ZFP91
1	GO:1903599	8	9	positive regulation of mitochondrion degradation	0.271993	0.782938	1	1	73	0.00533587	132	0.0052408	1.018	ACTRT1,ADAMTS7,AKR1E2,ANXA5,ATG13,ATG14,ATP1B1,ATPIF1,BECN1,C5,C8orf59,CALCB,CAPS,CD93,CHAF1B,CRNKL1,DKKL1,DNAAF2,DZANK1,EIF2S1,EVA1B,FAM131B,FAM13B,FANCF,FCGR3B,GABRA5,HAPLN1,HCAR1,HPR,IST1,KRCC1,KRT15,LARP1B,LENG9,MDH1,MEX3C,MYOM1,NDUFB9,NEFM,NME2,NR2C2,NUP93,OBSCN,PDK1,PEX13,PEX3,PFKP,PGK2,PHYHIP,PIK3CA,PINK1,PLOD2,PNPO,PPY,REP15,RFWD3,SERPINB10,SFRP4,SLC1A3,SLC35B3,SLC35C1,SLCO1A2,SNRPB,SNRPF…
1	GO:0012501	5	5	programmed cell death	0.27288	0.752163	1	1	377	0.0275565	705	0.0279906	0.9845	ACTC1,ADD1,ADRB1,AHR,AIFM1,AIM2,AIMP1,AKT2,ALDOC,ALOX15B,APAF1,APBB1,APC,API5,APP,APPL1,ARHGEF6,ASAH2,ATG4D,ATG5,AVEN,BAG1,BAK1,BCAP29,BCAP31,BCL10,BCL2L11,BCL2L13,BCL2L14,BCL2L15,BCL7C,BCLAF1,BEX2,BFAR,BIRC2,BIRC3,BIRC6,BIRC8,BMPR2,BMX,BNIP2,BNIP3,BNIPL,BOK,BRCA1,BRMS1,BUB1,C1D,C3orf38,C5AR1,C6orf120,CAAP1,CADM1,CAPN3,CARD6,CASP1,CASP3,CASP4,CASP5,CASP7,CASP8,CASP9,CASR,CCAR1,CD14,CD5L,CDCA7,CDH…
1	GO:0000059	8	8	protein import into nucleus, docking	0.273436	1	1	1	2	0.000146188	2	7.9406e-05	1.841	NUP205,NUP98
1	GO:0000472	10	12	endonucleolytic cleavage to generate mature 5-end of SSU-rRNA from (SSU-rRNA, 5.8S rRNA, LSU-rRNA)	0.273436	1	1	1	2	0.000146188	2	7.9406e-05	1.841	NOP14,UTP20
1	GO:0000480	10	12	endonucleolytic cleavage in 5-ETS of tricistronic rRNA transcript (SSU-rRNA, 5.8S rRNA, LSU-rRNA)	0.273436	1	1	1	2	0.000146188	2	7.9406e-05	1.841	NOP14,UTP20
1	GO:0000821	8	9	regulation of arginine metabolic process	0.273436	1	1	1	2	0.000146188	2	7.9406e-05	1.841	ATP2B4,SLC7A7
1	GO:0000957	7	9	mitochondrial RNA catabolic process	0.273436	1	1	1	2	0.000146188	2	7.9406e-05	1.841	PNPT1,SUPV3L1
1	GO:0000958	8	10	mitochondrial mRNA catabolic process	0.273436	1	1	1	2	0.000146188	2	7.9406e-05	1.841	PNPT1,SUPV3L1
1	GO:0000962	8	9	positive regulation of mitochondrial RNA catabolic process	0.273436	1	1	1	2	0.000146188	2	7.9406e-05	1.841	PNPT1,SUPV3L1
1	GO:0000964	5	10	mitochondrial RNA 5-end processing	0.273436	1	1	1	2	0.000146188	2	7.9406e-05	1.841	PNPT1,TRMT10C
1	GO:0000967	9	11	rRNA 5-end processing	0.273436	1	1	1	2	0.000146188	2	7.9406e-05	1.841	NOP14,UTP20
1	GO:0001555	4	6	oocyte growth	0.273436	1	1	1	2	0.000146188	2	7.9406e-05	1.841	GDF9,KMT2D
1	GO:0001694	6	9	histamine biosynthetic process	0.273436	1	1	1	2	0.000146188	2	7.9406e-05	1.841	HDC,PRG3
1	GO:0001732	7	8	formation of cytoplasmic translation initiation complex	0.273436	1	1	1	2	0.000146188	2	7.9406e-05	1.841	EIF3A,EIF3D
1	GO:0001738	6	6	morphogenesis of a polarized epithelium	0.273436	1	1	1	2	0.000146188	2	7.9406e-05	1.841	AHI1,LAMA5
1	GO:0001808	10	12	negative regulation of type IV hypersensitivity	0.273436	1	1	1	2	0.000146188	2	7.9406e-05	1.841	IL20RB,SPN
1	GO:0001810	9	11	regulation of type I hypersensitivity	0.273436	1	1	1	2	0.000146188	2	7.9406e-05	1.841	FCER1A,FCER1G
1	GO:0001812	10	12	positive regulation of type I hypersensitivity	0.273436	1	1	1	2	0.000146188	2	7.9406e-05	1.841	FCER1A,FCER1G
1	GO:0001866	8	13	NK T cell proliferation	0.273436	1	1	1	2	0.000146188	2	7.9406e-05	1.841	ELF4,IL15
1	GO:0002225	7	9	positive regulation of antimicrobial peptide production	0.273436	1	1	1	2	0.000146188	2	7.9406e-05	1.841	DEFB103A,NOD2
1	GO:0002302	9	14	CD8-positive, alpha-beta T cell differentiation involved in immune response	0.273436	1	1	1	2	0.000146188	2	7.9406e-05	1.841	EOMES,IFNG
1	GO:0002485	8	8	antigen processing and presentation of endogenous peptide antigen via MHC class I via ER pathway, TAP-dependent	0.273436	1	1	1	2	0.000146188	2	7.9406e-05	1.841	ABCB5,TAP2
1	GO:0002488	7	7	antigen processing and presentation of endogenous peptide antigen via MHC class Ib via ER pathway	0.273436	1	1	1	2	0.000146188	2	7.9406e-05	1.841	ABCB5,TAP2
1	GO:0002489	8	8	antigen processing and presentation of endogenous peptide antigen via MHC class Ib via ER pathway, TAP-dependent	0.273436	1	1	1	2	0.000146188	2	7.9406e-05	1.841	ABCB5,TAP2
1	GO:0002572	8	8	pro-T cell differentiation	0.273436	1	1	1	2	0.000146188	2	7.9406e-05	1.841	FLT3,GATA3
1	GO:0002587	8	8	negative regulation of antigen processing and presentation of peptide antigen via MHC class II	0.273436	1	1	1	2	0.000146188	2	7.9406e-05	1.841	HLA-DOA,HLA-DOB
1	GO:0002591	8	8	positive regulation of antigen processing and presentation of peptide antigen via MHC class I	0.273436	1	1	1	2	0.000146188	2	7.9406e-05	1.841	ABCB5,TAP2
1	GO:0002784	6	8	regulation of antimicrobial peptide production	0.273436	1	1	1	2	0.000146188	2	7.9406e-05	1.841	DEFB103A,NOD2
1	GO:0002786	6	9	regulation of antibacterial peptide production	0.273436	1	1	1	2	0.000146188	2	7.9406e-05	1.841	DEFB103A,NOD2
1	GO:0002803	7	10	positive regulation of antibacterial peptide production	0.273436	1	1	1	2	0.000146188	2	7.9406e-05	1.841	DEFB103A,NOD2
1	GO:0002805	7	9	regulation of antimicrobial peptide biosynthetic process	0.273436	1	1	1	2	0.000146188	2	7.9406e-05	1.841	DEFB103A,NOD2
1	GO:0002807	8	10	positive regulation of antimicrobial peptide biosynthetic process	0.273436	1	1	1	2	0.000146188	2	7.9406e-05	1.841	DEFB103A,NOD2
1	GO:0002808	7	10	regulation of antibacterial peptide biosynthetic process	0.273436	1	1	1	2	0.000146188	2	7.9406e-05	1.841	DEFB103A,NOD2
1	GO:0002816	8	11	regulation of biosynthetic process of antibacterial peptides active against Gram-positive bacteria	0.273436	1	1	1	2	0.000146188	2	7.9406e-05	1.841	DEFB103A,NOD2
1	GO:0002840	7	9	regulation of T cell mediated immune response to tumor cell	0.273436	1	1	1	2	0.000146188	2	7.9406e-05	1.841	CD24,HSPD1
1	GO:0002842	8	10	positive regulation of T cell mediated immune response to tumor cell	0.273436	1	1	1	2	0.000146188	2	7.9406e-05	1.841	CD24,HSPD1
1	GO:0002879	9	10	positive regulation of acute inflammatory response to non-antigenic stimulus	0.273436	1	1	1	2	0.000146188	2	7.9406e-05	1.841	FFAR2,FFAR3
1	GO:0002884	9	11	negative regulation of hypersensitivity	0.273436	1	1	1	2	0.000146188	2	7.9406e-05	1.841	IL20RB,SPN
1	GO:0003050	7	8	regulation of systemic arterial blood pressure by atrial natriuretic peptide	0.273436	1	1	1	2	0.000146188	2	7.9406e-05	1.841	CORIN,RASL10B
1	GO:0003221	8	8	right ventricular cardiac muscle tissue morphogenesis	0.273436	1	1	1	2	0.000146188	2	7.9406e-05	1.841	NKX2-5,ZFPM2
1	GO:0003223	8	8	ventricular compact myocardium morphogenesis	0.273436	1	1	1	2	0.000146188	2	7.9406e-05	1.841	DSP,POU4F1
1	GO:0003365	6	6	establishment of cell polarity involved in ameboidal cell migration	0.273436	1	1	1	2	0.000146188	2	7.9406e-05	1.841	AMOT,AMOTL1
1	GO:0003402	9	10	planar cell polarity pathway involved in axis elongation	0.273436	1	1	1	2	0.000146188	2	7.9406e-05	1.841	MAGI2,VANGL2
1	GO:0005999	8	9	xylulose biosynthetic process	0.273436	1	1	1	2	0.000146188	2	7.9406e-05	1.841	TALDO1,TKT
1	GO:0006045	8	8	N-acetylglucosamine biosynthetic process	0.273436	1	1	1	2	0.000146188	2	7.9406e-05	1.841	GNE,NANP
1	GO:0006233	9	13	dTDP biosynthetic process	0.273436	1	1	1	2	0.000146188	2	7.9406e-05	1.841	CMPK2,DTYMK
1	GO:0006272	6	10	leading strand elongation	0.273436	1	1	1	2	0.000146188	2	7.9406e-05	1.841	PCNA,POLA1
1	GO:0006404	6	9	RNA import into nucleus	0.273436	1	1	1	2	0.000146188	2	7.9406e-05	1.841	SNUPN,TPR
1	GO:0006422	8	12	aspartyl-tRNA aminoacylation	0.273436	1	1	1	2	0.000146188	2	7.9406e-05	1.841	DARS,NARS
1	GO:0006424	8	12	glutamyl-tRNA aminoacylation	0.273436	1	1	1	2	0.000146188	2	7.9406e-05	1.841	EARS2,EPRS
1	GO:0006427	8	12	histidyl-tRNA aminoacylation	0.273436	1	1	1	2	0.000146188	2	7.9406e-05	1.841	HARS2,HARS
1	GO:0006436	8	12	tryptophanyl-tRNA aminoacylation	0.273436	1	1	1	2	0.000146188	2	7.9406e-05	1.841	WARS2,WARS
1	GO:0006478	7	10	peptidyl-tyrosine sulfation	0.273436	1	1	1	2	0.000146188	2	7.9406e-05	1.841	TPST1,TPST2
1	GO:0006480	6	10	N-terminal protein amino acid methylation	0.273436	1	1	1	2	0.000146188	2	7.9406e-05	1.841	METTL11B,NTMT1
1	GO:0006490	5	8	oligosaccharide-lipid intermediate biosynthetic process	0.273436	1	1	1	2	0.000146188	2	7.9406e-05	1.841	ALG6,ALG8
1	GO:0006529	7	12	asparagine biosynthetic process	0.273436	1	1	1	2	0.000146188	2	7.9406e-05	1.841	ASNSD1,ASNS
1	GO:0006583	6	11	melanin biosynthetic process from tyrosine	0.273436	1	1	1	2	0.000146188	2	7.9406e-05	1.841	DCT,TYR
1	GO:0006597	6	10	spermine biosynthetic process	0.273436	1	1	1	2	0.000146188	2	7.9406e-05	1.841	AMD1,SMS
1	GO:0006742	8	12	NADP catabolic process	0.273436	1	1	1	2	0.000146188	2	7.9406e-05	1.841	ASPDH,NUDT12
1	GO:0006784	6	9	heme a biosynthetic process	0.273436	1	1	1	2	0.000146188	2	7.9406e-05	1.841	COX10,COX15
1	GO:0006963	8	11	positive regulation of antibacterial peptide biosynthetic process	0.273436	1	1	1	2	0.000146188	2	7.9406e-05	1.841	DEFB103A,NOD2
1	GO:0006965	9	12	positive regulation of biosynthetic process of antibacterial peptides active against Gram-positive bacteria	0.273436	1	1	1	2	0.000146188	2	7.9406e-05	1.841	DEFB103A,NOD2
1	GO:0007056	7	10	spindle assembly involved in female meiosis	0.273436	1	1	1	2	0.000146188	2	7.9406e-05	1.841	AURKA,FBXO5
1	GO:0007057	8	11	spindle assembly involved in female meiosis I	0.273436	1	1	1	2	0.000146188	2	7.9406e-05	1.841	AURKA,FBXO5
1	GO:0007343	5	5	egg activation	0.273436	1	1	1	2	0.000146188	2	7.9406e-05	1.841	PLCZ1,WBP2NL
1	GO:0007354	8	8	zygotic determination of anterior/posterior axis, embryo	0.273436	1	1	1	2	0.000146188	2	7.9406e-05	1.841	NCKAP1,PCSK6
1	GO:0007356	7	7	thorax and anterior abdomen determination	0.273436	1	1	1	2	0.000146188	2	7.9406e-05	1.841	BASP1,WT1
1	GO:0007493	6	6	endodermal cell fate determination	0.273436	1	1	1	2	0.000146188	2	7.9406e-05	1.841	GATA6,SOX17
1	GO:0007521	6	6	muscle cell fate determination	0.273436	1	1	1	2	0.000146188	2	7.9406e-05	1.841	MEF2C,TBX2
1	GO:0008616	8	12	queuosine biosynthetic process	0.273436	1	1	1	2	0.000146188	2	7.9406e-05	1.841	QTRT1,QTRTD1
1	GO:0009193	8	10	pyrimidine ribonucleoside diphosphate metabolic process	0.273436	1	1	1	2	0.000146188	2	7.9406e-05	1.841	CMPK1,ENTPD4
1	GO:0009216	8	11	purine deoxyribonucleoside triphosphate biosynthetic process	0.273436	1	1	1	2	0.000146188	2	7.9406e-05	1.841	ADK,AK9
1	GO:0009227	6	10	nucleotide-sugar catabolic process	0.273436	1	1	1	2	0.000146188	2	7.9406e-05	1.841	GALT,MGAT1
1	GO:0009590	5	5	detection of gravity	0.273436	1	1	1	2	0.000146188	2	7.9406e-05	1.841	NOX3,OTOP1
1	GO:0009949	6	6	polarity specification of anterior/posterior axis	0.273436	1	1	1	2	0.000146188	2	7.9406e-05	1.841	SHH,WNT8A
1	GO:0010025	4	4	wax biosynthetic process	0.273436	1	1	1	2	0.000146188	2	7.9406e-05	1.841	AWAT2,FAR1
1	GO:0010085	6	6	polarity specification of proximal/distal axis	0.273436	1	1	1	2	0.000146188	2	7.9406e-05	1.841	NODAL,WNT8A
1	GO:0010166	3	3	wax metabolic process	0.273436	1	1	1	2	0.000146188	2	7.9406e-05	1.841	AWAT2,FAR1
1	GO:0010265	8	8	SCF complex assembly	0.273436	1	1	1	2	0.000146188	2	7.9406e-05	1.841	CAND1,CAND2
1	GO:0010430	7	11	fatty acid omega-oxidation	0.273436	1	1	1	2	0.000146188	2	7.9406e-05	1.841	ADH7,CYP4V2
1	GO:0010616	7	9	negative regulation of cardiac muscle adaptation	0.273436	1	1	1	2	0.000146188	2	7.9406e-05	1.841	ATP2B4,MGEA5
1	GO:0010650	7	7	positive regulation of cell communication by electrical coupling	0.273436	1	1	1	2	0.000146188	2	7.9406e-05	1.841	ANK3,TRDN
1	GO:0010767	7	13	regulation of transcription from RNA polymerase II promoter in response to UV-induced DNA damage	0.273436	1	1	1	2	0.000146188	2	7.9406e-05	1.841	CHEK1,NEDD4
1	GO:0014034	6	6	neural crest cell fate commitment	0.273436	1	1	1	2	0.000146188	2	7.9406e-05	1.841	SFRP1,WNT8A
1	GO:0014718	7	10	positive regulation of satellite cell activation involved in skeletal muscle regeneration	0.273436	1	1	1	2	0.000146188	2	7.9406e-05	1.841	CAPN3,SOX15
1	GO:0014916	5	5	regulation of lung blood pressure	0.273436	1	1	1	2	0.000146188	2	7.9406e-05	1.841	BMPR2,GCH1
1	GO:0015684	8	11	ferrous iron transport	0.273436	1	1	1	2	0.000146188	2	7.9406e-05	1.841	SLC11A2,SLC39A14
1	GO:0015785	7	10	UDP-galactose transport	0.273436	1	1	1	2	0.000146188	2	7.9406e-05	1.841	SLC35A2,SLC35B1
1	GO:0015788	7	10	UDP-N-acetylglucosamine transport	0.273436	1	1	1	2	0.000146188	2	7.9406e-05	1.841	SLC35A3,SLC35B4
1	GO:0015881	7	11	creatine transport	0.273436	1	1	1	2	0.000146188	2	7.9406e-05	1.841	SLC16A12,SLC6A8
1	GO:0015911	7	13	plasma membrane long-chain fatty acid transport	0.273436	1	1	1	2	0.000146188	2	7.9406e-05	1.841	CD36,SLC27A5
1	GO:0015960	7	10	diadenosine polyphosphate biosynthetic process	0.273436	1	1	1	2	0.000146188	2	7.9406e-05	1.841	GARS,KARS
1	GO:0015965	8	10	diadenosine tetraphosphate metabolic process	0.273436	1	1	1	2	0.000146188	2	7.9406e-05	1.841	GARS,KARS
1	GO:0015966	8	11	diadenosine tetraphosphate biosynthetic process	0.273436	1	1	1	2	0.000146188	2	7.9406e-05	1.841	GARS,KARS
1	GO:0016062	7	8	adaptation of rhodopsin mediated signaling	0.273436	1	1	1	2	0.000146188	2	7.9406e-05	1.841	RDH11,RS1
1	GO:0016340	6	6	calcium-dependent cell-matrix adhesion	0.273436	1	1	1	2	0.000146188	2	7.9406e-05	1.841	DAG1,TRPM7
1	GO:0017143	5	6	insecticide metabolic process	0.273436	1	1	1	2	0.000146188	2	7.9406e-05	1.841	CYP1A1,STAR
1	GO:0018003	11	12	peptidyl-lysine N6-acetylation	0.273436	1	1	1	2	0.000146188	2	7.9406e-05	1.841	NAT8B,NAT8
1	GO:0018117	8	9	protein adenylylation	0.273436	1	1	1	2	0.000146188	2	7.9406e-05	1.841	FICD,MOCS3
1	GO:0018175	7	8	protein nucleotidylation	0.273436	1	1	1	2	0.000146188	2	7.9406e-05	1.841	FICD,MOCS3
1	GO:0019285	5	10	glycine betaine biosynthetic process from choline	0.273436	1	1	1	2	0.000146188	2	7.9406e-05	1.841	ALDH7A1,CHDH
1	GO:0019364	7	10	pyridine nucleotide catabolic process	0.273436	1	1	1	2	0.000146188	2	7.9406e-05	1.841	ASPDH,NUDT12
1	GO:0019732	5	8	antifungal humoral response	0.273436	1	1	1	2	0.000146188	2	7.9406e-05	1.841	IL36RN,LTF
1	GO:0019918	9	13	peptidyl-arginine methylation, to symmetrical-dimethyl arginine	0.273436	1	1	1	2	0.000146188	2	7.9406e-05	1.841	PRMT5,PRMT7
1	GO:0021650	5	5	vestibulocochlear nerve formation	0.273436	1	1	1	2	0.000146188	2	7.9406e-05	1.841	ATP8B1,PAX2
1	GO:0021759	4	5	globus pallidus development	0.273436	1	1	1	2	0.000146188	2	7.9406e-05	1.841	ARX,NKX2-1
1	GO:0021773	9	9	striatal medium spiny neuron differentiation	0.273436	1	1	1	2	0.000146188	2	7.9406e-05	1.841	BCL11B,SHANK3
1	GO:0021903	7	7	rostrocaudal neural tube patterning	0.273436	1	1	1	2	0.000146188	2	7.9406e-05	1.841	ATP6AP2,SOX17
1	GO:0021933	7	9	radial glia guided migration of cerebellar granule cell	0.273436	1	1	1	2	0.000146188	2	7.9406e-05	1.841	CEND1,ULK1
1	GO:0021941	7	8	negative regulation of cerebellar granule cell precursor proliferation	0.273436	1	1	1	2	0.000146188	2	7.9406e-05	1.841	CEND1,SLC6A4
1	GO:0021985	4	6	neurohypophysis development	0.273436	1	1	1	2	0.000146188	2	7.9406e-05	1.841	OTP,POU3F2
1	GO:0021986	4	4	habenula development	0.273436	1	1	1	2	0.000146188	2	7.9406e-05	1.841	NR4A2,POU4F1
1	GO:0021997	7	7	neural plate axis specification	0.273436	1	1	1	2	0.000146188	2	7.9406e-05	1.841	C2CD3,PTCH1
1	GO:0030382	5	6	sperm mitochondrion organization	0.273436	1	1	1	2	0.000146188	2	7.9406e-05	1.841	PVRL2,SEPT4
1	GO:0030950	6	7	establishment or maintenance of actin cytoskeleton polarity	0.273436	1	1	1	2	0.000146188	2	7.9406e-05	1.841	AQP1,NCKAP1
1	GO:0030999	5	6	linear element assembly	0.273436	1	1	1	2	0.000146188	2	7.9406e-05	1.841	RAD21L1,REC8
1	GO:0031118	8	12	rRNA pseudouridine synthesis	0.273436	1	1	1	2	0.000146188	2	7.9406e-05	1.841	DKC1,NHP2
1	GO:0031119	8	12	tRNA pseudouridine synthesis	0.273436	1	1	1	2	0.000146188	2	7.9406e-05	1.841	PUS1,PUS3
1	GO:0031134	8	9	sister chromatid biorientation	0.273436	1	1	1	2	0.000146188	2	7.9406e-05	1.841	CHAMP1,RB1
1	GO:0031455	5	6	glycine betaine metabolic process	0.273436	1	1	1	2	0.000146188	2	7.9406e-05	1.841	ALDH7A1,CHDH
1	GO:0031456	6	7	glycine betaine biosynthetic process	0.273436	1	1	1	2	0.000146188	2	7.9406e-05	1.841	ALDH7A1,CHDH
1	GO:0031508	7	9	pericentric heterochromatin assembly	0.273436	1	1	1	2	0.000146188	2	7.9406e-05	1.841	CENPV,HELLS
1	GO:0031635	9	11	adenylate cyclase-inhibiting opioid receptor signaling pathway	0.273436	1	1	1	2	0.000146188	2	7.9406e-05	1.841	OPRK1,OPRM1
1	GO:0031990	4	11	mRNA export from nucleus in response to heat stress	0.273436	1	1	1	2	0.000146188	2	7.9406e-05	1.841	POLR2D,TPR
1	GO:0032258	6	10	CVT pathway	0.273436	1	1	1	2	0.000146188	2	7.9406e-05	1.841	BECN1,TRAPPC8
1	GO:0032377	7	7	regulation of intracellular lipid transport	0.273436	1	1	1	2	0.000146188	2	7.9406e-05	1.841	ABCA2,SCP2
1	GO:0032380	8	8	regulation of intracellular sterol transport	0.273436	1	1	1	2	0.000146188	2	7.9406e-05	1.841	ABCA2,SCP2
1	GO:0032383	9	9	regulation of intracellular cholesterol transport	0.273436	1	1	1	2	0.000146188	2	7.9406e-05	1.841	ABCA2,SCP2
1	GO:0032499	6	7	detection of peptidoglycan	0.273436	1	1	1	2	0.000146188	2	7.9406e-05	1.841	NOD2,TREM2
1	GO:0032672	6	6	regulation of interleukin-3 production	0.273436	1	1	1	2	0.000146188	2	7.9406e-05	1.841	FCER1A,SYK
1	GO:0032752	7	7	positive regulation of interleukin-3 production	0.273436	1	1	1	2	0.000146188	2	7.9406e-05	1.841	FCER1A,SYK
1	GO:0032765	8	10	positive regulation of mast cell cytokine production	0.273436	1	1	1	2	0.000146188	2	7.9406e-05	1.841	BCL10,FCER1G
1	GO:0032799	6	7	low-density lipoprotein receptor particle metabolic process	0.273436	1	1	1	2	0.000146188	2	7.9406e-05	1.841	PCSK9,PPARG
1	GO:0032829	10	12	regulation of CD4-positive, CD25-positive, alpha-beta regulatory T cell differentiation	0.273436	1	1	1	2	0.000146188	2	7.9406e-05	1.841	FOXP3,GIMAP5
1	GO:0032831	11	13	positive regulation of CD4-positive, CD25-positive, alpha-beta regulatory T cell differentiation	0.273436	1	1	1	2	0.000146188	2	7.9406e-05	1.841	FOXP3,GIMAP5
1	GO:0032912	8	8	negative regulation of transforming growth factor beta2 production	0.273436	1	1	1	2	0.000146188	2	7.9406e-05	1.841	CDH3,GATA6
1	GO:0032915	8	8	positive regulation of transforming growth factor beta2 production	0.273436	1	1	1	2	0.000146188	2	7.9406e-05	1.841	ATF2,WNT11
1	GO:0032917	8	9	polyamine acetylation	0.273436	1	1	1	2	0.000146188	2	7.9406e-05	1.841	SAT1,SAT2
1	GO:0032918	6	10	spermidine acetylation	0.273436	1	1	1	2	0.000146188	2	7.9406e-05	1.841	SAT1,SAT2
1	GO:0033029	5	9	regulation of neutrophil apoptotic process	0.273436	1	1	1	2	0.000146188	2	7.9406e-05	1.841	ANXA1,HCAR2
1	GO:0033031	6	10	positive regulation of neutrophil apoptotic process	0.273436	1	1	1	2	0.000146188	2	7.9406e-05	1.841	ANXA1,HCAR2
1	GO:0033092	8	12	positive regulation of immature T cell proliferation in thymus	0.273436	1	1	1	2	0.000146188	2	7.9406e-05	1.841	FOXP3,SHH
1	GO:0033278	5	5	cell proliferation in midbrain	0.273436	1	1	1	2	0.000146188	2	7.9406e-05	1.841	FZD3,FZD6
1	GO:0033341	6	6	regulation of collagen binding	0.273436	1	1	1	2	0.000146188	2	7.9406e-05	1.841	GTPBP4,ITGA2
1	GO:0033364	6	7	mast cell secretory granule organization	0.273436	1	1	1	2	0.000146188	2	7.9406e-05	1.841	LYST,SRGN
1	GO:0033566	7	7	gamma-tubulin complex localization	0.273436	1	1	1	2	0.000146188	2	7.9406e-05	1.841	CEP72,MZT1
1	GO:0033595	7	8	response to genistein	0.273436	1	1	1	2	0.000146188	2	7.9406e-05	1.841	CYP11A1,UGT3A2
1	GO:0033615	10	10	mitochondrial proton-transporting ATP synthase complex assembly	0.273436	1	1	1	2	0.000146188	2	7.9406e-05	1.841	OXA1L,TMEM70
1	GO:0034014	5	6	response to triglyceride	0.273436	1	1	1	2	0.000146188	2	7.9406e-05	1.841	GPLD1,SERPINA1
1	GO:0034137	7	9	positive regulation of toll-like receptor 2 signaling pathway	0.273436	1	1	1	2	0.000146188	2	7.9406e-05	1.841	F2RL1,TIRAP
1	GO:0034140	7	9	negative regulation of toll-like receptor 3 signaling pathway	0.273436	1	1	1	2	0.000146188	2	7.9406e-05	1.841	F2RL1,TNFAIP3
1	GO:0034198	6	8	cellular response to amino acid starvation	0.273436	1	1	1	2	0.000146188	2	7.9406e-05	1.841	DAP,UCP2
1	GO:0034378	6	8	chylomicron assembly	0.273436	1	1	1	2	0.000146188	2	7.9406e-05	1.841	APOA4,PLAGL2
1	GO:0034418	6	7	urate biosynthetic process	0.273436	1	1	1	2	0.000146188	2	7.9406e-05	1.841	PNP,PRPS1
1	GO:0034471	8	10	ncRNA 5-end processing	0.273436	1	1	1	2	0.000146188	2	7.9406e-05	1.841	NOP14,UTP20
1	GO:0034699	6	7	response to luteinizing hormone	0.273436	1	1	1	2	0.000146188	2	7.9406e-05	1.841	STAR,TGFBR3
1	GO:0034970	7	12	histone H3-R2 methylation	0.273436	1	1	1	2	0.000146188	2	7.9406e-05	1.841	CARM1,PRMT6
1	GO:0035026	7	7	leading edge cell differentiation	0.273436	1	1	1	2	0.000146188	2	7.9406e-05	1.841	DAB2,JUN
1	GO:0035261	5	6	external genitalia morphogenesis	0.273436	1	1	1	2	0.000146188	2	7.9406e-05	1.841	LRP6,NIPBL
1	GO:0035513	4	9	oxidative RNA demethylation	0.273436	1	1	1	2	0.000146188	2	7.9406e-05	1.841	ALKBH5,FTO
1	GO:0035552	6	12	oxidative single-stranded DNA demethylation	0.273436	1	1	1	2	0.000146188	2	7.9406e-05	1.841	ALKBH3,FTO
1	GO:0035553	5	10	oxidative single-stranded RNA demethylation	0.273436	1	1	1	2	0.000146188	2	7.9406e-05	1.841	ALKBH5,FTO
1	GO:0035566	6	6	regulation of metanephros size	0.273436	1	1	1	2	0.000146188	2	7.9406e-05	1.841	AGTR2,PAX2
1	GO:0035616	6	12	histone H2B conserved C-terminal lysine deubiquitination	0.273436	1	1	1	2	0.000146188	2	7.9406e-05	1.841	USP15,USP49
1	GO:0035621	6	8	ER to Golgi ceramide transport	0.273436	1	1	1	2	0.000146188	2	7.9406e-05	1.841	COL4A3BP,PLEKHA8
1	GO:0035802	4	4	adrenal cortex formation	0.273436	1	1	1	2	0.000146188	2	7.9406e-05	1.841	CITED2,WT1
1	GO:0035854	6	6	eosinophil fate commitment	0.273436	1	1	1	2	0.000146188	2	7.9406e-05	1.841	GATA1,GATA2
1	GO:0035898	4	11	parathyroid hormone secretion	0.273436	1	1	1	2	0.000146188	2	7.9406e-05	1.841	EPHB6,GATA3
1	GO:0035900	4	4	response to isolation stress	0.273436	1	1	1	2	0.000146188	2	7.9406e-05	1.841	FADS1,SOD2
1	GO:0035926	8	11	chemokine (C-C motif) ligand 2 secretion	0.273436	1	1	1	2	0.000146188	2	7.9406e-05	1.841	F2RL1,FOXP1
1	GO:0035930	5	12	corticosteroid hormone secretion	0.273436	1	1	1	2	0.000146188	2	7.9406e-05	1.841	AGTR2,GHRL
1	GO:0035998	6	7	7,8-dihydroneopterin 3-triphosphate biosynthetic process	0.273436	1	1	1	2	0.000146188	2	7.9406e-05	1.841	GCH1,NIF3L1
1	GO:0036257	5	6	multivesicular body organization	0.273436	1	1	1	2	0.000146188	2	7.9406e-05	1.841	RAB11A,RAB27A
1	GO:0036309	7	7	protein localization to M-band	0.273436	1	1	1	2	0.000146188	2	7.9406e-05	1.841	ANK2,OBSCN
1	GO:0036481	9	9	intrinsic apoptotic signaling pathway in response to hydrogen peroxide	0.273436	1	1	1	2	0.000146188	2	7.9406e-05	1.841	PDCD10,STK25
1	GO:0036490	6	10	regulation of translation in response to endoplasmic reticulum stress	0.273436	1	1	1	2	0.000146188	2	7.9406e-05	1.841	EIF2AK3,NCK1
1	GO:0038063	8	9	collagen-activated tyrosine kinase receptor signaling pathway	0.273436	1	1	1	2	0.000146188	2	7.9406e-05	1.841	DDR1,DDR2
1	GO:0038112	8	8	interleukin-8-mediated signaling pathway	0.273436	1	1	1	2	0.000146188	2	7.9406e-05	1.841	CXCR1,CXCR2
1	GO:0038162	8	8	erythropoietin-mediated signaling pathway	0.273436	1	1	1	2	0.000146188	2	7.9406e-05	1.841	EPOR,KIT
1	GO:0038203	8	8	TORC2 signaling	0.273436	1	1	1	2	0.000146188	2	7.9406e-05	1.841	PINK1,PRR5L
1	GO:0042450	7	13	arginine biosynthetic process via ornithine	0.273436	1	1	1	2	0.000146188	2	7.9406e-05	1.841	ASL,OTC
1	GO:0042747	6	6	circadian sleep/wake cycle, REM sleep	0.273436	1	1	1	2	0.000146188	2	7.9406e-05	1.841	CST3,STAR
1	GO:0042823	6	7	pyridoxal phosphate biosynthetic process	0.273436	1	1	1	2	0.000146188	2	7.9406e-05	1.841	PDXK,PNPO
1	GO:0042942	7	13	D-serine transport	0.273436	1	1	1	2	0.000146188	2	7.9406e-05	1.841	NFKBIE,SLC7A10
1	GO:0042991	6	11	transcription factor import into nucleus	0.273436	1	1	1	2	0.000146188	2	7.9406e-05	1.841	PIK3R1,SYK
1	GO:0043006	9	12	activation of phospholipase A2 activity by calcium-mediated signaling	0.273436	1	1	1	2	0.000146188	2	7.9406e-05	1.841	EGFR,NMUR2
1	GO:0043049	5	5	otic placode formation	0.273436	1	1	1	2	0.000146188	2	7.9406e-05	1.841	NRP1,PROX1
1	GO:0043132	5	8	NAD transport	0.273436	1	1	1	2	0.000146188	2	7.9406e-05	1.841	P2RX7,SLC25A17
1	GO:0043321	7	11	regulation of natural killer cell degranulation	0.273436	1	1	1	2	0.000146188	2	7.9406e-05	1.841	AP1G1,LAMP1
1	GO:0043323	8	12	positive regulation of natural killer cell degranulation	0.273436	1	1	1	2	0.000146188	2	7.9406e-05	1.841	AP1G1,LAMP1
1	GO:0043970	6	14	histone H3-K9 acetylation	0.273436	1	1	1	2	0.000146188	2	7.9406e-05	1.841	CRTC2,KAT2B
1	GO:0044209	8	13	AMP salvage	0.273436	1	1	1	2	0.000146188	2	7.9406e-05	1.841	ADK,APRT
1	GO:0044210	10	13	de novo CTP biosynthetic process	0.273436	1	1	1	2	0.000146188	2	7.9406e-05	1.841	CTPS1,CTPS2
1	GO:0044324	8	11	regulation of transcription involved in anterior/posterior axis specification	0.273436	1	1	1	2	0.000146188	2	7.9406e-05	1.841	DDIT3,WNT8A
1	GO:0044334	9	9	canonical Wnt signaling pathway involved in positive regulation of epithelial to mesenchymal transition	0.273436	1	1	1	2	0.000146188	2	7.9406e-05	1.841	CTNNB1,TCF7L2
1	GO:0044335	9	9	canonical Wnt signaling pathway involved in neural crest cell differentiation	0.273436	1	1	1	2	0.000146188	2	7.9406e-05	1.841	LRP6,WNT8A
1	GO:0044346	8	8	fibroblast apoptotic process	0.273436	1	1	1	2	0.000146188	2	7.9406e-05	1.841	BAK1,MYC
1	GO:0044359	4	5	modulation of molecular function in other organism	0.273436	1	1	1	2	0.000146188	2	7.9406e-05	1.841	APCS,PTX3
1	GO:0044362	5	6	negative regulation of molecular function in other organism	0.273436	1	1	1	2	0.000146188	2	7.9406e-05	1.841	APCS,PTX3
1	GO:0044565	6	8	dendritic cell proliferation	0.273436	1	1	1	2	0.000146188	2	7.9406e-05	1.841	AZI2,TBK1
1	GO:0044851	3	3	hair cycle phase	0.273436	1	1	1	2	0.000146188	2	7.9406e-05	1.841	SPINK5,TGFB2
1	GO:0044866	7	10	modulation by host of viral exo-alpha-sialidase activity	0.273436	1	1	1	2	0.000146188	2	7.9406e-05	1.841	APCS,PTX3
1	GO:0044867	7	9	modulation by host of viral catalytic activity	0.273436	1	1	1	2	0.000146188	2	7.9406e-05	1.841	APCS,PTX3
1	GO:0044868	7	8	modulation by host of viral molecular function	0.273436	1	1	1	2	0.000146188	2	7.9406e-05	1.841	APCS,PTX3
1	GO:0044869	8	11	negative regulation by host of viral exo-alpha-sialidase activity	0.273436	1	1	1	2	0.000146188	2	7.9406e-05	1.841	APCS,PTX3
1	GO:0044870	7	8	modulation by host of viral glycoprotein metabolic process	0.273436	1	1	1	2	0.000146188	2	7.9406e-05	1.841	APCS,PTX3
1	GO:0044871	8	9	negative regulation by host of viral glycoprotein metabolic process	0.273436	1	1	1	2	0.000146188	2	7.9406e-05	1.841	APCS,PTX3
1	GO:0045013	9	12	carbon catabolite repression of transcription	0.273436	1	1	1	2	0.000146188	2	7.9406e-05	1.841	CHMP1A,FOXA2
1	GO:0045014	10	13	negative regulation of transcription by glucose	0.273436	1	1	1	2	0.000146188	2	7.9406e-05	1.841	CHMP1A,FOXA2
1	GO:0045175	6	6	basal protein localization	0.273436	1	1	1	2	0.000146188	2	7.9406e-05	1.841	ERBB2IP,NCKAP1
1	GO:0045204	6	10	MAPK export from nucleus	0.273436	1	1	1	2	0.000146188	2	7.9406e-05	1.841	DUSP16,STYX
1	GO:0045399	7	8	regulation of interleukin-3 biosynthetic process	0.273436	1	1	1	2	0.000146188	2	7.9406e-05	1.841	FCER1A,SYK
1	GO:0045401	8	9	positive regulation of interleukin-3 biosynthetic process	0.273436	1	1	1	2	0.000146188	2	7.9406e-05	1.841	FCER1A,SYK
1	GO:0045404	8	9	positive regulation of interleukin-4 biosynthetic process	0.273436	1	1	1	2	0.000146188	2	7.9406e-05	1.841	CD86,IRF4
1	GO:0045976	7	8	negative regulation of mitotic cell cycle, embryonic	0.273436	1	1	1	2	0.000146188	2	7.9406e-05	1.841	CTNNB1,FZD3
1	GO:0046048	8	11	UDP metabolic process	0.273436	1	1	1	2	0.000146188	2	7.9406e-05	1.841	CMPK1,ENTPD4
1	GO:0046072	8	12	dTDP metabolic process	0.273436	1	1	1	2	0.000146188	2	7.9406e-05	1.841	CMPK2,DTYMK
1	GO:0046116	7	9	queuosine metabolic process	0.273436	1	1	1	2	0.000146188	2	7.9406e-05	1.841	QTRT1,QTRTD1
1	GO:0046160	5	8	heme a metabolic process	0.273436	1	1	1	2	0.000146188	2	7.9406e-05	1.841	COX10,COX15
1	GO:0046226	6	7	coumarin catabolic process	0.273436	1	1	1	2	0.000146188	2	7.9406e-05	1.841	CYP2A6,PON3
1	GO:0046294	6	6	formaldehyde catabolic process	0.273436	1	1	1	2	0.000146188	2	7.9406e-05	1.841	ADH5,ESD
1	GO:0046586	7	7	regulation of calcium-dependent cell-cell adhesion	0.273436	1	1	1	2	0.000146188	2	7.9406e-05	1.841	FXYD5,KIFAP3
1	GO:0046707	8	11	IDP metabolic process	0.273436	1	1	1	2	0.000146188	2	7.9406e-05	1.841	NUDT16,NUDT9
1	GO:0046709	8	12	IDP catabolic process	0.273436	1	1	1	2	0.000146188	2	7.9406e-05	1.841	NUDT16,NUDT9
1	GO:0046724	6	12	oxalic acid secretion	0.273436	1	1	1	2	0.000146188	2	7.9406e-05	1.841	AGXT,SLC26A6
1	GO:0046725	7	8	negative regulation by virus of viral protein levels in host cell	0.273436	1	1	1	2	0.000146188	2	7.9406e-05	1.841	STAT1,VAPB
1	GO:0046778	8	10	modification by virus of host mRNA processing	0.273436	1	1	1	2	0.000146188	2	7.9406e-05	1.841	CPSF4,PABPN1
1	GO:0046884	5	12	follicle-stimulating hormone secretion	0.273436	1	1	1	2	0.000146188	2	7.9406e-05	1.841	CGA,TBX3
1	GO:0046940	7	10	nucleoside monophosphate phosphorylation	0.273436	1	1	1	2	0.000146188	2	7.9406e-05	1.841	AK9,DTYMK
1	GO:0046985	8	9	positive regulation of hemoglobin biosynthetic process	0.273436	1	1	1	2	0.000146188	2	7.9406e-05	1.841	KLF4,LDB1
1	GO:0048499	4	6	synaptic vesicle membrane organization	0.273436	1	1	1	2	0.000146188	2	7.9406e-05	1.841	AP3D1,SYP
1	GO:0048561	7	7	establishment of organ orientation	0.273436	1	1	1	2	0.000146188	2	7.9406e-05	1.841	IRX4,WNT8A
1	GO:0048683	7	12	regulation of collateral sprouting of intact axon in response to injury	0.273436	1	1	1	2	0.000146188	2	7.9406e-05	1.841	OMG,SPP1
1	GO:0048820	6	6	hair follicle maturation	0.273436	1	1	1	2	0.000146188	2	7.9406e-05	1.841	ERCC2,RBPJ
1	GO:0048840	4	4	otolith development	0.273436	1	1	1	2	0.000146188	2	7.9406e-05	1.841	ATG5,NOX3
1	GO:0050713	9	12	negative regulation of interleukin-1 beta secretion	0.273436	1	1	1	2	0.000146188	2	7.9406e-05	1.841	APOA1,NLRP3
1	GO:0050756	7	8	fractalkine metabolic process	0.273436	1	1	1	2	0.000146188	2	7.9406e-05	1.841	CYP11A1,STAR
1	GO:0050973	6	7	detection of mechanical stimulus involved in equilibrioception	0.273436	1	1	1	2	0.000146188	2	7.9406e-05	1.841	PCDH15,SOX2
1	GO:0050992	6	8	dimethylallyl diphosphate biosynthetic process	0.273436	1	1	1	2	0.000146188	2	7.9406e-05	1.841	IDI1,IDI2
1	GO:0050993	6	7	dimethylallyl diphosphate metabolic process	0.273436	1	1	1	2	0.000146188	2	7.9406e-05	1.841	IDI1,IDI2
1	GO:0051562	11	12	negative regulation of mitochondrial calcium ion concentration	0.273436	1	1	1	2	0.000146188	2	7.9406e-05	1.841	MICU2,SLC25A27
1	GO:0051563	11	12	smooth endoplasmic reticulum calcium ion homeostasis	0.273436	1	1	1	2	0.000146188	2	7.9406e-05	1.841	APP,PSEN1
1	GO:0051660	5	6	establishment of centrosome localization	0.273436	1	1	1	2	0.000146188	2	7.9406e-05	1.841	CEP83,PAFAH1B1
1	GO:0051691	4	7	cellular oligosaccharide metabolic process	0.273436	1	1	1	2	0.000146188	2	7.9406e-05	1.841	ALG6,ALG8
1	GO:0051877	7	8	pigment granule aggregation in cell center	0.273436	1	1	1	2	0.000146188	2	7.9406e-05	1.841	BBS7,MKKS
1	GO:0052199	6	8	negative regulation of catalytic activity in other organism involved in symbiotic interaction	0.273436	1	1	1	2	0.000146188	2	7.9406e-05	1.841	APCS,PTX3
1	GO:0052203	5	7	modulation of catalytic activity in other organism involved in symbiotic interaction	0.273436	1	1	1	2	0.000146188	2	7.9406e-05	1.841	APCS,PTX3
1	GO:0052204	6	7	negative regulation of molecular function in other organism involved in symbiotic interaction	0.273436	1	1	1	2	0.000146188	2	7.9406e-05	1.841	APCS,PTX3
1	GO:0052205	5	6	modulation of molecular function in other organism involved in symbiotic interaction	0.273436	1	1	1	2	0.000146188	2	7.9406e-05	1.841	APCS,PTX3
1	GO:0052403	7	9	negative regulation by host of symbiont catalytic activity	0.273436	1	1	1	2	0.000146188	2	7.9406e-05	1.841	APCS,PTX3
1	GO:0052405	7	8	negative regulation by host of symbiont molecular function	0.273436	1	1	1	2	0.000146188	2	7.9406e-05	1.841	APCS,PTX3
1	GO:0052422	6	8	modulation by host of symbiont catalytic activity	0.273436	1	1	1	2	0.000146188	2	7.9406e-05	1.841	APCS,PTX3
1	GO:0052428	6	7	modification by host of symbiont molecular function	0.273436	1	1	1	2	0.000146188	2	7.9406e-05	1.841	APCS,PTX3
1	GO:0060027	5	7	convergent extension involved in gastrulation	0.273436	1	1	1	2	0.000146188	2	7.9406e-05	1.841	MKKS,NPHP3
1	GO:0060086	4	7	circadian temperature homeostasis	0.273436	1	1	1	2	0.000146188	2	7.9406e-05	1.841	NR1D1,TNFRSF11A
1	GO:0060221	10	10	retinal rod cell differentiation	0.273436	1	1	1	2	0.000146188	2	7.9406e-05	1.841	SOX8,SOX9
1	GO:0060352	4	4	cell adhesion molecule production	0.273436	1	1	1	2	0.000146188	2	7.9406e-05	1.841	GCNT1,GOLPH3
1	GO:0060392	8	12	negative regulation of SMAD protein import into nucleus	0.273436	1	1	1	2	0.000146188	2	7.9406e-05	1.841	FAM89B,PBLD
1	GO:0060431	5	9	primary lung bud formation	0.273436	1	1	1	2	0.000146188	2	7.9406e-05	1.841	HHEX,RDH10
1	GO:0060443	5	6	mammary gland morphogenesis	0.273436	1	1	1	2	0.000146188	2	7.9406e-05	1.841	STAT6,TGFBR2
1	GO:0060460	6	6	left lung morphogenesis	0.273436	1	1	1	2	0.000146188	2	7.9406e-05	1.841	NODAL,PITX2
1	GO:0060465	4	4	pharynx development	0.273436	1	1	1	2	0.000146188	2	7.9406e-05	1.841	FOXE1,TBX2
1	GO:0060621	8	10	negative regulation of cholesterol import	0.273436	1	1	1	2	0.000146188	2	7.9406e-05	1.841	APOA2,APOC3
1	GO:0060661	4	4	submandibular salivary gland formation	0.273436	1	1	1	2	0.000146188	2	7.9406e-05	1.841	CDC42,FGF10
1	GO:0060694	5	9	regulation of cholesterol transporter activity	0.273436	1	1	1	2	0.000146188	2	7.9406e-05	1.841	APOA2,PPARG
1	GO:0060738	6	7	epithelial-mesenchymal signaling involved in prostate gland development	0.273436	1	1	1	2	0.000146188	2	7.9406e-05	1.841	FOXA1,SHH
1	GO:0060769	6	8	positive regulation of epithelial cell proliferation involved in prostate gland development	0.273436	1	1	1	2	0.000146188	2	7.9406e-05	1.841	CTNNB1,SHH
1	GO:0060839	7	7	endothelial cell fate commitment	0.273436	1	1	1	2	0.000146188	2	7.9406e-05	1.841	ACVR1,RBPJ
1	GO:0060928	8	10	atrioventricular node cell development	0.273436	1	1	1	2	0.000146188	2	7.9406e-05	1.841	MAML1,NKX2-5
1	GO:0060932	8	9	His-Purkinje system cell differentiation	0.273436	1	1	1	2	0.000146188	2	7.9406e-05	1.841	NKX2-5,TBX3
1	GO:0060978	5	5	angiogenesis involved in coronary vascular morphogenesis	0.273436	1	1	1	2	0.000146188	2	7.9406e-05	1.841	FGF2,NRP1
1	GO:0060995	5	6	cell-cell signaling involved in kidney development	0.273436	1	1	1	2	0.000146188	2	7.9406e-05	1.841	GATA3,LGR4
1	GO:0061032	4	4	visceral serous pericardium development	0.273436	1	1	1	2	0.000146188	2	7.9406e-05	1.841	HAND2,WT1
1	GO:0061033	5	8	secretion by lung epithelial cell involved in lung growth	0.273436	1	1	1	2	0.000146188	2	7.9406e-05	1.841	FGF10,FGF7
1	GO:0061188	8	13	negative regulation of chromatin silencing at rDNA	0.273436	1	1	1	2	0.000146188	2	7.9406e-05	1.841	PHF2,PHF8
1	GO:0061289	6	8	Wnt signaling pathway involved in kidney development	0.273436	1	1	1	2	0.000146188	2	7.9406e-05	1.841	GATA3,LGR4
1	GO:0061290	7	9	canonical Wnt signaling pathway involved in metanephric kidney development	0.273436	1	1	1	2	0.000146188	2	7.9406e-05	1.841	GATA3,LGR4
1	GO:0061323	4	4	cell proliferation involved in heart morphogenesis	0.273436	1	1	1	2	0.000146188	2	7.9406e-05	1.841	HAND2,PITX2
1	GO:0061324	8	10	canonical Wnt signaling pathway involved in positive regulation of cardiac outflow tract cell proliferation	0.273436	1	1	1	2	0.000146188	2	7.9406e-05	1.841	CTNNB1,LRP6
1	GO:0061325	5	5	cell proliferation involved in outflow tract morphogenesis	0.273436	1	1	1	2	0.000146188	2	7.9406e-05	1.841	HAND2,PITX2
1	GO:0061341	9	9	non-canonical Wnt signaling pathway involved in heart development	0.273436	1	1	1	2	0.000146188	2	7.9406e-05	1.841	VANGL2,WNT5A
1	GO:0061346	9	10	planar cell polarity pathway involved in heart morphogenesis	0.273436	1	1	1	2	0.000146188	2	7.9406e-05	1.841	VANGL2,WNT5A
1	GO:0061441	6	6	renal artery morphogenesis	0.273436	1	1	1	2	0.000146188	2	7.9406e-05	1.841	NRP1,PKD2
1	GO:0070165	6	10	positive regulation of adiponectin secretion	0.273436	1	1	1	2	0.000146188	2	7.9406e-05	1.841	C1QTNF3,HCAR2
1	GO:0070350	7	7	regulation of white fat cell proliferation	0.273436	1	1	1	2	0.000146188	2	7.9406e-05	1.841	FGF10,FTO
1	GO:0070601	6	7	centromeric sister chromatid cohesion	0.273436	1	1	1	2	0.000146188	2	7.9406e-05	1.841	NAA50,SGOL2
1	GO:0070673	6	6	response to interleukin-18	0.273436	1	1	1	2	0.000146188	2	7.9406e-05	1.841	IFNG,RIPK2
1	GO:0070894	6	8	regulation of transposon integration	0.273436	1	1	1	2	0.000146188	2	7.9406e-05	1.841	ZNF91,ZNF93
1	GO:0070895	7	9	negative regulation of transposon integration	0.273436	1	1	1	2	0.000146188	2	7.9406e-05	1.841	ZNF91,ZNF93
1	GO:0070970	7	10	interleukin-2 secretion	0.273436	1	1	1	2	0.000146188	2	7.9406e-05	1.841	GPAM,PNP
1	GO:0071139	6	8	resolution of recombination intermediates	0.273436	1	1	1	2	0.000146188	2	7.9406e-05	1.841	GEN1,XRCC3
1	GO:0071140	7	9	resolution of mitotic recombination intermediates	0.273436	1	1	1	2	0.000146188	2	7.9406e-05	1.841	GEN1,XRCC3
1	GO:0071167	9	9	ribonucleoprotein complex import into nucleus	0.273436	1	1	1	2	0.000146188	2	7.9406e-05	1.841	NOP58,TGS1
1	GO:0071226	5	6	cellular response to molecule of fungal origin	0.273436	1	1	1	2	0.000146188	2	7.9406e-05	1.841	BTK,SYK
1	GO:0071338	7	7	positive regulation of hair follicle cell proliferation	0.273436	1	1	1	2	0.000146188	2	7.9406e-05	1.841	CDC42,FGF10
1	GO:0071394	7	8	cellular response to testosterone stimulus	0.273436	1	1	1	2	0.000146188	2	7.9406e-05	1.841	AACS,ELK1
1	GO:0071623	8	11	negative regulation of granulocyte chemotaxis	0.273436	1	1	1	2	0.000146188	2	7.9406e-05	1.841	C5AR2,SLIT2
1	GO:0071650	8	8	negative regulation of chemokine (C-C motif) ligand 5 production	0.273436	1	1	1	2	0.000146188	2	7.9406e-05	1.841	MUL1,TICAM2
1	GO:0071673	7	10	positive regulation of smooth muscle cell chemotaxis	0.273436	1	1	1	2	0.000146188	2	7.9406e-05	1.841	AIF1,LPAR1
1	GO:0071676	7	10	negative regulation of mononuclear cell migration	0.273436	1	1	1	2	0.000146188	2	7.9406e-05	1.841	BMP5,SLIT2
1	GO:0071810	7	11	regulation of fever generation by regulation of prostaglandin secretion	0.273436	1	1	1	2	0.000146188	2	7.9406e-05	1.841	TNFRSF11A,TNFSF11
1	GO:0071812	8	12	positive regulation of fever generation by positive regulation of prostaglandin secretion	0.273436	1	1	1	2	0.000146188	2	7.9406e-05	1.841	TNFRSF11A,TNFSF11
1	GO:0071847	9	9	TNFSF11-mediated signaling pathway	0.273436	1	1	1	2	0.000146188	2	7.9406e-05	1.841	TNFRSF11A,TNFSF11
1	GO:0071848	10	12	positive regulation of ERK1 and ERK2 cascade via TNFSF11-mediated signaling	0.273436	1	1	1	2	0.000146188	2	7.9406e-05	1.841	TNFRSF11A,TNFSF11
1	GO:0071863	6	6	regulation of cell proliferation in bone marrow	0.273436	1	1	1	2	0.000146188	2	7.9406e-05	1.841	LEF1,MEF2C
1	GO:0071864	7	7	positive regulation of cell proliferation in bone marrow	0.273436	1	1	1	2	0.000146188	2	7.9406e-05	1.841	LEF1,MEF2C
1	GO:0071931	6	13	positive regulation of transcription involved in G1/S transition of mitotic cell cycle	0.273436	1	1	1	2	0.000146188	2	7.9406e-05	1.841	ID2,ZPR1
1	GO:0071954	6	6	chemokine (C-C motif) ligand 11 production	0.273436	1	1	1	2	0.000146188	2	7.9406e-05	1.841	CXCR3,TNFSF4
1	GO:0072047	6	7	proximal/distal pattern formation involved in nephron development	0.273436	1	1	1	2	0.000146188	2	7.9406e-05	1.841	IRX1,IRX2
1	GO:0072204	6	7	cell-cell signaling involved in metanephros development	0.273436	1	1	1	2	0.000146188	2	7.9406e-05	1.841	GATA3,LGR4
1	GO:0072249	8	9	metanephric glomerular visceral epithelial cell development	0.273436	1	1	1	2	0.000146188	2	7.9406e-05	1.841	LAMB2,NPHS2
1	GO:0072272	7	8	proximal/distal pattern formation involved in metanephric nephron development	0.273436	1	1	1	2	0.000146188	2	7.9406e-05	1.841	IRX1,IRX2
1	GO:0072308	8	10	negative regulation of metanephric nephron tubule epithelial cell differentiation	0.273436	1	1	1	2	0.000146188	2	7.9406e-05	1.841	IFNG,STAT1
1	GO:0072313	7	8	metanephric glomerular epithelial cell development	0.273436	1	1	1	2	0.000146188	2	7.9406e-05	1.841	LAMB2,NPHS2
1	GO:0072334	6	11	UDP-galactose transmembrane transport	0.273436	1	1	1	2	0.000146188	2	7.9406e-05	1.841	SLC35A2,SLC35B1
1	GO:0072573	4	9	tolerance induction to lipopolysaccharide	0.273436	1	1	1	2	0.000146188	2	7.9406e-05	1.841	IRG1,TNFAIP3
1	GO:0072718	4	5	response to cisplatin	0.273436	1	1	1	2	0.000146188	2	7.9406e-05	1.841	ADIRF,SLC31A1
1	GO:0072719	5	6	cellular response to cisplatin	0.273436	1	1	1	2	0.000146188	2	7.9406e-05	1.841	ADIRF,SLC31A1
1	GO:0086029	6	7	Purkinje myocyte to ventricular cardiac muscle cell signaling	0.273436	1	1	1	2	0.000146188	2	7.9406e-05	1.841	CASQ2,RYR2
1	GO:0086068	6	6	Purkinje myocyte to ventricular cardiac muscle cell communication	0.273436	1	1	1	2	0.000146188	2	7.9406e-05	1.841	CASQ2,RYR2
1	GO:0090024	8	12	negative regulation of neutrophil chemotaxis	0.273436	1	1	1	2	0.000146188	2	7.9406e-05	1.841	C5AR2,SLIT2
1	GO:0090088	7	7	regulation of oligopeptide transport	0.273436	1	1	1	2	0.000146188	2	7.9406e-05	1.841	CA2,SLC26A6
1	GO:0090089	8	8	regulation of dipeptide transport	0.273436	1	1	1	2	0.000146188	2	7.9406e-05	1.841	CA2,SLC26A6
1	GO:0090114	5	8	COPII-coated vesicle budding	0.273436	1	1	1	2	0.000146188	2	7.9406e-05	1.841	VAPA,VAPB
1	GO:0090118	4	8	receptor-mediated endocytosis of low-density lipoprotein particle involved in cholesterol transport	0.273436	1	1	1	2	0.000146188	2	7.9406e-05	1.841	LDLRAP1,LRP6
1	GO:0090158	4	6	endoplasmic reticulum membrane organization	0.273436	1	1	1	2	0.000146188	2	7.9406e-05	1.841	STX18,TRDN
1	GO:0090177	5	7	establishment of planar polarity involved in neural tube closure	0.273436	1	1	1	2	0.000146188	2	7.9406e-05	1.841	CTHRC1,VANGL2
1	GO:0090195	7	10	chemokine secretion	0.273436	1	1	1	2	0.000146188	2	7.9406e-05	1.841	F2RL1,FOXP1
1	GO:0090204	5	9	protein localization to nuclear pore	0.273436	1	1	1	2	0.000146188	2	7.9406e-05	1.841	OSBPL8,SUMO1
1	GO:0090210	7	7	regulation of establishment of blood-brain barrier	0.273436	1	1	1	2	0.000146188	2	7.9406e-05	1.841	GPR124,TTPA
1	GO:0090234	6	9	regulation of kinetochore assembly	0.273436	1	1	1	2	0.000146188	2	7.9406e-05	1.841	RNF4,SENP6
1	GO:0090272	6	7	negative regulation of fibroblast growth factor production	0.273436	1	1	1	2	0.000146188	2	7.9406e-05	1.841	RGCC,WNT11
1	GO:0090362	7	7	positive regulation of platelet-derived growth factor production	0.273436	1	1	1	2	0.000146188	2	7.9406e-05	1.841	PTGS2,SERPINB7
1	GO:0097049	7	9	motor neuron apoptotic process	0.273436	1	1	1	2	0.000146188	2	7.9406e-05	1.841	FADD,FAS
1	GO:0097089	6	10	methyl-branched fatty acid metabolic process	0.273436	1	1	1	2	0.000146188	2	7.9406e-05	1.841	PHYH,SLC27A2
1	GO:0097101	7	7	blood vessel endothelial cell fate specification	0.273436	1	1	1	2	0.000146188	2	7.9406e-05	1.841	NRP1,RBPJ
1	GO:0097117	5	7	guanylate kinase-associated protein clustering	0.273436	1	1	1	2	0.000146188	2	7.9406e-05	1.841	NRXN1,SHANK3
1	GO:0097156	7	7	fasciculation of motor neuron axon	0.273436	1	1	1	2	0.000146188	2	7.9406e-05	1.841	EPHA3,EPHA4
1	GO:0097272	8	9	ammonia homeostasis	0.273436	1	1	1	2	0.000146188	2	7.9406e-05	1.841	OTC,TFAP2B
1	GO:0097274	6	6	urea homeostasis	0.273436	1	1	1	2	0.000146188	2	7.9406e-05	1.841	SLC25A23,TFAP2B
1	GO:0097324	7	9	melanocyte migration	0.273436	1	1	1	2	0.000146188	2	7.9406e-05	1.841	KIT,ZEB2
1	GO:0097411	6	6	hypoxia-inducible factor-1alpha signaling pathway	0.273436	1	1	1	2	0.000146188	2	7.9406e-05	1.841	PDK1,PDK3
1	GO:0097494	5	6	regulation of vesicle size	0.273436	1	1	1	2	0.000146188	2	7.9406e-05	1.841	RAB22A,RAB3B
1	GO:0098506	6	8	polynucleotide 3 dephosphorylation	0.273436	1	1	1	2	0.000146188	2	7.9406e-05	1.841	APTX,PNKP
1	GO:0098907	6	6	regulation of SA node cell action potential	0.273436	1	1	1	2	0.000146188	2	7.9406e-05	1.841	ANK2,RYR2
1	GO:1900159	7	9	positive regulation of bone mineralization involved in bone maturation	0.273436	1	1	1	2	0.000146188	2	7.9406e-05	1.841	ASXL2,LTF
1	GO:1900247	9	10	regulation of cytoplasmic translational elongation	0.273436	1	1	1	2	0.000146188	2	7.9406e-05	1.841	CPEB2,CPEB3
1	GO:1900248	10	11	negative regulation of cytoplasmic translational elongation	0.273436	1	1	1	2	0.000146188	2	7.9406e-05	1.841	CPEB2,CPEB3
1	GO:1900736	7	8	regulation of phospholipase C-activating G-protein coupled receptor signaling pathway	0.273436	1	1	1	2	0.000146188	2	7.9406e-05	1.841	BICD1,F2
1	GO:1901219	8	8	regulation of cardiac chamber morphogenesis	0.273436	1	1	1	2	0.000146188	2	7.9406e-05	1.841	LRP6,TBX2
1	GO:1901220	6	9	negative regulation of cardiac chamber morphogenesis	0.273436	1	1	1	2	0.000146188	2	7.9406e-05	1.841	LRP6,TBX2
1	GO:1901295	7	10	regulation of canonical Wnt signaling pathway involved in cardiac muscle cell fate commitment	0.273436	1	1	1	2	0.000146188	2	7.9406e-05	1.841	DKK1,RBPJ
1	GO:1901383	7	7	negative regulation of chorionic trophoblast cell proliferation	0.273436	1	1	1	2	0.000146188	2	7.9406e-05	1.841	ACVR1C,NODAL
1	GO:1901387	8	12	positive regulation of voltage-gated calcium channel activity	0.273436	1	1	1	2	0.000146188	2	7.9406e-05	1.841	NKX2-5,S100A1
1	GO:1901550	7	8	regulation of endothelial cell development	0.273436	1	1	1	2	0.000146188	2	7.9406e-05	1.841	S1PR2,S1PR3
1	GO:1901838	10	13	positive regulation of transcription of nuclear large rRNA transcript from RNA polymerase I promoter	0.273436	1	1	1	2	0.000146188	2	7.9406e-05	1.841	NCL,NOL11
1	GO:1901860	8	9	positive regulation of mitochondrial DNA metabolic process	0.273436	1	1	1	2	0.000146188	2	7.9406e-05	1.841	PPARGC1A,STOML2
1	GO:1901874	9	10	negative regulation of post-translational protein modification	0.273436	1	1	1	2	0.000146188	2	7.9406e-05	1.841	CRTAP,LEPRE1
1	GO:1901876	5	5	regulation of calcium ion binding	0.273436	1	1	1	2	0.000146188	2	7.9406e-05	1.841	PLN,SLN
1	GO:1901877	6	6	negative regulation of calcium ion binding	0.273436	1	1	1	2	0.000146188	2	7.9406e-05	1.841	PLN,SLN
1	GO:1901963	7	9	regulation of cell proliferation involved in outflow tract morphogenesis	0.273436	1	1	1	2	0.000146188	2	7.9406e-05	1.841	CTNNB1,LRP6
1	GO:1902093	7	8	positive regulation of sperm motility	0.273436	1	1	1	2	0.000146188	2	7.9406e-05	1.841	PGAM4,RNASE10
1	GO:1902442	6	8	regulation of ripoptosome assembly involved in necroptotic process	0.273436	1	1	1	2	0.000146188	2	7.9406e-05	1.841	BIRC2,MAP3K7
1	GO:1902443	7	9	negative regulation of ripoptosome assembly involved in necroptotic process	0.273436	1	1	1	2	0.000146188	2	7.9406e-05	1.841	BIRC2,MAP3K7
1	GO:1902525	10	11	regulation of protein monoubiquitination	0.273436	1	1	1	2	0.000146188	2	7.9406e-05	1.841	BIRC2,WDR48
1	GO:1902598	7	12	creatine transmembrane transport	0.273436	1	1	1	2	0.000146188	2	7.9406e-05	1.841	SLC16A12,SLC6A8
1	GO:1902623	7	10	negative regulation of neutrophil migration	0.273436	1	1	1	2	0.000146188	2	7.9406e-05	1.841	C5AR2,SLIT2
1	GO:1902861	6	12	copper ion import into cell	0.273436	1	1	1	2	0.000146188	2	7.9406e-05	1.841	SLC11A2,SLC31A1
1	GO:1902957	7	13	negative regulation of mitochondrial electron transport, NADH to ubiquinone	0.273436	1	1	1	2	0.000146188	2	7.9406e-05	1.841	DNAJC15,SNCA
1	GO:1903003	9	11	positive regulation of protein deubiquitination	0.273436	1	1	1	2	0.000146188	2	7.9406e-05	1.841	SART3,VCP
1	GO:1903015	6	7	regulation of exo-alpha-sialidase activity	0.273436	1	1	1	2	0.000146188	2	7.9406e-05	1.841	APCS,PTX3
1	GO:1903016	7	8	negative regulation of exo-alpha-sialidase activity	0.273436	1	1	1	2	0.000146188	2	7.9406e-05	1.841	APCS,PTX3
1	GO:1903027	6	9	regulation of opsonization	0.273436	1	1	1	2	0.000146188	2	7.9406e-05	1.841	C4BPA,C4BPB
1	GO:1903059	7	9	regulation of protein lipidation	0.273436	1	1	1	2	0.000146188	2	7.9406e-05	1.841	HHATL,SVIP
1	GO:1903070	9	13	negative regulation of ER-associated ubiquitin-dependent protein catabolic process	0.273436	1	1	1	2	0.000146188	2	7.9406e-05	1.841	SVIP,USP14
1	GO:1903140	8	9	regulation of establishment of endothelial barrier	0.273436	1	1	1	2	0.000146188	2	7.9406e-05	1.841	S1PR2,S1PR3
1	GO:1903232	5	8	melanosome assembly	0.273436	1	1	1	2	0.000146188	2	7.9406e-05	1.841	RAB32,RAB38
1	GO:1903433	7	9	regulation of constitutive secretory pathway	0.273436	1	1	1	2	0.000146188	2	7.9406e-05	1.841	RAB27A,RAB33B
1	GO:1903874	7	12	ferrous iron transmembrane transport	0.273436	1	1	1	2	0.000146188	2	7.9406e-05	1.841	SLC11A2,SLC39A14
1	GO:1903976	8	10	negative regulation of glial cell migration	0.273436	1	1	1	2	0.000146188	2	7.9406e-05	1.841	C16orf45,STAP1
1	GO:1990167	8	11	protein K27-linked deubiquitination	0.273436	1	1	1	2	0.000146188	2	7.9406e-05	1.841	OTUD6A,YOD1
1	GO:1990172	6	9	G-protein coupled receptor catabolic process	0.273436	1	1	1	2	0.000146188	2	7.9406e-05	1.841	BECN1P1,GPRASP1
1	GO:1990441	6	14	negative regulation of transcription from RNA polymerase II promoter in response to endoplasmic reticulum stress	0.273436	1	1	1	2	0.000146188	2	7.9406e-05	1.841	JUN,NCK1
1	GO:1990569	7	11	UDP-N-acetylglucosamine transmembrane transport	0.273436	1	1	1	2	0.000146188	2	7.9406e-05	1.841	SLC35A3,SLC35B4
1	GO:2000167	6	10	regulation of planar cell polarity pathway involved in neural tube closure	0.273436	1	1	1	2	0.000146188	2	7.9406e-05	1.841	LRP6,NPHP3
1	GO:2000232	6	8	regulation of rRNA processing	0.273436	1	1	1	2	0.000146188	2	7.9406e-05	1.841	NUDT16,SHQ1
1	GO:2000233	7	9	negative regulation of rRNA processing	0.273436	1	1	1	2	0.000146188	2	7.9406e-05	1.841	NUDT16,SHQ1
1	GO:2000276	6	9	negative regulation of oxidative phosphorylation uncoupler activity	0.273436	1	1	1	2	0.000146188	2	7.9406e-05	1.841	PPIF,TWIST1
1	GO:2000295	7	8	regulation of hydrogen peroxide catabolic process	0.273436	1	1	1	2	0.000146188	2	7.9406e-05	1.841	HP,SNCA
1	GO:2000314	6	9	negative regulation of fibroblast growth factor receptor signaling pathway involved in neural plate anterior/posterior pattern formation	0.273436	1	1	1	2	0.000146188	2	7.9406e-05	1.841	FUZ,OFD1
1	GO:2000417	7	10	negative regulation of eosinophil migration	0.273436	1	1	1	2	0.000146188	2	7.9406e-05	1.841	CD300A,PTGER4
1	GO:2000468	6	7	regulation of peroxidase activity	0.273436	1	1	1	2	0.000146188	2	7.9406e-05	1.841	LRRK2,SNCA
1	GO:2000535	5	6	regulation of entry of bacterium into host cell	0.273436	1	1	1	2	0.000146188	2	7.9406e-05	1.841	FUCA2,ITGAV
1	GO:2000563	11	12	positive regulation of CD4-positive, alpha-beta T cell proliferation	0.273436	1	1	1	2	0.000146188	2	7.9406e-05	1.841	CD55,XCL1
1	GO:2000569	10	11	regulation of T-helper 2 cell activation	0.273436	1	1	1	2	0.000146188	2	7.9406e-05	1.841	PRKCQ,TNFSF4
1	GO:2000570	11	12	positive regulation of T-helper 2 cell activation	0.273436	1	1	1	2	0.000146188	2	7.9406e-05	1.841	PRKCQ,TNFSF4
1	GO:2000583	7	8	regulation of platelet-derived growth factor receptor-alpha signaling pathway	0.273436	1	1	1	2	0.000146188	2	7.9406e-05	1.841	ADIPOQ,PHF14
1	GO:2000584	8	9	negative regulation of platelet-derived growth factor receptor-alpha signaling pathway	0.273436	1	1	1	2	0.000146188	2	7.9406e-05	1.841	ADIPOQ,PHF14
1	GO:2000617	9	13	positive regulation of histone H3-K9 acetylation	0.273436	1	1	1	2	0.000146188	2	7.9406e-05	1.841	BRCA1,NAP1L2
1	GO:2000660	8	9	negative regulation of interleukin-1-mediated signaling pathway	0.273436	1	1	1	2	0.000146188	2	7.9406e-05	1.841	IL1RN,ZNF675
1	GO:2000663	8	11	negative regulation of interleukin-5 secretion	0.273436	1	1	1	2	0.000146188	2	7.9406e-05	1.841	IFNA2,TNFRSF21
1	GO:2000666	8	11	negative regulation of interleukin-13 secretion	0.273436	1	1	1	2	0.000146188	2	7.9406e-05	1.841	IFNA2,TNFRSF21
1	GO:2000722	7	8	regulation of cardiac vascular smooth muscle cell differentiation	0.273436	1	1	1	2	0.000146188	2	7.9406e-05	1.841	HEY2,MYOCD
1	GO:2000767	9	10	positive regulation of cytoplasmic translation	0.273436	1	1	1	2	0.000146188	2	7.9406e-05	1.841	NCK1,YBX3
1	GO:2000790	6	8	regulation of mesenchymal cell proliferation involved in lung development	0.273436	1	1	1	2	0.000146188	2	7.9406e-05	1.841	NFIB,PHF14
1	GO:2000791	6	9	negative regulation of mesenchymal cell proliferation involved in lung development	0.273436	1	1	1	2	0.000146188	2	7.9406e-05	1.841	NFIB,PHF14
1	GO:2000878	6	8	positive regulation of oligopeptide transport	0.273436	1	1	1	2	0.000146188	2	7.9406e-05	1.841	CA2,SLC26A6
1	GO:2000880	7	9	positive regulation of dipeptide transport	0.273436	1	1	1	2	0.000146188	2	7.9406e-05	1.841	CA2,SLC26A6
1	GO:2000910	7	9	negative regulation of sterol import	0.273436	1	1	1	2	0.000146188	2	7.9406e-05	1.841	APOA2,APOC3
1	GO:2001074	7	8	regulation of metanephric ureteric bud development	0.273436	1	1	1	2	0.000146188	2	7.9406e-05	1.841	BASP1,WT1
1	GO:2001076	6	9	positive regulation of metanephric ureteric bud development	0.273436	1	1	1	2	0.000146188	2	7.9406e-05	1.841	BASP1,WT1
1	GO:2001106	4	4	regulation of Rho guanyl-nucleotide exchange factor activity	0.273436	1	1	1	2	0.000146188	2	7.9406e-05	1.841	CCPG1,EPHA4
1	GO:2001148	6	9	regulation of dipeptide transmembrane transport	0.273436	1	1	1	2	0.000146188	2	7.9406e-05	1.841	CA2,SLC26A6
1	GO:2001150	7	10	positive regulation of dipeptide transmembrane transport	0.273436	1	1	1	2	0.000146188	2	7.9406e-05	1.841	CA2,SLC26A6
1	GO:2001183	8	11	negative regulation of interleukin-12 secretion	0.273436	1	1	1	2	0.000146188	2	7.9406e-05	1.841	LILRB1,TNFRSF9
1	GO:2001205	7	11	negative regulation of osteoclast development	0.273436	1	1	1	2	0.000146188	2	7.9406e-05	1.841	LILRB1,LTF
1	GO:0051262	8	8	protein tetramerization	0.275662	0.789459	1	1	52	0.00380089	93	0.00369238	1.029	AASS,ACADL,ACADS,ACTN2,ALDH5A1,ALDOA,ALDOC,ANXA2,APOA1BP,ATPIF1,CBR4,CDA,CPSF6,CRTC2,CRTC3,CRYZ,CTH,CUTC,DCTPP1,DECR1,DNM1L,DPYS,FBP1,GFPT1,GLS,GNMT,GPX3,HIST1H3A,HIST1H4A,HIST3H3,HMGCR,HPRT1,IDE,IMPDH2,KCNJ2,MTMR2,NLGN1,NUDT21,OXA1L,PCBD1,PDSS1,PEX5,RPS19,RRM1,SHMT1,SOD2,TGM3,TP63,TRPM8,TRPV5,USP16,UXS1
1	GO:0002753	7	12	cytoplasmic pattern recognition receptor signaling pathway	0.278049	0.824948	1	1	20	0.00146188	34	0.0013499	1.083	CARD9,CASP8,CHUK,CYLD,IKBKB,IKBKG,IRAK1,MAP2K6,MAP3K7,NOD1,NOD2,OTULIN,RIPK2,RPS27A,TAB2,TAB3,TNFAIP3,TRAF6,UBC,UBE2N
1	GO:0016574	5	11	histone ubiquitination	0.278049	0.824948	1	1	20	0.00146188	34	0.0013499	1.083	BCOR,CBX8,CDC73,CUL4B,HUWE1,PAF1,PCGF1,PHC1,RAG1,RNF168,RNF20,RYBP,SKP1,SUZ12,UBE2A,UBE2E1,UBE2N,UBE2U,USP22,WAC
1	GO:0042254	5	5	ribosome biogenesis	0.278049	0.824948	1	1	20	0.00146188	34	0.0013499	1.083	BOP1,DROSHA,EBNA1BP2,GNL3L,GTPBP10,GTPBP4,LSG1,MRPL36,MRTO4,MTG2,NAF1,NOA1,NOC4L,RPL7A,RPS18,RRN3,RRS1,RSL24D1,SBDS,SURF6
1	GO:0050909	8	8	sensory perception of taste	0.278049	0.824948	1	1	20	0.00146188	34	0.0013499	1.083	ASIC3,GNAT3,GNB1,GNG13,LEF1,P2RX2,PKD1L3,REEP2,SCNN1A,SCNN1D,TAS1R1,TAS1R2,TAS2R1,TAS2R20,TAS2R30,TAS2R3,TAS2R43,TAS2R4,TAS2R5,WNT10B
1	GO:0009889	5	5	regulation of biosynthetic process	0.278075	0.734082	1	1	2102	0.153644	3988	0.158336	0.9704	AARSD1,AARS,ABCA1,ABCA2,ABCA7,ABRA,ABT1,ACAD8,ACADL,ACADM,ACADVL,ACD,ACP5,ACR,ACTL6A,ACTN2,ACTR8,ACVR1,ACVR2A,ADCY7,ADIPOQ,ADIRF,ADNP2,ADORA2B,ADRB1,ADRB3,AEBP2,AFAP1L2,AFF4,AGER,AGO4,AGTR2,AHI1,AHR,AIF1,AIM2,AKAP17A,AKIRIN2,AKT2,ALKBH4,ALX1,ALX3,AMELX,ANHX,ANKAR,ANKRA2,ANKRD13C,ANKRD17,ANKRD30A,ANKRD42,ANKRD49,ANXA1,ANXA3,AP2A1,APBB1,APBB3,APEX1,APOA1,APOA2,APOA4,APOA5,APOC3,APP,ARF4,ARFGEF1,ARG…
1	GO:0009119	6	8	ribonucleoside metabolic process	0.278529	0.764893	1	1	122	0.00891748	224	0.00889348	1.003	ACLY,ADAL,ADK,ADSS,AHCYL1,AK3,AK4,AK9,ALDOA,ALDOB,ALDOC,AMD1,APOBEC2,APOBEC3C,APOBEC3F,APOBEC3G,APOBEC3H,APRT,ATP5A1,ATP5B,ATP5C1,ATP5F1,ATP5G3,ATP5H,ATP5J2,ATP5O,ATP6V0A2,ATP6V1A,ATP7A,BPGM,BPNT1,CAD,CDA,CECR1,CHCHD10,CMPK1,COASY,CTNS,CTPS1,CTPS2,DGUOK,DHODH,DNMT3A,ENO1,ENO3,ENPP1,ENPP4,ENTPD4,FIGNL1,GAPDH,GMPS,GNMT,GPI,HK2,HMGCR,HPRT1,IMPDH2,MAT1A,MAT2B,MCCC2,MRI1,MTO1,MTRR,NADK,NDUFS1,NME1,NME…
1	GO:0006094	8	9	gluconeogenesis	0.278924	0.812266	1	1	26	0.00190045	45	0.00178664	1.064	ALDOA,ALDOB,ALDOC,ATF3,CRTC2,CRY1,ENO1,ENO3,FBP1,FBP2,GAPDH,GPD2,GPI,MDH1,MDH2,PCK1,PFKFB1,PGAM1,PGK1,PGM1,PPARGC1A,PRKACA,PRKACB,SDS,SLC25A10,SLC25A11
1	GO:0051865	10	11	protein autoubiquitination	0.278924	0.812266	1	1	26	0.00190045	45	0.00178664	1.064	ASB4,BFAR,BRCA1,CNOT4,ERCC8,LTN1,MARCH5,RAG1,RNF10,RNF115,RNF11,RNF133,RNF146,RNF181,RNF187,RNF4,TRAF2,TRAF6,TRIM17,TRIM21,TRIM68,TRIM71,UBE2A,UBE2D3,UBE3A,UHRF2
1	GO:0002673	7	8	regulation of acute inflammatory response	0.280149	0.795234	1	1	39	0.00285067	69	0.00273951	1.041	A2M,APCS,C4A,C4B,C4BPA,C4BPB,C5,C6,C7,C8G,C9,CD46,CD55,CD59,CFH,CFP,CR1,CREB3L3,EDNRB,FCER1A,FCER1G,FFAR2,FFAR3,GSTP1,IL20RB,KLKB1,NLRP3,NPY5R,PIK3CG,PPARG,PROS1,PTGS2,RHBDD3,SPN,TAC1,TNFRSF11A,TNFSF11,VIMP,ZP3
1	GO:0032482	9	9	Rab protein signal transduction	0.280149	0.795234	1	1	39	0.00285067	69	0.00273951	1.041	IFT22,RAB11A,RAB13,RAB14,RAB15,RAB18,RAB19,RAB21,RAB22A,RAB23,RAB24,RAB27A,RAB27B,RAB2B,RAB30,RAB31,RAB32,RAB33A,RAB33B,RAB34,RAB36,RAB38,RAB39B,RAB3B,RAB3C,RAB3D,RAB40A,RAB40AL,RAB41,RAB5A,RAB5C,RAB6A,RAB6C,RAB8B,RAB9A,RAB9B,RABL2A,RABL2B,RASEF
1	GO:1901361	5	5	organic cyclic compound catabolic process	0.280706	0.751699	1	1	226	0.0165193	420	0.0166753	0.9906	AADAT,ABCE1,ADAL,AGO4,AIFM1,ALDH1L1,ALDH6A1,AMBP,AMDHD1,APOBEC2,APOBEC3C,APOBEC3F,APOBEC3G,APOBEC3H,ASPDH,CASC3,CASP3,CCBL2,CDA,CECR1,CECR2,CNOT10,CNOT11,CNOT3,CNOT4,CNOT6L,CNOT7,CNOT8,CNP,CYP1A1,CYP1A2,CYP2A6,CYP39A1,CYP3A4,CYP7A1,DCP1A,DCP2,DCTPP1,DDX6,DERA,DFFB,DIS3,DNA2,DNASE1L3,DNASE2B,DNASE2,DNPH1,DPYS,DROSHA,DXO,EIF3E,EIF4A1,EIF4B,EIF4E,EIF4G1,ENPP1,ENPP3,ENPP4,ENTPD3,ENTPD4,ERI1,ERN2,ETF1…
1	GO:0044085	3	3	cellular component biogenesis	0.280944	0.784236	1	1	53	0.00387399	95	0.00377179	1.027	ACAD9,AIFM1,BOP1,COA3,DROSHA,EBNA1BP2,EIF6,FOXRED1,GNL3L,GTPBP10,GTPBP4,LSG1,MRPL36,MRTO4,MTG2,NAF1,NDUFAF3,NDUFAF4,NDUFAF5,NDUFAF7,NDUFS4,NDUFS5,NDUFS8,NOA1,NOC4L,NOP14,NUBPL,OXA1L,PES1,PEX3,RPL11,RPL14,RPL26,RPL35A,RPL7A,RPL7,RPS17,RPS18,RPS19,RPS21,RRN3,RRP36,RRS1,RSL24D1,SBDS,SDAD1,SDHAF1,SURF6,TGS1,TIMM21,TTC19,WDR12,WDR55
1	GO:0042176	6	7	regulation of protein catabolic process	0.282249	0.751488	1	1	209	0.0152767	388	0.0154048	0.9917	ADAM9,ANAPC10,ANAPC1,ANXA2,APC,ARAF,ASB9,ATG4B,ATPIF1,ATRAID,AURKA,AZIN1,BAG6,BANP,BARD1,BBS7,BUB1,C4BPA,C4BPB,CBLB,CCAR2,CCDC22,CDC16,CDC23,CDC26,CDC27,CDC42,CDC6,CDK1,CDKN1B,CENPE,COMMD1,CREBRF,CSNK1D,CST3,CTSC,CUL3,CUL4B,DAB2,DACT1,DDRGK1,DEDD,DISC1,DTHD1,DYX1C1,EGFR,FAF1,FBXL5,FBXO22,FBXO43,FBXO5,FBXW7,FLNA,FOXO1,FZR1,GABARAPL2,GBA,GJA1,GLMN,GNA12,GNB2L1,GPLD1,HERPUD1,HGS,HSP90AB1,HSPBP1,IFNG…
1	GO:0000281	6	7	mitotic cytokinesis	0.284921	0.834472	1	1	15	0.00109641	25	0.000992576	1.105	ANK3,APC,CKAP2,CUL7,DAXX,KIF20A,KIF4A,KIF4B,MITD1,NUSAP1,PLK1,RASA1,SNX33,STAMBP,USP8
1	GO:0000289	9	11	nuclear-transcribed mRNA poly(A) tail shortening	0.284921	0.834472	1	1	15	0.00109641	25	0.000992576	1.105	CNOT10,CNOT11,CNOT3,CNOT4,CNOT6L,CNOT7,CNOT8,EIF4A1,EIF4B,EIF4E,EIF4G1,MLH1,PAIP1,PAN3,TNKS1BP1
1	GO:0030201	5	8	heparan sulfate proteoglycan metabolic process	0.284921	0.834472	1	1	15	0.00109641	25	0.000992576	1.105	B3GALT6,EXT1,EXTL2,HPSE,HS3ST3B1,HS3ST4,HS3ST5,HS6ST1,HS6ST2,HS6ST3,NDST2,NDST3,NDST4,SULF1,XYLT2
1	GO:0032731	8	8	positive regulation of interleukin-1 beta production	0.284921	0.834472	1	1	15	0.00109641	25	0.000992576	1.105	AIM2,CASP1,CASP5,IFI16,IFNG,ISL1,NLRP12,NLRP1,NLRP2,NLRP3,NOD2,P2RX7,PANX1,TRIM16,WNT5A
1	GO:0086091	5	9	regulation of heart rate by cardiac conduction	0.284921	0.834472	1	1	15	0.00109641	25	0.000992576	1.105	AKAP9,ANK2,CACNA1D,CAMK2D,CAV1,CTNNA3,DSC2,DSG2,DSP,KCNA5,KCNE2,KCNJ2,PKP2,SCN1B,YWHAE
1	GO:2000191	7	8	regulation of fatty acid transport	0.284921	0.834472	1	1	15	0.00109641	25	0.000992576	1.105	AGTR2,AKT2,IRS2,MAP2K6,MIF,NCOR1,OXT,P2RX4,P2RX7,PLA2G10,PLA2R1,SYK,THBS1,TNFRSF11A,TNFSF11
1	GO:0044282	5	5	small molecule catabolic process	0.285176	0.755808	1	1	141	0.0103063	260	0.0103228	0.9984	AADAT,AASS,ABCD1,ABCD2,ABHD10,ABHD12,ACAD11,ACAD8,ACADL,ACADM,ACADSB,ACADS,ACADVL,ACOT8,ACOXL,ACSF3,ADH4,ADH5,ADH7,ADIPOQ,AGXT,AKR1B10,ALDH1B1,ALDH1L1,ALDH3B1,ALDH5A1,ALDH6A1,ALDH7A1,AMACR,AMDHD1,ASL,ASPA,BCAT1,BCKDHA,BCKDHB,BDH2,CAD,CBR3,CCBL2,CPT1B,CPT1C,CPT2,CTH,CYP1A1,CYP26A1,CYP26C1,CYP39A1,CYP7A1,DBT,DDO,DECR1,DLD,DTD2,EHHADH,ENPP2,ENPP7,EPM2A,ESD,ETFDH,FAH,FGF23,FTCD,GCAT,GCSH,GK2,GK3P,GK5…
1	GO:0001967	4	4	suckling behavior	0.286889	0.857492	1	1	10	0.000730941	16	0.000635248	1.151	APLP2,APP,DACH1,DERL2,GLS,HAND2,PEX13,POU4F1,UBE2Q1,UBR3
1	GO:0002724	7	9	regulation of T cell cytokine production	0.286889	0.857492	1	1	10	0.000730941	16	0.000635248	1.151	CLC,FOXP3,IFNA2,MALT1,MAP3K7,RSAD2,TNFSF4,TRAF2,TRAF6,XCL1
1	GO:0006625	6	9	protein targeting to peroxisome	0.286889	0.857492	1	1	10	0.000730941	16	0.000635248	1.151	LONP2,PEX12,PEX26,PEX3,PEX5,PEX5L,PEX6,PEX7,RAB8B,ZFAND6
1	GO:0016254	7	8	preassembly of GPI anchor in ER membrane	0.286889	0.857492	1	1	10	0.000730941	16	0.000635248	1.151	DPM2,PIGA,PIGB,PIGG,PIGH,PIGL,PIGO,PIGP,PIGW,PIGX
1	GO:0030220	4	7	platelet formation	0.286889	0.857492	1	1	10	0.000730941	16	0.000635248	1.151	CASP3,CASP9,CIB1,CLEC1B,GATA1,MEF2C,NBEAL2,PTPN11,SRF,VPS33A
1	GO:0034695	6	8	response to prostaglandin E	0.286889	0.857492	1	1	10	0.000730941	16	0.000635248	1.151	CCL21,GNB1,OXT,PAX6,PPARG,PTGER2,SERPINA7,SFRP1,TGFBR3,TNFSF4
1	GO:0043046	6	11	DNA methylation involved in gamete generation	0.286889	0.857492	1	1	10	0.000730941	16	0.000635248	1.151	ASZ1,CTCFL,DNMT3A,KDM1B,MAEL,PIWIL2,PIWIL4,PRMT7,TDRD1,TDRD5
1	GO:0043302	7	11	positive regulation of leukocyte degranulation	0.286889	0.857492	1	1	10	0.000730941	16	0.000635248	1.151	ADORA2B,AP1G1,F2RL1,FCER1A,FCER1G,GAB2,LAMP1,SYK,VAMP7,VAMP8
1	GO:0043555	5	9	regulation of translation in response to stress	0.286889	0.857492	1	1	10	0.000730941	16	0.000635248	1.151	EIF2AK2,EIF2AK3,EIF2B1,EIF2B3,EIF2B4,EIF2B5,EIF2S1,NCK1,RBM4,RPS6KA3
1	GO:0045948	9	10	positive regulation of translational initiation	0.286889	0.857492	1	1	10	0.000730941	16	0.000635248	1.151	BOLL,DAZ1,DAZL,DDX3X,EIF2B5,KHDRBS1,NCK1,POLR2D,POLR2G,UHMK1
1	GO:0048485	5	5	sympathetic nervous system development	0.286889	0.857492	1	1	10	0.000730941	16	0.000635248	1.151	GATA3,GFRA3,HAND2,NF1,SEMA3A,SOX11,SOX4,TFAP2A,TFAP2B,TP63
1	GO:0072662	5	7	protein localization to peroxisome	0.286889	0.857492	1	1	10	0.000730941	16	0.000635248	1.151	LONP2,PEX12,PEX26,PEX3,PEX5,PEX5L,PEX6,PEX7,RAB8B,ZFAND6
1	GO:0072663	6	6	establishment of protein localization to peroxisome	0.286889	0.857492	1	1	10	0.000730941	16	0.000635248	1.151	LONP2,PEX12,PEX26,PEX3,PEX5,PEX5L,PEX6,PEX7,RAB8B,ZFAND6
1	GO:0090344	6	6	negative regulation of cell aging	0.286889	0.857492	1	1	10	0.000730941	16	0.000635248	1.151	BCL6,FZR1,MARCH5,MIF,SIRT1,TERT,TP63,TWIST1,WNT1,ZKSCAN3
1	GO:0070124	5	5	mitochondrial translational initiation	0.286957	0.782861	1	1	47	0.00343542	84	0.00333505	1.03	CHCHD1,ICT1,MRPL12,MRPL15,MRPL17,MRPL18,MRPL1,MRPL21,MRPL22,MRPL24,MRPL28,MRPL2,MRPL30,MRPL32,MRPL34,MRPL35,MRPL36,MRPL37,MRPL38,MRPL39,MRPL3,MRPL44,MRPL46,MRPL47,MRPL48,MRPL49,MRPL50,MRPL51,MRPS11,MRPS12,MRPS14,MRPS15,MRPS16,MRPS18C,MRPS21,MRPS22,MRPS23,MRPS25,MRPS26,MRPS30,MRPS31,MRPS34,MRPS35,MRPS9,MTFMT,MTIF2,PTCD3
1	GO:0070126	9	9	mitochondrial translational termination	0.286957	0.782861	1	1	47	0.00343542	84	0.00333505	1.03	CHCHD1,GFM2,ICT1,MRPL12,MRPL15,MRPL17,MRPL18,MRPL1,MRPL21,MRPL22,MRPL24,MRPL28,MRPL2,MRPL30,MRPL32,MRPL34,MRPL35,MRPL36,MRPL37,MRPL38,MRPL39,MRPL3,MRPL44,MRPL46,MRPL47,MRPL48,MRPL49,MRPL50,MRPL51,MRPS11,MRPS12,MRPS14,MRPS15,MRPS16,MRPS18C,MRPS21,MRPS22,MRPS23,MRPS25,MRPS26,MRPS30,MRPS31,MRPS34,MRPS35,MRPS9,MTRF1L,PTCD3
1	GO:0006284	5	9	base-excision repair	0.287735	0.803357	1	1	27	0.00197354	47	0.00186604	1.058	APEX1,APEX2,CCNO,DNA2,FEN1,HMGA1,HUWE1,MBD4,MRE11A,MUTYH,NEIL1,NEIL3,PARP1,PARP2,PCNA,PNKP,POLB,POLD3,POLQ,PRMT6,RFC1,RFC3,RFC5,RPA2,RPA3,UNG,XRCC1
1	GO:0014823	3	3	response to activity	0.287735	0.803357	1	1	27	0.00197354	47	0.00186604	1.058	ADIPOQ,BGLAP,BMP6,CAPN3,CDK1,HADH,IL1RN,ITGA2,MAS1,METRNL,NCF2,OXT,PCK1,PERM1,PPARD,PPARGC1A,PRKAA1,RYR2,SCO2,SLC25A25,SMTNL1,SOD2,STAR,TENC1,TPH2,UCP3,UQCRC1
1	GO:0032371	7	7	regulation of sterol transport	0.288858	0.813932	1	1	21	0.00153498	36	0.00142931	1.074	ABCA12,ABCA1,ABCA2,ABCA7,ADIPOQ,APOA1,APOA2,APOA4,APOA5,APOC3,LEP,NFKB1,PLA2G10,PLTP,PON1,PPARG,PTCH1,SCP2,SHH,SIRT1,TSPO
1	GO:0032374	8	8	regulation of cholesterol transport	0.288858	0.813932	1	1	21	0.00153498	36	0.00142931	1.074	ABCA12,ABCA1,ABCA2,ABCA7,ADIPOQ,APOA1,APOA2,APOA4,APOA5,APOC3,LEP,NFKB1,PLA2G10,PLTP,PON1,PPARG,PTCH1,SCP2,SHH,SIRT1,TSPO
1	GO:0032720	8	8	negative regulation of tumor necrosis factor production	0.288858	0.813932	1	1	21	0.00153498	36	0.00142931	1.074	ACP5,ADIPOQ,C5AR2,CHRNA7,CIDEA,FOXP3,GHRL,GSTP1,HSF1,IRAK3,LILRB1,MC1R,NLRC3,NOD2,RARA,TLR4,TNFAIP3,TRIM27,TSPO,TWIST1,VIMP
1	GO:0090278	7	10	negative regulation of peptide hormone secretion	0.288858	0.813932	1	1	21	0.00153498	36	0.00142931	1.074	ACVR1C,BMP8A,CARTPT,CRHBP,FAM3D,GHRL,HADH,HMGCR,IRS1,LEP,MAP4K4,NDUFAF2,PIM3,PPP3CA,PSMD9,PTPN11,REST,SFRP1,SIRT4,STXBP5L,UCP2
1	GO:2000242	5	5	negative regulation of reproductive process	0.288858	0.813932	1	1	21	0.00153498	36	0.00142931	1.074	ACVR1C,APC,ASMT,CDKN1B,CSN2,EAF2,GPR149,NODAL,OVGP1,PRDX4,SPINK13,SULF1,TIMP1,TPST2,WDR77,WEE2,WNT5A,WT1,ZFPM2,ZP3,ZP4
1	GO:0072659	5	7	protein localization to plasma membrane	0.289304	0.772064	1	1	62	0.00453183	112	0.00444674	1.019	ABCA12,ADIPOQ,AKT2,AMN,ANK2,ANK3,ANXA2,ATP1B1,ATP1B3,BAG4,BBS1,BLZF1,BSG,C2CD5,CALCR,CAV1,CDH1,CLIP1,CRB3,DPP10,DPP6,EPB41L3,FCER1G,FGF13,GCC2,GOLGA4,GOLPH3,INPP5K,KCNIP3,LIN7A,LIN7C,MACF1,MAP7,MYL12A,MYO5A,OPTN,P2RY1,PDZD11,PIGW,PIP5K1A,PPIL2,PTCH1,RAB11A,RAB15,RAB31,RAB34,RAB3B,RAB3C,RAB3D,RAB40A,RAB40AL,RAB8B,RAMP1,SCP2,STXBP1,TMED2,TNIK,VAMP2,VAMP5,VAMP7,ZDHHC22,ZDHHC23
1	GO:0043044	7	8	ATP-dependent chromatin remodeling	0.291773	0.790456	1	1	34	0.0024852	60	0.00238218	1.043	ACTL6A,ANP32E,CASC5,CECR2,CENPA,CENPC,CENPI,CENPK,CENPL,CENPN,CENPQ,CENPU,CENPW,CHD8,FSHR,HDAC1,HDAC2,HIST1H2BA,HIST1H4A,HJURP,HNRNPC,ITGB3BP,MBD2,MIS18BP1,NASP,NPM1,PSME4,RBBP7,SMARCA1,SMARCA5,SMARCAD1,SMARCD2,SMARCE1,SYCP3
1	GO:0033138	10	11	positive regulation of peptidyl-serine phosphorylation	0.2926	0.777212	1	1	48	0.00350852	86	0.00341446	1.028	AKAP9,ANGPT1,ARAF,ATP2B4,AVP,BAG4,CAB39,CAPRIN2,CAV1,CDC42,DOCK7,GCG,HAX1,HCLS1,IFNA10,IFNA14,IFNA16,IFNA17,IFNA1,IFNA21,IFNA4,IFNA5,IFNA6,IFNA7,IFNA8,IFNE,IFNG,IFNK,IFNW1,MIF,NTF3,PDCD10,PHIP,PIK3CA,PINK1,PRKD1,RAF1,RIPK2,SFRP2,SNCA,STOX1,TBK1,TEK,TENM1,TERF2IP,TXN,UCN,WNT5A
1	GO:1901659	5	6	glycosyl compound biosynthetic process	0.293939	0.76745	1	1	63	0.00460493	114	0.00452614	1.017	ADAL,ADK,ADSS,AK3,AK4,AK9,ALDOA,AMD1,APRT,ATP5A1,ATP5B,ATP5C1,ATP5F1,ATP5G3,ATP5H,ATP5J2,ATP5O,ATP6V0A2,CAD,CDA,CECR1,CHCHD10,CMPK1,COASY,CTPS1,CTPS2,DCK,DCTD,DHFRL1,DHODH,GMPS,HPRT1,IMPDH2,MAT1A,MAT2B,NME1,NME1-NME2,NME2,NME3,NME4,NME5,NME7,NME8,NME9,PANK1,PAPSS1,PPCS,PRPS1,PRPS2,QTRT1,QTRTD1,RP2,SLC35B2,SLC35B3,STOML2,SURF1,TCIRG1,TYMP,TYW5,UCK1,UCK2,UMPS,UPRT
1	GO:0051403	6	9	stress-activated MAPK cascade	0.298136	0.771644	1	1	49	0.00358161	88	0.00349387	1.025	ADORA2B,ARHGEF6,ATF1,ATF2,CASR,CCM2,CDC42EP5,CDK1,CREB1,CRYAB,DUSP19,DUSP6,ELK1,FGF14,GPS1,GPS2,IKBKG,IRAK1,JUN,MAP2K3,MAP2K4,MAP2K6,MAP3K11,MAP3K13,MAP3K5,MAP3K7,MAP4K2,MAP4K3,MAPK10,MAPK8,MAPK8IP2,MEF2A,MEF2C,NOD1,NOD2,PPP2R5D,PTGER4,RB1CC1,RBM4,RIPK2,RPS27A,RPS6KA3,STRADB,TAB2,TAB3,TAOK2,TNFRSF19,TRAF6,UBC
1	GO:0006376	7	8	mRNA splice site selection	0.298355	0.820458	1	1	16	0.00116951	27	0.00107198	1.091	C7orf55-LUC7L2,CELF2,LUC7L2,LUC7L3,MBNL1,PSIP1,PTBP2,RBMX,SF1,SFSWAP,SLU7,SNRPC,SRSF10,SRSF12,SRSF5,YTHDC1
1	GO:0006779	6	7	porphyrin-containing compound biosynthetic process	0.298355	0.820458	1	1	16	0.00116951	27	0.00107198	1.091	ALAD,ALAS1,ALAS2,ATPIF1,COX10,COX15,CPOX,HMBS,HNF1A,PPOX,SLC11A2,SLC25A38,SUCLA2,TSPO,UROD,UROS
1	GO:0070271	4	4	protein complex biogenesis	0.298355	0.820458	1	1	16	0.00116951	27	0.00107198	1.091	ACAD9,AIFM1,COA3,FOXRED1,NDUFAF3,NDUFAF4,NDUFAF5,NDUFAF7,NDUFS4,NDUFS5,NDUFS8,NUBPL,OXA1L,SDHAF1,TIMM21,TTC19
1	GO:2001222	7	8	regulation of neuron migration	0.298355	0.820458	1	1	16	0.00116951	27	0.00107198	1.091	CDH1,COL3A1,FLRT2,GNRH1,GPR173,KIF20B,NKX6-1,PAX6,RELN,SCRT1,SEMA3A,SEMA6A,SRGAP2C,ULK4,UNC5D,ZSWIM6
1	GO:0006687	6	8	glycosphingolipid metabolic process	0.298881	0.783226	1	1	35	0.00255829	62	0.00246159	1.039	ALDH5A1,ARSA,ARSD,ARSE,ARSF,ARSH,ARSJ,ARSK,ASAH1,ASAH2,CREM,CTSA,ENPP7,GAL3ST1,GBA3,GBA,GLA,HEXA,HEXB,KIT,MAP7,NAGA,NEU4,SMPD1,SMPD2,SMPD4,ST6GALNAC3,ST8SIA1,ST8SIA2,ST8SIA3,ST8SIA5,ST8SIA6,STS,SUMF1,UGCG
1	GO:1903556	7	7	negative regulation of tumor necrosis factor superfamily cytokine production	0.299111	0.803326	1	1	22	0.00160807	38	0.00150871	1.066	ACP5,ADIPOQ,C5AR2,CHRNA7,CIDEA,FOXP3,GHRL,GSTP1,HSF1,IRAK3,LILRB1,LTF,MC1R,NLRC3,NOD2,RARA,TLR4,TNFAIP3,TRIM27,TSPO,TWIST1,VIMP
1	GO:0006054	6	8	N-acetylneuraminate metabolic process	0.300987	0.885525	1	1	6	0.000438564	9	0.000357327	1.227	CMAS,GNE,NAGK,NANP,NPL,ST6GAL1
1	GO:0006216	9	11	cytidine catabolic process	0.300987	0.885525	1	1	6	0.000438564	9	0.000357327	1.227	APOBEC2,APOBEC3C,APOBEC3F,APOBEC3G,APOBEC3H,CDA
1	GO:0006388	9	11	tRNA splicing, via endonucleolytic cleavage and ligation	0.300987	0.885525	1	1	6	0.000438564	9	0.000357327	1.227	C14orf166,CLP1,DDX1,RTCB,TSEN2,TSEN54
1	GO:0006570	6	10	tyrosine metabolic process	0.300987	0.885525	1	1	6	0.000438564	9	0.000357327	1.227	ATP7A,DCT,FAH,GSTZ1,HPD,TYR
1	GO:0006703	5	8	estrogen biosynthetic process	0.300987	0.885525	1	1	6	0.000438564	9	0.000357327	1.227	CYP11A1,HSD17B12,HSD17B1,HSD17B7,HSD3B1,STAR
1	GO:0007064	6	7	mitotic sister chromatid cohesion	0.300987	0.885525	1	1	6	0.000438564	9	0.000357327	1.227	NAA50,NIPBL,PDS5A,PDS5B,POGZ,SMC3
1	GO:0007289	5	6	spermatid nucleus differentiation	0.300987	0.885525	1	1	6	0.000438564	9	0.000357327	1.227	GOPC,HMGB2,PVRL2,PYGO1,TBPL1,TMF1
1	GO:0007617	5	5	mating behavior	0.300987	0.885525	1	1	6	0.000438564	9	0.000357327	1.227	APLP2,APP,CYP11A1,MAPK8IP2,NHLH2,UBE2Q1
1	GO:0009972	10	12	cytidine deamination	0.300987	0.885525	1	1	6	0.000438564	9	0.000357327	1.227	APOBEC2,APOBEC3C,APOBEC3F,APOBEC3G,APOBEC3H,CDA
1	GO:0010972	8	10	negative regulation of G2/M transition of mitotic cell cycle	0.300987	0.885525	1	1	6	0.000438564	9	0.000357327	1.227	CHEK1,CLSPN,FHL1,HUS1B,NAE1,TICRR
1	GO:0015677	5	11	copper ion import	0.300987	0.885525	1	1	6	0.000438564	9	0.000357327	1.227	ATP7A,SLC11A2,SLC31A1,STEAP1,STEAP2,STEAP4
1	GO:0015865	6	8	purine nucleotide transport	0.300987	0.885525	1	1	6	0.000438564	9	0.000357327	1.227	ABCC11,GJA1,SLC25A17,SLC25A23,SLC25A6,SLC35B2
1	GO:0016322	7	7	neuron remodeling	0.300987	0.885525	1	1	6	0.000438564	9	0.000357327	1.227	ABL2,ANKS1A,APP,FARP2,NTN4,SCARF1
1	GO:0022027	6	6	interkinetic nuclear migration	0.300987	0.885525	1	1	6	0.000438564	9	0.000357327	1.227	CEP120,DOCK7,HHEX,HOOK3,PAX6,PCM1
1	GO:0031936	7	12	negative regulation of chromatin silencing	0.300987	0.885525	1	1	6	0.000438564	9	0.000357327	1.227	ASF1A,ATAD2B,HMGA1,PHF2,PHF8,TET1
1	GO:0032926	8	9	negative regulation of activin receptor signaling pathway	0.300987	0.885525	1	1	6	0.000438564	9	0.000357327	1.227	ACVR1,CER1,DACT2,FST,LEMD3,MAGI2
1	GO:0034501	8	9	protein localization to kinetochore	0.300987	0.885525	1	1	6	0.000438564	9	0.000357327	1.227	AURKB,CASC5,CDK1,CHAMP1,SPDL1,ZW10
1	GO:0035520	8	11	monoubiquitinated protein deubiquitination	0.300987	0.885525	1	1	6	0.000438564	9	0.000357327	1.227	ASXL1,BAP1,MYSM1,USP15,USP16,USP1
1	GO:0035646	7	9	endosome to melanosome transport	0.300987	0.885525	1	1	6	0.000438564	9	0.000357327	1.227	AP1G1,AP1M1,AP3D1,BLOC1S5,RAB32,RAB38
1	GO:0038166	8	8	angiotensin-activated signaling pathway	0.300987	0.885525	1	1	6	0.000438564	9	0.000357327	1.227	AGTR2,AGTRAP,CA2,CAV1,MAS1,SLC26A6
1	GO:0042118	5	5	endothelial cell activation	0.300987	0.885525	1	1	6	0.000438564	9	0.000357327	1.227	APOLD1,CXCL10,FOXP1,HOXA9,P2RX4,PRMT5
1	GO:0042491	8	9	auditory receptor cell differentiation	0.300987	0.885525	1	1	6	0.000438564	9	0.000357327	1.227	GFI1,GRXCR1,JAG1,MCOLN3,MYO6,POU4F3
1	GO:0043485	6	8	endosome to pigment granule transport	0.300987	0.885525	1	1	6	0.000438564	9	0.000357327	1.227	AP1G1,AP1M1,AP3D1,BLOC1S5,RAB32,RAB38
1	GO:0045006	7	9	DNA deamination	0.300987	0.885525	1	1	6	0.000438564	9	0.000357327	1.227	APOBEC3D,APOBEC3F,APOBEC3G,APOBEC3H,EXOSC5,EXOSC6
1	GO:0045075	7	8	regulation of interleukin-12 biosynthetic process	0.300987	0.885525	1	1	6	0.000438564	9	0.000357327	1.227	IFNG,MAST2,NFKB1,REL,TLR4,TRAF6
1	GO:0046087	8	10	cytidine metabolic process	0.300987	0.885525	1	1	6	0.000438564	9	0.000357327	1.227	APOBEC2,APOBEC3C,APOBEC3F,APOBEC3G,APOBEC3H,CDA
1	GO:0048311	5	6	mitochondrion distribution	0.300987	0.885525	1	1	6	0.000438564	9	0.000357327	1.227	BHLHA15,CLUH,LRRK2,MEF2A,MTM1,SYNJ2BP-COX16
1	GO:0051085	8	10	chaperone mediated protein folding requiring cofactor	0.300987	0.885525	1	1	6	0.000438564	9	0.000357327	1.227	DNAJB1,ERO1L,HSPA8,HSPH1,TOR1A,TOR1B
1	GO:0051255	5	5	spindle midzone assembly	0.300987	0.885525	1	1	6	0.000438564	9	0.000357327	1.227	AURKB,AURKC,KIF4A,KIF4B,MAP10,MLH1
1	GO:0051292	6	8	nuclear pore complex assembly	0.300987	0.885525	1	1	6	0.000438564	9	0.000357327	1.227	NDC1,NUP205,NUP93,NUP98,TMEM33,TPR
1	GO:0051823	6	7	regulation of synapse structural plasticity	0.300987	0.885525	1	1	6	0.000438564	9	0.000357327	1.227	CDC42,CTNNA2,DMPK,FRMPD4,NCAN,SHANK3
1	GO:0051956	7	9	negative regulation of amino acid transport	0.300987	0.885525	1	1	6	0.000438564	9	0.000357327	1.227	GRM7,HRH3,IL1RN,LEP,NPY5R,TRH
1	GO:0060546	8	8	negative regulation of necroptotic process	0.300987	0.885525	1	1	6	0.000438564	9	0.000357327	1.227	BIRC2,BIRC3,CASP8,FADD,MAP3K7,YBX3
1	GO:0060638	5	6	mesenchymal-epithelial cell signaling	0.300987	0.885525	1	1	6	0.000438564	9	0.000357327	1.227	FGF10,FGF7,HGF,MET,TNC,WNT5A
1	GO:0061085	10	12	regulation of histone H3-K27 methylation	0.300987	0.885525	1	1	6	0.000438564	9	0.000357327	1.227	ASXL2,EED,GATA3,H2AFY,OGT,SUPT6H
1	GO:0070391	5	6	response to lipoteichoic acid	0.300987	0.885525	1	1	6	0.000438564	9	0.000357327	1.227	CD14,CD36,RIPK2,TIRAP,TLR4,TREM2
1	GO:0071223	6	7	cellular response to lipoteichoic acid	0.300987	0.885525	1	1	6	0.000438564	9	0.000357327	1.227	CD14,CD36,RIPK2,TIRAP,TLR4,TREM2
1	GO:0071380	7	9	cellular response to prostaglandin E stimulus	0.300987	0.885525	1	1	6	0.000438564	9	0.000357327	1.227	GNB1,PAX6,PPARG,PTGER2,SFRP1,TNFSF4
1	GO:0072217	7	8	negative regulation of metanephros development	0.300987	0.885525	1	1	6	0.000438564	9	0.000357327	1.227	ADIPOQ,CITED1,IFNG,PAX2,STAT1,WT1
1	GO:0072364	7	12	regulation of cellular ketone metabolic process by regulation of transcription from RNA polymerase II promoter	0.300987	0.885525	1	1	6	0.000438564	9	0.000357327	1.227	FOXO1,GCG,KAT2B,NR1D1,SUPT20H,WDR5
1	GO:0097105	5	7	presynaptic membrane assembly	0.300987	0.885525	1	1	6	0.000438564	9	0.000357327	1.227	IL1RAPL1,NLGN1,NLGN3,NLGN4X,NRXN1,PTPRD
1	GO:0097267	7	12	omega-hydroxylase P450 pathway	0.300987	0.885525	1	1	6	0.000438564	9	0.000357327	1.227	CYP1A1,CYP1A2,CYP2C19,CYP2C8,CYP2C9,CYP2U1
1	GO:1902110	7	10	positive regulation of mitochondrial membrane permeability involved in apoptotic process	0.300987	0.885525	1	1	6	0.000438564	9	0.000357327	1.227	ATF2,BCL2L11,BLOC1S2,BNIP3,BNIP3L,RHOT1
1	GO:1902686	7	9	mitochondrial outer membrane permeabilization involved in programmed cell death	0.300987	0.885525	1	1	6	0.000438564	9	0.000357327	1.227	ATF2,BCL2L11,BLOC1S2,BNIP3,BNIP3L,RHOT1
1	GO:2000679	7	7	positive regulation of transcription regulatory region DNA binding	0.300987	0.885525	1	1	6	0.000438564	9	0.000357327	1.227	GATA3,HAND2,NEUROD1,PARP1,TRAF6,TWIST1
1	GO:0035107	4	4	appendage morphogenesis	0.301245	0.76397	1	1	57	0.00416636	103	0.00408941	1.019	ACD,ALX1,ALX3,BAK1,CTNNB1,DKK1,EN1,EVX2,FBN2,FGF9,FRAS1,HNF1A,HOXA10,HOXA11,HOXA13,HOXC10,HOXD10,HOXD11,HOXD9,IFT122,LEF1,LRP6,MBNL1,MECOM,MED1,MSX1,NIPBL,PBX2,PCNT,PCSK5,PITX1,PITX2,PRRX1,PRRX2,PSEN1,PSEN2,PTCH1,RARB,RDH10,RPGRIP1L,RSPO2,RUNX2,SALL1,SALL3,SHH,SHOX2,SIK3,SP8,SP9,TBX3,TFAP2A,TFAP2B,TP63,TWIST1,WDR19,ZNF141,ZNF358
1	GO:0035108	5	5	limb morphogenesis	0.301245	0.76397	1	1	57	0.00416636	103	0.00408941	1.019	ACD,ALX1,ALX3,BAK1,CTNNB1,DKK1,EN1,EVX2,FBN2,FGF9,FRAS1,HNF1A,HOXA10,HOXA11,HOXA13,HOXC10,HOXD10,HOXD11,HOXD9,IFT122,LEF1,LRP6,MBNL1,MECOM,MED1,MSX1,NIPBL,PBX2,PCNT,PCSK5,PITX1,PITX2,PRRX1,PRRX2,PSEN1,PSEN2,PTCH1,RARB,RDH10,RPGRIP1L,RSPO2,RUNX2,SALL1,SALL3,SHH,SHOX2,SIK3,SP8,SP9,TBX3,TFAP2A,TFAP2B,TP63,TWIST1,WDR19,ZNF141,ZNF358
1	GO:0090150	5	5	establishment of protein localization to membrane	0.301615	0.742197	1	1	130	0.00950223	240	0.00952873	0.9972	AMN,ANK2,ANK3,ANXA2,ATG3,ATG4A,ATG4B,ATG4C,ATG4D,ATP1B1,BAG6,BBS1,BLZF1,BSG,CD24,CDH1,CHM,CHMP4A,CLIP1,COX18,DDOST,EGFR,FAU,GCC2,GET4,GOLGA4,GOLPH3,GRIN3B,HSPA4,INPP5K,LAMA5,MACF1,MGEA5,MYL12A,MYO1C,NCF1,NDUFA13,OPTN,OXA1L,PACSIN1,PDZK1,PEX26,PEX3,PEX5,PIP5K1A,PKP2,PTCH1,RAB11A,RAB13,RAB31,RAB34,RAB3GAP2,RAB8B,RABGEF1,REEP1,REEP2,RFTN1,RPL10A,RPL11,RPL13,RPL14,RPL15,RPL17,RPL18,RPL19,RPL23A,RPL23…
1	GO:0031098	5	7	stress-activated protein kinase signaling cascade	0.30357	0.766158	1	1	50	0.0036547	90	0.00357327	1.023	ADORA2B,ARHGEF6,ATF1,ATF2,CASR,CCM2,CDC42EP5,CDK1,CREB1,CRYAB,DUSP19,DUSP6,ELK1,FGF14,GFRAL,GPS1,GPS2,IKBKG,IRAK1,JUN,MAP2K3,MAP2K4,MAP2K6,MAP3K11,MAP3K13,MAP3K5,MAP3K7,MAP4K2,MAP4K3,MAPK10,MAPK8,MAPK8IP2,MEF2A,MEF2C,NOD1,NOD2,PPP2R5D,PTGER4,RB1CC1,RBM4,RIPK2,RPS27A,RPS6KA3,STRADB,TAB2,TAB3,TAOK2,TNFRSF19,TRAF6,UBC
1	GO:2001251	7	8	negative regulation of chromosome organization	0.30357	0.766158	1	1	50	0.0036547	90	0.00357327	1.023	ACD,ANAPC10,ANAPC1,APC,ASF1A,ATAD2B,ATG5,BCOR,BRCA1,BUB1,CDC16,CDC23,CDC26,CDC27,DNMT1,ERCC1,ERCC4,FOXP3,H2AFY,HMGA1,JARID2,KDM1A,KDM3A,KDM5A,MAD2L1,MECP2,NOC2L,PHF2,PHF8,PIF1,PLK1,POT1,RECQL4,SETMAR,SIN3A,SIRT1,SNCA,SUPT6H,TERF1,TERF2IP,TET1,TPR,TTK,TWIST1,UBE2C,UBE2D1,UBE2E1,UBR5,UCN,ZNF207
1	GO:0034637	4	7	cellular carbohydrate biosynthetic process	0.304376	0.786278	1	1	29	0.00211973	51	0.00202485	1.047	ACADM,AGL,AKT2,ALG1,B3GNT2,B3GNT4,B3GNT8,B4GALT1,CSGALNACT1,EPM2A,EXT1,GYG2,GYS2,HAS1,IMPA1,ISYNA1,LEP,NHLRC1,NR1D1,PCK1,PGM1,PGM2,PGM5,PHKG1,PTGES3,RPS27A,SLC2A1,UBC,UGP2
1	GO:0035666	9	14	TRIF-dependent toll-like receptor signaling pathway	0.305234	0.769943	1	1	43	0.00314305	77	0.00305713	1.028	ATF1,ATF2,BIRC2,BIRC3,CASP8,CD14,CDK1,CHUK,CREB1,DUSP6,ELK1,FADD,IKBKB,IKBKG,IRAK1,JUN,LY96,MAP2K3,MAP2K4,MAP2K6,MAP3K7,MAPK10,MAPK8,MEF2A,MEF2C,NFKB1,NOD1,NOD2,PPP2R5D,RIPK2,RPS27A,RPS6KA3,TAB2,TAB3,TANK,TBK1,TICAM2,TLR3,TLR4,TRAF6,UBC,UBE2D1,UBE2D3
1	GO:0002011	6	6	morphogenesis of an epithelial sheet	0.305476	0.837677	1	1	11	0.000804035	18	0.000714654	1.125	ARHGAP12,CHUK,DAG1,HOXB2,HOXB4,JAG1,LAMA1,LIN7C,LRP6,SOX11,SRF
1	GO:0032303	7	9	regulation of icosanoid secretion	0.305476	0.837677	1	1	11	0.000804035	18	0.000714654	1.125	AGTR2,MAP2K6,MIF,OXT,P2RX4,P2RX7,PLA2G10,PLA2R1,SYK,TNFRSF11A,TNFSF11
1	GO:0034035	7	10	purine ribonucleoside bisphosphate metabolic process	0.305476	0.837677	1	1	11	0.000804035	18	0.000714654	1.125	BPNT1,ENPP1,PAPSS1,SLC35B2,SLC35B3,SULT1A1,SULT1A2,SULT1B1,SULT1C2,SULT1C4,SULT1E1
1	GO:0043691	7	9	reverse cholesterol transport	0.305476	0.837677	1	1	11	0.000804035	18	0.000714654	1.125	ABCA1,ABCA5,APOA1,APOA2,APOA4,APOA5,APOC3,APOM,HNF1A,LCAT,SCARB1
1	GO:0050427	5	11	3-phosphoadenosine 5-phosphosulfate metabolic process	0.305476	0.837677	1	1	11	0.000804035	18	0.000714654	1.125	BPNT1,ENPP1,PAPSS1,SLC35B2,SLC35B3,SULT1A1,SULT1A2,SULT1B1,SULT1C2,SULT1C4,SULT1E1
1	GO:0071108	8	11	protein K48-linked deubiquitination	0.305476	0.837677	1	1	11	0.000804035	18	0.000714654	1.125	BAP1,OTUD4,TNFAIP3,USP20,USP25,USP33,USP34,USP5,USP8,VCPIP1,YOD1
1	GO:0000723	4	8	telomere maintenance	0.305789	0.776153	1	1	36	0.00263139	64	0.00254099	1.036	ACD,APEX1,CTC1,DCLRE1B,DKC1,DNA2,ERCC4,FEN1,HIST1H4A,HIST3H3,MRE11A,OBFC1,PARP1,PCNA,PIF1,PINX1,POLA1,POLD3,POLE2,POLE,POT1,PRIM1,PRIM2,PTGES3,RFC1,RFC3,RFC5,RPA2,RPA3,SMC5,SMC6,TEP1,TERF1,TERF2IP,TERT,TNKS1BP1
1	GO:0006120	6	7	mitochondrial electron transport, NADH to ubiquinone	0.30886	0.793109	1	1	23	0.00168116	40	0.00158812	1.059	DLD,NDUFA10,NDUFA1,NDUFA2,NDUFA3,NDUFA4,NDUFA6,NDUFA9,NDUFAF1,NDUFB10,NDUFB1,NDUFB2,NDUFB5,NDUFB8,NDUFB9,NDUFC2,NDUFS1,NDUFS2,NDUFS4,NDUFS5,NDUFS6,NDUFS8,NDUFV1
1	GO:0007292	5	5	female gamete generation	0.30886	0.793109	1	1	23	0.00168116	40	0.00158812	1.059	ASPM,BMP15,DIAPH2,DMC1,DYNLL1,ERCC1,FSHB,FSHR,GDF9,HEXB,KIAA0430,KMT2D,M1AP,MCM9,MEI4,MLH1,MSH4,NOBOX,PAQR7,PAQR8,PIWIL2,SOHLH2,USP9X
1	GO:0009072	5	9	aromatic amino acid family metabolic process	0.310826	0.807166	1	1	17	0.0012426	29	0.00115139	1.079	AADAT,ATP7A,CCBL2,DCT,FAH,GSTZ1,HAAO,HPD,HPDL,IL4I1,KMO,PCBD1,QDPR,TDO2,TPH1,TPH2,TYR
1	GO:0032732	7	7	positive regulation of interleukin-1 production	0.310826	0.807166	1	1	17	0.0012426	29	0.00115139	1.079	AIM2,CALCA,CASP1,CASP5,IFI16,IFNG,ISL1,NLRP12,NLRP1,NLRP2,NLRP3,NOD2,P2RX7,PANX1,TLR4,TRIM16,WNT5A
1	GO:0033108	8	8	mitochondrial respiratory chain complex assembly	0.310826	0.807166	1	1	17	0.0012426	29	0.00115139	1.079	ACAD9,AIFM1,COA3,FOXRED1,NDUFAF3,NDUFAF4,NDUFAF5,NDUFAF7,NDUFS4,NDUFS5,NDUFS8,NUBPL,OXA1L,SDHAF1,TFAM,TIMM21,TTC19
1	GO:0034080	7	10	CENP-A containing nucleosome assembly	0.310826	0.807166	1	1	17	0.0012426	29	0.00115139	1.079	CASC5,CENPA,CENPC,CENPI,CENPK,CENPL,CENPN,CENPQ,CENPU,CENPW,HIST1H4A,HJURP,ITGB3BP,MIS18BP1,NPM1,RBBP7,SMARCA5
1	GO:0045923	7	8	positive regulation of fatty acid metabolic process	0.310826	0.807166	1	1	17	0.0012426	29	0.00115139	1.079	ABCD2,ADIPOQ,AKT2,ANXA1,APOA1,APOA4,APOA5,AVP,AVPR1A,C1QTNF2,IRS1,IRS2,MID1IP1,PPARGC1A,PPARG,PTGS2,TWIST1
1	GO:0048662	7	7	negative regulation of smooth muscle cell proliferation	0.310826	0.807166	1	1	17	0.0012426	29	0.00115139	1.079	ADIPOQ,AIF1,IFNG,IGFBP3,IGFBP5,IL15,ILK,KLF4,MFN2,NPR3,PPARD,PPARG,PTGIR,SF1,TNFAIP3,VIP,VIPR2
1	GO:0050690	6	8	regulation of defense response to virus by virus	0.310826	0.807166	1	1	17	0.0012426	29	0.00115139	1.079	AP1B1,AP1G1,AP1M1,AP1M2,AP1S2,AP1S3,AP2A1,AP2B1,AP2M1,ATP6V1H,B2M,CD28,CD8B,DOCK2,EIF2AK2,LCK,PAK2
1	GO:2000779	8	9	regulation of double-strand break repair	0.310826	0.807166	1	1	17	0.0012426	29	0.00115139	1.079	CHEK1,DEK,FIGN,FIGNL1,NUDT16,POLQ,PPP4C,PPP4R2,RAD51AP1,RNF169,RPA2,SETMAR,SIRT6,TERF2IP,TEX15,TWIST1,UBR5
1	GO:1901657	4	5	glycosyl compound metabolic process	0.310841	0.731739	1	1	142	0.0103794	263	0.0104419	0.994	ABHD10,ACLY,ADAL,ADK,ADSS,AHCYL1,AK3,AK4,AK9,AKR1B10,AKR1B1,AKR7A2,ALDOA,ALDOB,ALDOC,AMD1,APOBEC2,APOBEC3C,APOBEC3F,APOBEC3G,APOBEC3H,APRT,ATIC,ATP5A1,ATP5B,ATP5C1,ATP5F1,ATP5G3,ATP5H,ATP5J2,ATP5O,ATP6V0A2,ATP6V1A,ATP7A,BPGM,BPNT1,CAD,CBR4,CDA,CECR1,CHCHD10,CMPK1,COASY,CTNS,CTPS1,CTPS2,DCK,DCTD,DERA,DGUOK,DHFRL1,DHODH,DNMT3A,DNPH1,DPYS,ENO1,ENO3,ENPP1,ENPP4,ENTPD4,FIGNL1,FUCA2,GAPDH,GBA3,GLA,GMPS…
1	GO:0008219	4	4	cell death	0.312763	0.713402	1	1	395	0.0288722	742	0.0294596	0.9801	ACTC1,ADD1,ADRB1,AHR,AIFM1,AIM2,AIMP1,AKT2,ALDOC,ALOX15B,APAF1,APBB1,APC,API5,APP,APPL1,ARHGEF6,ASAH2,ATG4D,ATG5,AVEN,BAG1,BAK1,BCAP29,BCAP31,BCL10,BCL2L11,BCL2L13,BCL2L14,BCL2L15,BCL7C,BCLAF1,BEX2,BFAR,BIRC2,BIRC3,BIRC6,BIRC8,BMPR2,BMX,BNIP2,BNIP3,BNIPL,BOK,BRCA1,BRINP1,BRMS1,BUB1,C1D,C3orf38,C5AR1,C6orf120,CAAP1,CADM1,CAPN3,CARD6,CASP1,CASP3,CASP4,CASP5,CASP7,CASP8,CASP9,CASR,CCAR1,CD14,CD5L,CD…
1	GO:0006355	7	10	regulation of transcription, DNA-templated	0.313095	0.700588	1	1	1758	0.128499	3337	0.132489	0.9699	ABCA2,ABRA,ABT1,ACAD8,ACTL6A,ACTR8,ACVR1,ACVR2A,ADIPOQ,ADIRF,ADNP2,AEBP2,AFAP1L2,AFF4,AGER,AGTR2,AHI1,AHR,AIM2,AKAP17A,AKIRIN2,ALKBH4,ALX1,ALX3,ANHX,ANKAR,ANKRA2,ANKRD30A,ANKRD42,ANKRD49,ANXA3,APBB1,APBB3,APEX1,APP,ARF4,ARGFX,AR,ARID2,ARID3A,ARID3B,ARID4A,ARMCX3,ARX,ASCC3,ASCL2,ASCL3,ASF1A,ASF1B,ASH2L,ASXL1,ASXL2,ASXL3,ATAD2B,ATF1,ATF2,ATF3,ATF5,ATF6B,ATF6,ATF7IP,ATMIN,ATOH1,ATOH7,ATP1B4,ATP2B4,A…
1	GO:0051705	3	3	multi-organism behavior	0.31695	0.75795	1	1	45	0.00328923	81	0.00321594	1.023	ANXA7,APLP2,APP,AVP,AVPR1A,CREBRF,CRHBP,CYP11A1,DACH1,DERL2,DLG4,DMRTA1,DNAJC9,DRD5,EIF4EBP2,GCNT4,GLS,HAND2,HEXB,HRAS,KRAS,MAPK8IP2,MBD2,MECP2,MKKS,MSS51,NHLH2,NLGN3,NLGN4X,NLGN4Y,NR2E1,NRXN1,OXT,PENK,PEX13,POU4F1,PPP3CB,SHANK3,SLC6A4,TAAR5,THRB,UBE2Q1,UBR3,UCN,VPS13A
1	GO:1901617	5	5	organic hydroxy compound biosynthetic process	0.318109	0.734709	1	1	93	0.00679775	171	0.00678922	1.001	ACADM,ACOT8,AGTR2,ALDH9A1,AMACR,APOA1,APOA2,APOA4,APOA5,ATP7A,CDS1,CEPT1,CFTR,CH25H,CHKA,CHKB,CHPT1,CITED1,CTNS,CYP11A1,CYP11B1,CYP11B2,CYP39A1,CYP3A4,CYP51A1,CYP7A1,CYP7B1,DCT,DDT,DHCR7,DPAGT1,EBP,FABP5,FGF2,GATA3,GBA,GCH1,GPR37,HDC,HMGCR,HNF1A,HSD17B1,HSD17B4,HSD17B7,IDI1,IDI2,IMPA1,INSIG2,INSM1,IPMK,ISYNA1,LCAT,LEP,LPIN3,LSS,MC1R,MSMO1,MYO5A,NR4A2,NSDHL,OCA2,PCK1,PCYT1A,PCYT1B,PDXK,PLA2G4A,PLT…
1	GO:0022029	6	8	telencephalon cell migration	0.318148	0.783262	1	1	24	0.00175426	42	0.00166753	1.052	ARL13B,ARX,DISC1,DIXDC1,EFHC1,EGFR,FBXO45,FEZF2,FGF13,FOXG1,LRP6,LRRK2,NKX2-1,NRP1,PEX13,PEX5,POU3F2,POU3F3,PSEN1,RELN,RTN4,SEMA3A,SRF,TNR
1	GO:0035176	4	4	social behavior	0.318148	0.783262	1	1	24	0.00175426	42	0.00166753	1.052	ANXA7,AVP,AVPR1A,DLG4,DNAJC9,EIF4EBP2,HRAS,KRAS,MAPK8IP2,MECP2,MKKS,MSS51,NLGN3,NLGN4X,NLGN4Y,NR2E1,NRXN1,OXT,PPP3CB,SHANK3,SLC6A4,TAAR5,UCN,VPS13A
1	GO:0051703	3	3	intraspecies interaction between organisms	0.318148	0.783262	1	1	24	0.00175426	42	0.00166753	1.052	ANXA7,AVP,AVPR1A,DLG4,DNAJC9,EIF4EBP2,HRAS,KRAS,MAPK8IP2,MECP2,MKKS,MSS51,NLGN3,NLGN4X,NLGN4Y,NR2E1,NRXN1,OXT,PPP3CB,SHANK3,SLC6A4,TAAR5,UCN,VPS13A
1	GO:0071331	8	8	cellular response to hexose stimulus	0.318148	0.783262	1	1	24	0.00175426	42	0.00166753	1.052	AACS,APOC3,CASR,CPB2,CYP7A1,GJB6,GNB2L1,IRS2,NEUROD1,NME1,NOX4,PAX2,PAX6,PDK3,PPP3CA,PRKACA,SIN3A,SLC26A6,SLC2A5,SOX4,SRF,STAR,UCP2,VCAM1
1	GO:0034754	4	6	cellular hormone metabolic process	0.319288	0.750165	1	1	53	0.00387399	96	0.00381149	1.016	ADH4,ADH7,AFP,AKR1B1,ALDH8A1,ASMT,AWAT2,BCO2,CYP11A1,CYP11B1,CYP11B2,CYP1A1,CYP21A2,CYP26A1,CYP26C1,CYP3A4,DGAT1,ESR1,FDX1,FSHB,HSD17B11,HSD17B12,HSD17B1,HSD17B4,HSD17B7,HSD3B1,HSD3B2,LRAT,MED1,PPARGC1A,RBP1,RDH10,RDH11,RDH12,RETSAT,RPE65,SCARB1,SCP2,SCPEP1,SDR16C5,SHH,SRD5A1,SRD5A2,SRD5A3,STAR,SULT1A1,SULT1E1,TIPARP,UGT1A1,UGT1A3,UGT2B11,UGT2B4,UGT2B7
1	GO:0018208	8	9	peptidyl-proline modification	0.319852	0.770125	1	1	31	0.00226592	55	0.00218367	1.038	CRTAP,CWC27,EGLN1,FKBP10,FKBP14,FKBP15,FKBP3,FKBP4,FKBP9,FKBPL,LEPRE1,NKTR,NTMT1,OGFOD1,PIN1,PPIAL4D,PPIAL4E,PPIAL4G,PPIB,PPIC,PPID,PPIF,PPIG,PPIH,PPIL1,PPIL2,PPIL3,PPIL4,PPIL6,PPWD1,RANBP2
1	GO:0019674	8	11	NAD metabolic process	0.319852	0.770125	1	1	31	0.00226592	55	0.00218367	1.038	ALDOA,ALDOB,ALDOC,APOA1BP,ASPDH,ENO1,ENO3,GAPDH,GPI,HAAO,HK2,KMO,LDHB,MDH1,MDH2,NADK,NADSYN1,NAMPT,NMNAT2,NMNAT3,NUDT12,PFKFB1,PFKFB2,PFKFB3,PFKP,PGAM1,PGK1,PNP,PPP2R5D,PTGS2,QPRT
1	GO:0030216	8	8	keratinocyte differentiation	0.319852	0.770125	1	1	31	0.00226592	55	0.00218367	1.038	ADAM9,ANXA1,CASP3,CSTA,DSG4,DSP,INTU,IRF6,IVL,JAG1,KRT10,LOR,MED1,PAX6,PIP5K1A,RBPJ,SCEL,SPRR1A,SPRR1B,SPRR2A,SPRR2B,SPRR2F,SPRR2G,SPRR3,ST14,TGM3,TP63,TXNIP,WNT16,WNT5A,YAP1
1	GO:1903146	7	8	regulation of mitochondrion degradation	0.320077	0.737961	1	1	77	0.00562824	141	0.00559813	1.005	ACTRT1,ADAMTS7,AKR1E2,ANXA5,ATG13,ATG14,ATP1B1,ATPIF1,BECN1,C5,C8orf59,CALCB,CAPS,CD93,CHAF1B,CRNKL1,DKKL1,DNAAF2,DNM1L,DZANK1,EIF2S1,EVA1B,FAM131B,FAM13B,FANCF,FCGR3B,GABRA5,HAPLN1,HAX1,HCAR1,HPR,HTRA2,IST1,KRCC1,KRT15,LARP1B,LENG9,MAP1LC3B,MDH1,MEX3C,MYOM1,NDUFB9,NEFM,NME2,NR2C2,NUP93,OBSCN,PDK1,PEX13,PEX3,PFKP,PGK2,PHYHIP,PIK3CA,PINK1,PLOD2,PNPO,PPY,REP15,RFWD3,SERPINB10,SFRP4,SLC1A3,SLC35B3,S…
1	GO:0043687	7	8	post-translational protein modification	0.321531	0.717772	1	1	173	0.0126453	322	0.0127844	0.9891	ADAMTS7,AGTPBP1,ALG10B,ALG10,ALG12,ALG13,ALG1,ALG2,ALG5,ALG6,ALG8,ARSA,ARSD,ARSE,ARSF,ARSH,ARSJ,ARSK,ATG4A,ATG4B,ATG4C,ATG4D,ATG5,B3GNT2,B3GNT4,B3GNT5,B3GNT8,B4GALT1,B4GALT2,B4GALT3,BMI1,BRCA1,C1GALT1C1,C1GALT1,CANX,CBX2,CBX4,CBX8,CETN2,CFP,CMAS,CTSA,DDOST,DHDDS,DOHH,DPAGT1,DPH1,DPH2,DPH3,DPH5,DPH6,DPM1,DPM2,DSCC1,EDEM1,EDEM2,EDEM3,EIF5A2,EIF5A,ESCO2,F10,F2,F7,F9,GALNT13,GALNT3,GALNT4,GALNT5,GALN…
1	GO:0034204	5	7	lipid translocation	0.321993	0.819383	1	1	12	0.000877129	20	0.00079406	1.105	ABCA1,ATP10A,ATP10B,ATP10D,ATP11B,ATP11C,ATP8A1,ATP8B1,ATP9A,ATP9B,P2RX7,TMEM30A
1	GO:0034394	6	6	protein localization to cell surface	0.321993	0.819383	1	1	12	0.000877129	20	0.00079406	1.105	ANGPT1,ANK2,CTNNB1,FGF10,FGF7,FLNA,MESDC2,MRAP2,PTPRK,PTPRU,VCL,WNT11
1	GO:0035588	8	8	G-protein coupled purinergic receptor signaling pathway	0.321993	0.819383	1	1	12	0.000877129	20	0.00079406	1.105	ADORA2B,GPR171,GPR34,GPR87,P2RY10,P2RY11,P2RY12,P2RY13,P2RY14,P2RY1,P2RY4,P2RY8
1	GO:0008209	4	7	androgen metabolic process	0.322456	0.794543	1	1	18	0.00131569	31	0.00123079	1.069	CYP11A1,CYP3A4,ESR1,HSD17B11,HSD17B1,HSD17B4,HSD3B1,HSD3B2,MED1,PPARGC1A,SCARB1,SHH,SRD5A1,SRD5A2,SRD5A3,STAR,TIPARP,UGT2B7
1	GO:0009225	5	9	nucleotide-sugar metabolic process	0.322456	0.794543	1	1	18	0.00131569	31	0.00123079	1.069	B4GALNT2,CMAHP,CSGALNACT1,DPAGT1,DPM1,EXTL2,GALT,GFPT1,GNE,GNPNAT1,MGAT1,PMM2,SLC35A3,TGDS,UAP1,UGDH,UGP2,UXS1
1	GO:0031069	4	6	hair follicle morphogenesis	0.322456	0.794543	1	1	18	0.00131569	31	0.00123079	1.069	ATP7A,CDC42,CTNNB1,FGF10,FGF7,FOXE1,FST,IGFBP5,INTU,KRT25,KRT27,RUNX1,SHH,SOSTDC1,TGFB2,TGM3,TMEM79,TP63
1	GO:0044275	5	6	cellular carbohydrate catabolic process	0.322456	0.794543	1	1	18	0.00131569	31	0.00123079	1.069	ABHD10,ADRB1,AGL,GK2,GK3P,GK5,GK,GPD2,GYG2,MANBA,MIOX,PGM1,PGM2,PHKA1,PHKA2,PHKG1,PYGL,PYGM
1	GO:1901016	7	10	regulation of potassium ion transmembrane transporter activity	0.322456	0.794543	1	1	18	0.00131569	31	0.00123079	1.069	ACTN2,AKAP9,ANK2,ANK3,ATP1B1,ATP1B3,CAB39,CACNA1D,CASQ2,CAV1,FHL1,KCNAB1,KCNE2,KCNJ1,NEDD4,NOS1AP,STK39,YWHAE
1	GO:0006661	7	9	phosphatidylinositol biosynthetic process	0.32262	0.752108	1	1	46	0.00336233	83	0.00329535	1.02	CDIPT,CDS1,CWH43,DPM1,DPM2,FGF2,IMPA1,INPP4B,INPP5D,INPP5E,INPP5K,MTM1,MTMR1,MTMR2,MTMR4,OCRL,PGAP2,PI4KA,PI4KB,PIGA,PIGB,PIGG,PIGH,PIGL,PIGO,PIGP,PIGU,PIGW,PIGX,PIGY,PIK3C2A,PIK3C2G,PIK3C3,PIK3CA,PIK3CG,PIK3R1,PIK3R4,PIKFYVE,PIP4K2A,PIP4K2B,PIP5K1A,PYURF,SACM1L,SH3YL1,SYNJ1,TPTE2
1	GO:0031145	8	11	anaphase-promoting complex-dependent proteasomal ubiquitin-dependent protein catabolic process	0.32262	0.752108	1	1	46	0.00336233	83	0.00329535	1.02	ANAPC10,ANAPC1,APC,AURKA,AURKB,CDC16,CDC23,CDC26,CDC27,CDK1,CDK2,FBXO5,FZR1,MAD2L1,NEK2,PLK1,PSMA2,PSMA3,PSMA4,PSMA5,PSMA8,PSMB10,PSMB1,PSMB3,PSMB4,PSMB7,PSMC1,PSMC2,PSMC5,PSMC6,PSMD10,PSMD12,PSMD14,PSMD2,PSMD4,PSMD7,PSMD8,PSMD9,PSME4,PTTG1,RPS27A,SKP1,UBC,UBE2C,UBE2D1,UBE2E1
1	GO:0009163	6	8	nucleoside biosynthetic process	0.324913	0.739986	1	1	62	0.00453183	113	0.00448644	1.01	ADAL,ADK,ADSS,AK3,AK4,AK9,ALDOA,AMD1,APRT,ATP5A1,ATP5B,ATP5C1,ATP5F1,ATP5G3,ATP5H,ATP5J2,ATP5O,ATP6V0A2,CAD,CDA,CECR1,CHCHD10,CMPK1,COASY,CTPS1,CTPS2,DCK,DCTD,DHFRL1,DHODH,GMPS,HPRT1,IMPDH2,MAT1A,MAT2B,NME1,NME1-NME2,NME2,NME3,NME4,NME5,NME7,NME8,NME9,PANK1,PAPSS1,PPCS,PRPS1,PRPS2,QTRT1,QTRTD1,RP2,SLC35B2,SLC35B3,STOML2,SURF1,TCIRG1,TYMP,UCK1,UCK2,UMPS,UPRT
1	GO:0090277	7	10	positive regulation of peptide hormone secretion	0.32541	0.755828	1	1	39	0.00285067	70	0.00277921	1.026	AACS,BLK,C2CD2L,CASR,DOC2B,FAM132A,FGA,FGB,FGG,GCG,GHRL,GJA1,GLUD1,GPLD1,GPR68,ILDR1,IRS2,ISL1,MGEA5,NKX6-1,NR0B2,PAX6,PFKFB2,PHPT1,PPARD,PPP3CB,PSMD9,RAB8B,RASL10B,RPH3AL,SERP1,SLC30A8,SOX4,SRI,TCF7L2,TMEM27,TNFSF11,TRH,UCN
1	GO:0010501	6	8	RNA secondary structure unwinding	0.327016	0.773763	1	1	25	0.00182735	44	0.00174693	1.046	AGO4,DDX17,DDX19A,DDX19B,DDX1,DDX21,DDX25,DDX27,DDX39A,DDX3X,DDX3Y,DDX41,DDX42,DDX43,DDX47,DDX49,DDX4,DDX50,DDX51,DDX52,DDX53,DDX55,DDX6,DHX36,EIF4A1
1	GO:0048641	7	8	regulation of skeletal muscle tissue development	0.327016	0.773763	1	1	25	0.00182735	44	0.00174693	1.046	ACVR1,CDON,DDX17,DKK1,FBXO22,HDAC4,HMGCR,KLHL41,MEF2C,MYF5,MYF6,MYOCD,NACA,NR1D2,S100B,SHH,SHOX2,SOX17,TCF7L2,TSC22D3,TWIST1,USP19,USP2,WNT10B,YBX3
1	GO:0000160	7	7	phosphorelay signal transduction system	0.328325	0.854485	1	1	7	0.000511659	11	0.000436733	1.172	CASS4,KCNH1,KCNH3,KCNH4,KCNH5,KCNH8,PDE8A
1	GO:0002903	11	11	negative regulation of B cell apoptotic process	0.328325	0.854485	1	1	7	0.000511659	11	0.000436733	1.172	AURKB,BCL10,BCL6,FOXP1,IRS2,MIF,NOC2L
1	GO:0006222	9	12	UMP biosynthetic process	0.328325	0.854485	1	1	7	0.000511659	11	0.000436733	1.172	CAD,CMPK1,DHODH,UCK1,UCK2,UMPS,UPRT
1	GO:0006491	6	7	N-glycan processing	0.328325	0.854485	1	1	7	0.000511659	11	0.000436733	1.172	MAN1A2,MAN2A1,MGAT4A,MGAT4B,PRKCSH,ST8SIA2,ST8SIA3
1	GO:0006999	5	6	nuclear pore organization	0.328325	0.854485	1	1	7	0.000511659	11	0.000436733	1.172	NDC1,NUP205,NUP93,NUP98,SEH1L,TMEM33,TPR
1	GO:0009173	8	10	pyrimidine ribonucleoside monophosphate metabolic process	0.328325	0.854485	1	1	7	0.000511659	11	0.000436733	1.172	CAD,CMPK1,DHODH,UCK1,UCK2,UMPS,UPRT
1	GO:0009174	8	11	pyrimidine ribonucleoside monophosphate biosynthetic process	0.328325	0.854485	1	1	7	0.000511659	11	0.000436733	1.172	CAD,CMPK1,DHODH,UCK1,UCK2,UMPS,UPRT
1	GO:0010310	7	7	regulation of hydrogen peroxide metabolic process	0.328325	0.854485	1	1	7	0.000511659	11	0.000436733	1.172	HDAC6,HP,MMP3,MPV17L,NOXO1,PINK1,SNCA
1	GO:0010960	9	9	magnesium ion homeostasis	0.328325	0.854485	1	1	7	0.000511659	11	0.000436733	1.172	ANK3,EGFR,KEL,TFAP2B,TRMT10A,TRPM7,XK
1	GO:0017121	5	7	phospholipid scrambling	0.328325	0.854485	1	1	7	0.000511659	11	0.000436733	1.172	ABCA7,ANO4,ANO7,PLSCR1,PLSCR2,PLSCR4,XKR8
1	GO:0031116	8	11	positive regulation of microtubule polymerization	0.328325	0.854485	1	1	7	0.000511659	11	0.000436733	1.172	APC,CDKN1B,CLIP1,PSRC1,RGS2,SLAIN2,TERF1
1	GO:0032780	7	8	negative regulation of ATPase activity	0.328325	0.854485	1	1	7	0.000511659	11	0.000436733	1.172	ABCA7,ATPIF1,LTF,OXA1L,PAM16,PLN,PPIF
1	GO:0032928	8	8	regulation of superoxide anion generation	0.328325	0.854485	1	1	7	0.000511659	11	0.000436733	1.172	ACP5,CRP,EGFR,F2RL1,GSTP1,SOD1,SYK
1	GO:0035112	4	5	genitalia morphogenesis	0.328325	0.854485	1	1	7	0.000511659	11	0.000436733	1.172	CTNNB1,FGF10,KLHL10,LRP6,NIPBL,TCF7L2,TP63
1	GO:0035358	6	7	regulation of peroxisome proliferator activated receptor signaling pathway	0.328325	0.854485	1	1	7	0.000511659	11	0.000436733	1.172	ALOX15B,ASXL1,ASXL2,CITED2,LMO3,SIRT1,TWIST1
1	GO:0035404	6	11	histone-serine phosphorylation	0.328325	0.854485	1	1	7	0.000511659	11	0.000436733	1.172	AURKA,AURKB,AURKC,PRKAA1,PRKAA2,RPS6KA4,VRK1
1	GO:0036499	7	7	PERK-mediated unfolded protein response	0.328325	0.854485	1	1	7	0.000511659	11	0.000436733	1.172	ASNS,ATF3,DDIT3,EIF2AK3,EIF2S1,HERPUD1,IGFBP1
1	GO:0043558	6	10	regulation of translational initiation in response to stress	0.328325	0.854485	1	1	7	0.000511659	11	0.000436733	1.172	EIF2AK2,EIF2AK3,EIF2B1,EIF2B3,EIF2B4,EIF2B5,EIF2S1
1	GO:0045176	6	6	apical protein localization	0.328325	0.854485	1	1	7	0.000511659	11	0.000436733	1.172	GOPC,HCN1,MAL,NCKAP1,SHROOM2,SHROOM3,VANGL2
1	GO:0046049	8	11	UMP metabolic process	0.328325	0.854485	1	1	7	0.000511659	11	0.000436733	1.172	CAD,CMPK1,DHODH,UCK1,UCK2,UMPS,UPRT
1	GO:0060484	6	6	lung-associated mesenchyme development	0.328325	0.854485	1	1	7	0.000511659	11	0.000436733	1.172	CTNNB1,DPPA2,DPPA4,FGF9,PTK7,SHH,WNT11
1	GO:0060547	7	7	negative regulation of necrotic cell death	0.328325	0.854485	1	1	7	0.000511659	11	0.000436733	1.172	BIRC2,BIRC3,CASP8,FADD,MAP3K7,UCN,YBX3
1	GO:0060693	6	7	regulation of branching involved in salivary gland morphogenesis	0.328325	0.854485	1	1	7	0.000511659	11	0.000436733	1.172	CDH1,FGF10,FGF7,HGF,MET,NTN4,SNAI2
1	GO:0061029	4	4	eyelid development in camera-type eye	0.328325	0.854485	1	1	7	0.000511659	11	0.000436733	1.172	HDAC1,HDAC2,MAP3K1,SOX11,SRF,TFAP2A,TWIST1
1	GO:0071025	7	9	RNA surveillance	0.328325	0.854485	1	1	7	0.000511659	11	0.000436733	1.172	DXO,EXOSC5,EXOSC6,EXOSC9,PELO,SUPV3L1,XRN1
1	GO:0071295	6	8	cellular response to vitamin	0.328325	0.854485	1	1	7	0.000511659	11	0.000436733	1.172	BGLAP,CASR,IL15,LEP,PPARG,SFRP1,TNC
1	GO:0071545	5	8	inositol phosphate catabolic process	0.328325	0.854485	1	1	7	0.000511659	11	0.000436733	1.172	EPM2A,IMPA1,INPP5E,INPP5K,MTMR2,NUDT3,SYNJ1
1	GO:0090399	5	6	replicative senescence	0.328325	0.854485	1	1	7	0.000511659	11	0.000436733	1.172	ATR,CHEK1,CTC1,MME,PLA2R1,TERT,WNT16
1	GO:0097067	6	7	cellular response to thyroid hormone stimulus	0.328325	0.854485	1	1	7	0.000511659	11	0.000436733	1.172	CTSH,GAS2L1,GATA1,KIT,KLF9,MED1,PPARGC1A
1	GO:1902001	6	12	fatty acid transmembrane transport	0.328325	0.854485	1	1	7	0.000511659	11	0.000436733	1.172	CD36,CPT1B,CPT2,PRKAA2,PRKAB2,SLC25A20,SLC27A5
1	GO:0007420	4	5	brain development	0.328464	0.724298	1	1	96	0.00701703	177	0.00702743	0.9985	AFF2,AGTR2,AK4,AK7,AMIGO2,ARF4,BAG3,BAG6,BAK1,BBS7,BCL2L11,BMPR2,BOK,BRCA2,C2CD3,CADM1,CADM2,CCNG1,CDK5RAP1,CDK5RAP2,CHD8,CITED1,CLN5,CNTN4,COX17,CST3,CTNND1,CTNS,CTTNBP2,CXCR4,DFFB,DMRTA2,EOMES,EPHA7,EPOR,FOXG1,GABRA5,H2AFY2,HAP1,HESX1,HNMT,HRH3,IFT172,IRS2,ITGA8,KLHL17,MACROD2,MED1,MEN1,MET,NCOA6,NDUFS4,NF1,NIPBL,NKX2-1,NME7,NODAL,NTF3,PAFAH1B2,PCDH18,PFKFB3,PHF8,PHGDH,POMK,PPT1,PROX1,PTCH1,PTP…
1	GO:0043412	5	5	macromolecule modification	0.328475	0.686988	1	1	1350	0.098677	2561	0.101679	0.9705	A1CF,A4GNT,AARS,ABCA1,ABCA7,ABI1,ABI2,ABL2,ABO,ACP1,ACTL6A,ACVR1C,ACVR1,ACVR2A,ADAMTS7,ADCK2,ADH5,ADM2,ADPRH,ADPRHL1,AGA,AGBL2,AGBL3,AGBL5,AGTPBP1,AKAP13,AKT2,ALG10B,ALG10,ALG12,ALG13,ALG1,ALG1L,ALG2,ALG5,ALG6,ALG8,ALKBH3,ALKBH4,ALKBH5,ALKBH8,ALPK3,AMBP,AMFR,AMHR2,ANAPC10,ANAPC1,ANXA1,APBB1,APEX1,APOA1,APOA2,APOBEC2,APOBEC3C,APOBEC3D,APOBEC3F,APOBEC3G,APOBEC3H,APP,ARAF,ARF4,ARID4A,ARIH1,ARIH2,ARS…
1	GO:0006959	4	4	humoral immune response	0.328898	0.73221	1	1	71	0.00518968	130	0.00516139	1.005	BST2,C1QB,C1QC,C1RL,C4A,C4B,C4BPA,C4BPB,C5,C6,C7,C8G,C9,CD28,CD46,CD55,CFH,CFHR1,CFHR5,CFP,CR1,CR2,CRP,DEFA1,DEFA3,DEFA4,DEFA5,DEFA6,EXO1,FAU,FGA,FGB,GATA3,GPI,HIST1H2BC,HIST1H2BJ,HIST1H2BK,IFNA10,IFNA14,IFNA16,IFNA17,IFNA1,IFNA21,IFNA4,IFNA5,IFNA6,IFNA7,IFNA8,IFNE,IFNG,IFNK,IFNW1,IL36RN,IL7,LTF,LY86,MEF2C,MS4A1,PDCD1,POU2AF1,PSMB10,RBPJ,RGCC,RPL39,SH2D1A,ST6GAL1,TFE3,TNFRSF21,TREM2,VSIG4,ZP3
1	GO:0016265	3	3	death	0.329847	0.696866	1	1	397	0.0290183	747	0.0296582	0.9784	ACTC1,ADD1,ADRB1,AHR,AIFM1,AIM2,AIMP1,AKT2,ALDOC,ALOX15B,APAF1,APBB1,APC,API5,APP,APPL1,ARHGEF6,ASAH2,ATG4D,ATG5,AVEN,BAG1,BAK1,BCAP29,BCAP31,BCL10,BCL2L11,BCL2L13,BCL2L14,BCL2L15,BCL7C,BCLAF1,BEX2,BFAR,BIRC2,BIRC3,BIRC6,BIRC8,BMPR2,BMX,BNIP2,BNIP3,BNIPL,BOK,BRCA1,BRINP1,BRMS1,BUB1,C1D,C3orf38,C5AR1,C6orf120,CAAP1,CADM1,CAPN3,CARD6,CASP1,CASP3,CASP4,CASP5,CASP7,CASP8,CASP9,CASR,CCAR1,CD14,CD5L,CD…
1	GO:0030177	7	8	positive regulation of Wnt signaling pathway	0.330205	0.724958	1	1	88	0.00643228	162	0.00643189	1	ABL2,AMER1,APC,ASPM,ATP6AP2,BIRC8,BMP2,CAPRIN2,CAV1,CDC73,CSNK1A1,CSNK1D,CTDNEP1,CTNNB1,DAB2,DACT1,DEPDC1B,DISC1,DIXDC1,DKK2,DVL2,DVL3,EDA,FGF10,FGF2,FGF9,FRAT1,FRAT2,HHEX,ILK,KANK1,LGR4,LGR5,LRP6,MACF1,MBD2,NFKB1,NKD1,PPM1A,PSMA2,PSMA3,PSMA4,PSMA5,PSMA8,PSMB10,PSMB1,PSMB3,PSMB4,PSMB7,PSMC1,PSMC2,PSMC5,PSMC6,PSMD10,PSMD12,PSMD14,PSMD2,PSMD4,PSMD7,PSMD8,PSMD9,PSME4,RBPJ,RNF146,RPS27A,RSPO2,RSPO3,S…
1	GO:0022607	4	4	cellular component assembly	0.331177	0.687338	1	1	888	0.0649075	1681	0.0667408	0.9725	AASS,ABCA1,ABCA7,ABL2,ACAD9,ACADL,ACADS,ACD,ACTC1,ACTG1,ACTN2,ACTN3,ACTR2,ADD1,ADD2,ADIPOQ,ADRM1,AGO4,AHI1,AIF1,AIFM1,AK7,ALAD,ALDH5A1,ALDOA,ALDOB,ALDOC,AMFR,AMOT,ANGPT1,ANK2,ANK3,ANXA2,APC,APCS,APOA1BP,APOA1,APOA2,APOA4,APOA5,APOC3,APOM,APP,AQP4,ARFIP2,AR,ARHGAP6,ARHGEF26,ARHGEF6,ARL13B,ASF1A,ASF1B,ASPM,ATF1,ATG13,ATG14,ATG16L1,ATG16L2,ATG2A,ATG2B,ATG3,ATG4A,ATG4B,ATG4C,ATG4D,ATG5,ATL2,ATP6V0A2,…
1	GO:0009116	5	7	nucleoside metabolic process	0.331702	0.713703	1	1	132	0.00964842	245	0.00972724	0.9919	ACLY,ADAL,ADK,ADSS,AHCYL1,AK3,AK4,AK9,ALDOA,ALDOB,ALDOC,AMD1,APOBEC2,APOBEC3C,APOBEC3F,APOBEC3G,APOBEC3H,APRT,ATIC,ATP5A1,ATP5B,ATP5C1,ATP5F1,ATP5G3,ATP5H,ATP5J2,ATP5O,ATP6V0A2,ATP6V1A,ATP7A,BPGM,BPNT1,CAD,CDA,CECR1,CHCHD10,CMPK1,COASY,CTNS,CTPS1,CTPS2,DCK,DCTD,DERA,DGUOK,DHFRL1,DHODH,DNMT3A,DNPH1,DPYS,ENO1,ENO3,ENPP1,ENPP4,ENTPD4,FIGNL1,GAPDH,GMPS,GNMT,GPI,HK2,HMGCR,HPRT1,IMPDH2,MACROD2,MAT1A,MA…
1	GO:0010955	9	10	negative regulation of protein processing	0.333348	0.782537	1	1	19	0.00138879	33	0.0013102	1.06	A2M,BIRC2,BIRC3,BIRC8,C4BPA,C4BPB,CD46,CD55,CD59,CPB2,CR1,GAS1,GLG1,LRRK2,NAIP,NLRC4,SERPINE2,THBS1,XIAP
1	GO:0031057	7	11	negative regulation of histone modification	0.333348	0.782537	1	1	19	0.00138879	33	0.0013102	1.06	ATG5,BCOR,BRCA1,DNMT1,FOXP3,H2AFY,JARID2,KDM1A,KDM3A,KDM5A,MECP2,NOC2L,SIN3A,SIRT1,SNCA,SUPT6H,TWIST1,UBR5,UCN
1	GO:0050869	8	9	negative regulation of B cell activation	0.333348	0.782537	1	1	19	0.00138879	33	0.0013102	1.06	BANK1,BCL6,CASP3,CD24,CD300A,CTLA4,FAS,FLT3,FOXP3,ID2,INPP5D,PRDM1,RC3H1,SAMSN1,SFRP1,THOC1,TNFAIP3,TNFRSF13B,TNFRSF21
1	GO:1903318	8	8	negative regulation of protein maturation	0.333348	0.782537	1	1	19	0.00138879	33	0.0013102	1.06	A2M,BIRC2,BIRC3,BIRC8,C4BPA,C4BPB,CD46,CD55,CD59,CPB2,CR1,GAS1,GLG1,LRRK2,NAIP,NLRC4,SERPINE2,THBS1,XIAP
1	GO:0048489	4	8	synaptic vesicle transport	0.333607	0.740719	1	1	48	0.00350852	87	0.00345416	1.016	AP3B1,AP3B2,AP3D1,AP3M1,AP3M2,BLOC1S2,BLOC1S4,BLOC1S5,C2CD4A,C2CD4B,CANX,CD24,CDK5,CTNNB1,DENND1A,DOC2B,DTNBP1,ITSN1,LIN7A,OPHN1,P2RX7,PACSIN1,PCLO,RAB27A,RAB3B,RAB3C,RAB3D,RAB5A,RAB8B,RPH3A,RPH3AL,SH3GL2,SNAP25,SNAPIN,SNCA,STON2,SYNJ1,SYT10,SYT12,SYT13,SYT16,SYT3,SYT5,SYT8,SYTL2,TOR1A,TRIM9,VAMP2
1	GO:0097480	6	7	establishment of synaptic vesicle localization	0.333607	0.740719	1	1	48	0.00350852	87	0.00345416	1.016	AP3B1,AP3B2,AP3D1,AP3M1,AP3M2,BLOC1S2,BLOC1S4,BLOC1S5,C2CD4A,C2CD4B,CANX,CD24,CDK5,CTNNB1,DENND1A,DOC2B,DTNBP1,ITSN1,LIN7A,OPHN1,P2RX7,PACSIN1,PCLO,RAB27A,RAB3B,RAB3C,RAB3D,RAB5A,RAB8B,RPH3A,RPH3AL,SH3GL2,SNAP25,SNAPIN,SNCA,STON2,SYNJ1,SYT10,SYT12,SYT13,SYT16,SYT3,SYT5,SYT8,SYTL2,TOR1A,TRIM9,VAMP2
1	GO:0016197	5	7	endosomal transport	0.333786	0.714888	1	1	115	0.00840582	213	0.00845674	0.994	ABCA1,ALMS1,ALMS1P,ALS2,ANKRD50,AP1G1,AP1M1,AP2A1,AP3D1,AP4M1,AP5M1,AP5Z1,ARL1,ATG14,BECN1,BECN1P1,BLOC1S5,CDX2,CHMP2A,CHMP2B,CHMP3,CHMP4A,CHMP4C,CHMP5,COMMD1,DCLK1,DOPEY2,DPY30,EEA1,EPS15,ERC1,EVI5,FAM109A,FAM109B,FAM160A2,FAM21A,FAM21B,FLNA,GCC2,GOSR1,GPRASP1,HGS,HMGXB4,HOOK1,HOOK3,KIAA1033,KIF16B,KLHL20,LRBA,LYST,M6PR,MAGEL2,MGRN1,MTM1,NBEAL2,NSMAF,PIK3C3,PIK3R4,PIKFYVE,RAB11A,RAB11FIP3,RAB13,…
1	GO:0006479	5	9	protein methylation	0.334193	0.734845	1	1	56	0.00409327	102	0.00404971	1.011	ARID4A,ASH2L,BAZ2A,C6orf211,CARM1,COPRS,CTCFL,DPY30,EED,EHMT1,ETF1,IRF4,KDM3A,KDM6A,KMT2D,LCMT1,MECP2,MEN1,METTL11B,METTL21A,METTL21C,N6AMT1,NSD1,NTMT1,OGT,PCMTD2,PRDM5,PRDM6,PRDM7,PRDM8,PRDM9,PRMT2,PRMT5,PRMT6,PRMT7,RAB3B,RAB3D,RAB6A,RTF1,SATB1,SETD2,SETD7,SETD8,SETDB2,SETMAR,SNRPB,SNRPD3,SUV39H1,SUZ12,TET2,TET3,TRMT112,WDR5,WDR61,WHSC1L1,ZNF335
1	GO:0008213	7	8	protein alkylation	0.334193	0.734845	1	1	56	0.00409327	102	0.00404971	1.011	ARID4A,ASH2L,BAZ2A,C6orf211,CARM1,COPRS,CTCFL,DPY30,EED,EHMT1,ETF1,IRF4,KDM3A,KDM6A,KMT2D,LCMT1,MECP2,MEN1,METTL11B,METTL21A,METTL21C,N6AMT1,NSD1,NTMT1,OGT,PCMTD2,PRDM5,PRDM6,PRDM7,PRDM8,PRDM9,PRMT2,PRMT5,PRMT6,PRMT7,RAB3B,RAB3D,RAB6A,RTF1,SATB1,SETD2,SETD7,SETD8,SETDB2,SETMAR,SNRPB,SNRPD3,SUV39H1,SUZ12,TET2,TET3,TRMT112,WDR5,WDR61,WHSC1L1,ZNF335
1	GO:0034103	5	5	regulation of tissue remodeling	0.334307	0.754823	1	1	33	0.0024121	59	0.00234248	1.03	B4GALT1,BGLAP,CA2,CALCA,CARTPT,CD24,CST3,DCSTAMP,FSHB,FSHR,GJA1,IAPP,IL15,IL20RA,INPP4B,INPP5D,ITGB3,LRP6,LTBP3,MC4R,MEPE,NF1,P2RX7,PDK4,S1PR1,SFRP1,SPP1,SYK,TFRC,THBS4,TMEM64,TNFAIP3,TNFSF11
1	GO:0006369	8	10	termination of RNA polymerase II transcription	0.335499	0.764594	1	1	26	0.00190045	46	0.00182634	1.041	CLP1,CPSF2,CSTF1,CSTF2,CSTF3,DHX38,LSM10,LSM11,MAGOH,NCBP1,NUDT21,PABPN1,PAPOLA,PCF11,RBM8A,SNRPB,SNRPD3,SNRPF,SNRPG,SRRM1,SRSF11,SRSF3,SRSF5,TTF2,UPF3B,ZNF473
1	GO:0009145	7	10	purine nucleoside triphosphate biosynthetic process	0.335499	0.764594	1	1	26	0.00190045	46	0.00182634	1.041	ADK,AK9,ALDOA,ATP5A1,ATP5B,ATP5C1,ATP5F1,ATP5G3,ATP5H,ATP5J2,ATP5O,ATP6V0A2,CHCHD10,NME1,NME1-NME2,NME2,NME3,NME4,NME5,NME7,NME8,NME9,RP2,STOML2,SURF1,TCIRG1
1	GO:0071806	5	7	protein transmembrane transport	0.335499	0.764594	1	1	26	0.00190045	46	0.00182634	1.041	AKT2,C2CD5,CHCHD4,HSPA4,LONP2,NDUFA13,PAM16,PEX12,PEX26,PEX3,PEX5,PEX5L,PEX6,PEX7,RAB8B,SEC61G,SEC63,TIMM10,TIMM17B,TIMM21,TIMM22,TIMM23,TIMM9,TOMM22,TOMM40,TOMM70A
1	GO:0008104	4	4	protein localization	0.335841	0.683669	1	1	799	0.0584022	1512	0.060031	0.9729	ABCA12,ABCA1,ABCA7,ABL2,ABRA,ACD,ADAMTS9,ADIPOQ,ADRB1,AHCYL1,AHI1,AIM2,AKAP10,AKAP3,AKAP4,AKT2,ALS2CL,ALS2,AMN,AMOT,ANGPT1,ANK2,ANK3,ANKRD50,ANXA1,ANXA2,AP1B1,AP1G1,AP1M1,AP1M2,AP1S2,AP1S3,AP2A1,AP2B1,AP2M1,AP3B1,AP3B2,AP3D1,AP3M1,AP3M2,AP4B1,AP4E1,AP4M1,AP4S1,AP5M1,AP5Z1,APOC3,ARF4,ARF5,ARFGAP2,ARFGEF1,ARL15,ARL1,ARL3,ARMCX3,ATG10,ATG16L1,ATG16L2,ATG3,ATG4A,ATG4B,ATG4C,ATG4D,ATP10A,ATP10B,ATP10D…
1	GO:0002701	7	7	negative regulation of production of molecular mediator of immune response	0.336835	0.802446	1	1	13	0.000950223	22	0.000873466	1.088	ANGPT1,APOA1,APOA2,BCL6,BST2,FOXP3,IFNA2,IL33,IRAK3,LILRB1,TGFB2,THOC1,XCL1
1	GO:0006509	7	8	membrane protein ectodomain proteolysis	0.336835	0.802446	1	1	13	0.000950223	22	0.000873466	1.088	ADAM9,APH1A,BACE1,BACE2,DAG1,P2RX7,PRKCQ,PSEN1,PSEN2,RBMX,SPPL2A,SPPL2B,SPPL3
1	GO:0021952	9	11	central nervous system projection neuron axonogenesis	0.336835	0.802446	1	1	13	0.000950223	22	0.000873466	1.088	BHLHE22,CDH11,DCC,DCLK1,EPHA4,EPHB1,FBXO45,MYCBP2,NFIB,NR2E1,NR4A2,PAFAH1B1,PRDM8
1	GO:0051955	7	8	regulation of amino acid transport	0.336835	0.802446	1	1	13	0.000950223	22	0.000873466	1.088	AVP,AVPR1A,GRIK1,GRM7,HRH3,IL1RN,LEP,NPY5R,P2RX7,SEPT2,SNCA,TMEM27,TRH
1	GO:0015748	4	6	organophosphate ester transport	0.337659	0.742977	1	1	41	0.00299686	74	0.00293802	1.02	ABCA12,ABCA13,ABCA1,ABCA7,ABCC11,APOA1,APOA2,APOA4,APOA5,APOC3,ATP10A,ATP10B,ATP10D,ATP11B,ATP11C,ATP8A1,ATP8B1,ATP9A,ATP9B,GJA1,NPC2,P2RX7,PCTP,PITPNA,PITPNM3,PLA2G10,PRELID1,SCARB1,SCP2,SLC25A17,SLC25A23,SLC25A36,SLC25A6,SLC35A1,SLC35A2,SLC35A3,SLC35A5,SLC35B1,SLC35B2,SLC35B4,TMEM30A
1	GO:0051053	7	8	negative regulation of DNA metabolic process	0.338934	0.735167	1	1	49	0.00358161	89	0.00353357	1.014	ACD,ADIPOQ,APOBEC3D,APOBEC3F,APOBEC3G,APOBEC3H,ATR,BCL6,BMPR2,BRCA2,CDAN1,CDC6,CERS1,CHEK1,DACH1,DNAJC2,ENPP7,ERCC1,ERCC4,FBXW7,FOXP3,GDF2,GJA1,GTPBP4,INPP5K,MEN1,MLH1,MRE11A,PDS5A,PID1,PIF1,PINX1,POLQ,POT1,PPARG,RAD17,RNF169,S100A11,SMC3,STAG2,TERF1,TERF2IP,THOC1,TRIM28,TSPYL2,TWIST1,UBR5,ZNF91,ZNF93
1	GO:0042455	7	9	ribonucleoside biosynthetic process	0.338993	0.72988	1	1	57	0.00416636	104	0.00412911	1.009	ADAL,ADK,ADSS,AK3,AK4,AK9,ALDOA,AMD1,APRT,ATP5A1,ATP5B,ATP5C1,ATP5F1,ATP5G3,ATP5H,ATP5J2,ATP5O,ATP6V0A2,CAD,CECR1,CHCHD10,CMPK1,COASY,CTPS1,CTPS2,DHODH,GMPS,HPRT1,IMPDH2,MAT1A,MAT2B,NME1,NME1-NME2,NME2,NME3,NME4,NME5,NME7,NME8,NME9,PANK1,PAPSS1,PPCS,PRPS1,PRPS2,QTRT1,QTRTD1,RP2,SLC35B2,SLC35B3,STOML2,SURF1,TCIRG1,UCK1,UCK2,UMPS,UPRT
1	GO:0001708	5	5	cell fate specification	0.34119	0.74747	1	1	34	0.0024852	61	0.00242188	1.026	ATOH1,CDON,CTNNB1,DMRTA2,EOMES,EYA1,FEV,FOXA1,FOXA2,HOXA11,HOXA13,HOXC10,HOXD10,ISL1,ISL2,MYL2,NODAL,NRP1,OLIG3,OTX2,PAX2,PAX6,POU1F1,POU4F1,PSEN1,PSEN2,RBPJ,SHH,SOX17,SOX1,SOX2,SOX9,TBX6,TLX3
1	GO:0007338	5	5	single fertilization	0.34119	0.74747	1	1	34	0.0024852	61	0.00242188	1.026	ACR,ADAM20,ADAM21,ADAM2,AKAP3,AKAP4,B4GALT1,BPY2,CATSPER3,CATSPERG,CD46,CECR2,CLGN,DAZ2,HOXA10,HOXA11,HOXD10,HOXD11,HOXD9,LCN6,LRMP,NPM2,OR10J1,OR1D2,OVGP1,RNASE10,SLC22A16,SPAM1,TUBGCP3,WDR48,WT1,XKRY,ZP3,ZP4
1	GO:0008625	8	8	extrinsic apoptotic signaling pathway via death domain receptors	0.343585	0.771102	1	1	20	0.00146188	35	0.00138961	1.052	BAG3,BLOC1S2,CASP3,CASP8AP2,CASP8,DAXX,DDX3X,DDX47,DEDD,DIABLO,FADD,FAS,GABARAP,NF1,NGF,NGFRAP1,PIK3R1,SORT1,TNFRSF10B,TNFRSF1A
1	GO:0033619	6	7	membrane protein proteolysis	0.343585	0.771102	1	1	20	0.00146188	35	0.00138961	1.052	ADAM9,APH1A,APH1B,BACE1,BACE2,CTSH,DAG1,MBTPS2,NFKB1,P2RX7,PARL,PRKCQ,PSEN1,PSEN2,RBMX,RHBDD1,SPPL2A,SPPL2B,SPPL3,TRAF6
1	GO:0042461	6	7	photoreceptor cell development	0.343585	0.771102	1	1	20	0.00146188	35	0.00138961	1.052	ARL3,CCDC66,CEP290,CRB1,FSCN2,GNAT2,HCN1,NAGLU,OLFM3,PAX6,PRDM1,RDH13,RORB,RP1,RP1L1,RPGR,RPGRIP1,THY1,TRPM1,TULP1
1	GO:0046467	5	7	membrane lipid biosynthetic process	0.344154	0.729708	1	1	50	0.0036547	91	0.00361297	1.012	AGK,B3GNT5,CERS1,COL4A3BP,CWH43,DEGS1,DPM1,DPM2,FAM57B,GAL3ST1,GBA,P2RX7,PGAP2,PIGA,PIGB,PIGG,PIGH,PIGL,PIGO,PIGP,PIGU,PIGW,PIGX,PIGY,PPAP2A,PPAP2B,PPAP2C,PPM1L,PRKD1,PTPLA,PYURF,SAMD8,SGMS1,SGMS2,SGPP2,SMPD1,SMPD2,SMPD4,SPHK2,SPTLC2,SPTSSA,SPTSSB,ST8SIA1,ST8SIA2,ST8SIA3,ST8SIA5,ST8SIA6,UGCG,VAPA,VAPB
1	GO:0043241	6	6	protein complex disassembly	0.345738	0.70284	1	1	119	0.00869819	221	0.00877437	0.9913	ARID2,CHCHD1,DNAJC6,ETF1,FAU,GFM2,GSPT2,HDAC6,HIST1H2BA,HIST3H2A,HMGA1,HSPA8,ICT1,KIF2A,KIF2B,MICAL1,MRPL12,MRPL15,MRPL17,MRPL18,MRPL1,MRPL21,MRPL22,MRPL24,MRPL28,MRPL2,MRPL30,MRPL32,MRPL34,MRPL35,MRPL36,MRPL37,MRPL38,MRPL39,MRPL3,MRPL44,MRPL46,MRPL47,MRPL48,MRPL49,MRPL50,MRPL51,MRPS11,MRPS12,MRPS14,MRPS15,MRPS16,MRPS18C,MRPS21,MRPS22,MRPS23,MRPS25,MRPS26,MRPS30,MRPS31,MRPS34,MRPS35,MRPS9,MTRF1,M…
1	GO:0000027	7	8	ribosomal large subunit assembly	0.347631	0.92525	1	1	3	0.000219282	4	0.000158812	1.381	RPF1,RPF2,RPL24
1	GO:0000055	6	12	ribosomal large subunit export from nucleus	0.347631	0.92525	1	1	3	0.000219282	4	0.000158812	1.381	NMD3,SDAD1,XPO1
1	GO:0000395	8	9	mRNA 5-splice site recognition	0.347631	0.92525	1	1	3	0.000219282	4	0.000158812	1.381	PSIP1,SNRPC,SRSF12
1	GO:0001915	7	10	negative regulation of T cell mediated cytotoxicity	0.347631	0.92525	1	1	3	0.000219282	4	0.000158812	1.381	LILRB1,PPP3CB,PTPRC
1	GO:0002278	6	9	eosinophil activation involved in immune response	0.347631	0.92525	1	1	3	0.000219282	4	0.000158812	1.381	VAMP2,VAMP7,VAMP8
1	GO:0002329	8	10	pre-B cell differentiation	0.347631	0.92525	1	1	3	0.000219282	4	0.000158812	1.381	ATP11C,CD24,FOXP1
1	GO:0002428	5	5	antigen processing and presentation of peptide antigen via MHC class Ib	0.347631	0.92525	1	1	3	0.000219282	4	0.000158812	1.381	ABCB5,B2M,TAP2
1	GO:0002441	3	12	histamine secretion involved in inflammatory response	0.347631	0.92525	1	1	3	0.000219282	4	0.000158812	1.381	BTK,SNAP23,YWHAZ
1	GO:0002553	4	13	histamine secretion by mast cell	0.347631	0.92525	1	1	3	0.000219282	4	0.000158812	1.381	BTK,SNAP23,YWHAZ
1	GO:0002585	7	7	positive regulation of antigen processing and presentation of peptide antigen	0.347631	0.92525	1	1	3	0.000219282	4	0.000158812	1.381	ABCB5,TAP2,TREM2
1	GO:0002586	7	7	regulation of antigen processing and presentation of peptide antigen via MHC class II	0.347631	0.92525	1	1	3	0.000219282	4	0.000158812	1.381	HLA-DOA,HLA-DOB,TREM2
1	GO:0002741	8	11	positive regulation of cytokine secretion involved in immune response	0.347631	0.92525	1	1	3	0.000219282	4	0.000158812	1.381	F2RL1,TEK,WNT5A
1	GO:0002759	5	7	regulation of antimicrobial humoral response	0.347631	0.92525	1	1	3	0.000219282	4	0.000158812	1.381	DEFB103A,IRG1,NOD2
1	GO:0002865	8	10	negative regulation of acute inflammatory response to antigenic stimulus	0.347631	0.92525	1	1	3	0.000219282	4	0.000158812	1.381	IL20RB,SPN,VIMP
1	GO:0002943	8	12	tRNA dihydrouridine synthesis	0.347631	0.92525	1	1	3	0.000219282	4	0.000158812	1.381	DUS1L,DUS3L,DUS4L
1	GO:0003183	5	6	mitral valve morphogenesis	0.347631	0.92525	1	1	3	0.000219282	4	0.000158812	1.381	ACVR1,SOX4,TWIST1
[truncated: 43,610 more rows]

## Sheet: CC
Cluster	TermID	MinDepth	MaxDepth	TermName	Overrep_Pval	Underrep_Pval	Overrep_Qval	Underrep_Qval	Clust_Freq	Clust_Prop	BG_Freq	BG_Prop	FoldChange	Genes
[truncated: 5,483 more rows]

## Sheet: MF
Cluster	TermID	MinDepth	MaxDepth	TermName	Overrep_Pval	Underrep_Pval	Overrep_Qval	Underrep_Qval	Clust_Freq	Clust_Prop	BG_Freq	BG_Prop	FoldChange	Genes
[truncated: 11,391 more rows]
