# Supplementary material for: CTCF-mediated chromatin loops enclose inducible gene regulatory domains
Source: BMC Genomics. 2016 Mar 22;17:252. doi: 10.1186/s12864-016-2516-6 (PMC4804521; doi:10.1186/s12864-016-2516-6)
Supplement: Additional file 5: — A custom Python script. (ZIP 7kb) [file 12864_2016_2516_MOESM5_ESM.zip]

Archive with 2 entries (2 files):
- ctcf_peaks2loops.py
- README_ctcf_peaks2loops.txt
