# Supplementary material for: CTCF-mediated chromatin loops enclose inducible gene regulatory domains
Source: BMC Genomics. 2016 Mar 22;17:252. doi: 10.1186/s12864-016-2516-6 (PMC4804521; doi:10.1186/s12864-016-2516-6)
Supplement: Additional file 5: — A custom Python script. (ZIP 7kb) [file 12864_2016_2516_MOESM5_ESM.zip › README_ctcf_peaks2loops.txt]

===============================================================
README file for "ctcf_peaks2loops.py" script
===============================================================

This is a Python script to predict CTCF loops based on CTCF motifs in ChIP-seq peaks.

It was used for the analyses in the paper: "CTCF-mediated chromatin loops enclose inducible gene regulatory domains" by Martin Oti, Jonas Falck, Martijn A. Huynen & Huiqing Zhou.

This script is also available online from the Zenodo archive associated with this paper at:  https://zenodo.org/record/29423

It can be freely used or modified for any purpose, as it has been released under the Creative Commons CC0 license.


----------------------
Usage information
----------------------
- Shoud be run on a Linux or Mac OS-X computer.
- Requires Python 2 to be installed (this is the case for most Linux and Mac OS-X systems).
- Run the script with the "-h" flag to see the available options: "python2 ctcf_peaks2loops.py -h"

Input: BED6 file with CTCF motifs that lie within ChIP-seq peaks.
       Both strand and score fields are required.
       Strand is based on motif orientation.
       Score is based on ChIP-seq peak strength for containing peak and/or motif strength. Should be scaled to 0-1000 range.

Output: BED12 file for UCSC Genome Browser, similar to existing UCSC ChIA-PET files


-----------------------------------------------------
Algorithm (see reference above for further details)
-----------------------------------------------------
- Read in all peak motifs from BED file
- Determine thresholds to use from peak scores
- For all thresholds, scan through motif set, identifying loops with approach outlined below
- For all chromosomes:
 -- Start at beginning of chromosome:
 -- Get first peak with '+' motif. Open loop. This is first current loop.
 -- Walk through subsequent peaks:
  --- if it is a '+' peak (and there are open loops), close and write out all open loops and then start a new loop.
  --- if it is a '-' peak, add it as a loop end for all currently open loops.
- Note: Genome is only scanned in forward direction; reverse scan gives identical loop predictions so is unnecessary.


------------
Notes
------------
- It was created on a Linux computer, but should also run without problems on Mac OS-X. It may run on Windows, but was not designed to so nothing is guearanteed.
- It requires some pre-processing to convert a ChIP-seq peak dataset to a file that it can use. See the example workflow below for more information.


-----------------------------------------------------
Example workflow (to be run on Linux or Mac OS-X):
-----------------------------------------------------

## Extract genomic sequence for each CTCF ChIP-seq peak using 'bedtools getfasta'
## Note: Do not use the '-name' flag, as we want the CTCF peak genomic coordinates to be used as the sequence IDs (needed by the 'fimo' command in the next step)
## (Replace 'genome_sequence.fasta' with the actual location of your genome sequence FASTA file)
bedtools getfasta -fi genome_sequence.fasta -bed ctcf_peaks.bed -fo ctcf_peaks.fasta


## Scan for CTCF motif in peak sequences using 'fimo' program from the MEME suite (http://meme-suite.org/)
## This example uses the JASPAR CTCF motif (with motif ID MA0139.1)
## It assumes the 'JASPAR_CORE_2016_vertebrates.meme' file is in the current working folder
## Various motif database files, including the JASPAR motifs, are available from the MEME website at http://meme-suite.org/doc/download.html
## The '--parse-genomic-coord' flag is necessary for the motifs to be given in genomic coordinates, instead of peak sequence local coordinates (requires that FASTA file uses peak locations as sequence IDs)
fimo --parse-genomic-coord --motif MA0139.1 --bgfile motif-file JASPAR_CORE_2016_vertebrates.meme ctcf_peaks.fasta


## Convert the resulting motif file to BED format
## Just requires reordering some fields from the 'fimo.txt' fimo output file (can also be done with Excel)
## The example below names the motifs with 'MA0139_' followed by the line number
cat fimo_out/fimo.txt | tail -n+2 | sort -k2,2 -k3,3n -k4,4n | awk 'BEGIN{OFS="\t"}{print $2,$3-1,$4,"MA0139_"NR,$6,$5,$7,$8,$9}' > ctcf_motifs.bed


## Now the motif scores should be replaced with scores that are based (at least in part) on the ChIP-seq peak strengths
## Here this is done by mapping the motifs to peaks using 'bedtools intersect', then replacing the motif scores with: peak_score * (motif_score/10)
## Only the first six fields from the original motif BED file are stored, with an updated score field; the peak data are discarded after being used to calculate the new motif scores
bedtools intersect -wo -a ctcf_motifs.bed -b ctcf_peaks.bed | awk 'BEGIN{OFS="\t"}{print $1,$2,$3,$4,($16*($5/10)^2),$6}' > peak-weighted_ctcf_motifs.bed


## The 'peak-weighted_ctcf_motifs.bed' file can now be used for the CTCF loop predictions
## The output is a BED12 format file that can be uploaded to the UCSC genome browser as a custom track
## The example below uses the default values for all parameters
python2 ctcf_peaks2loops.py -i peak-weighted_ctcf_motifs.bed -o ctcf_predictedloops.bed

## In the example below the algorithm iterates through CTCF peak set proportions from 1.0 (all peaks) to 0.4 (top 40% of peaks) in steps of 0.1 (10%) (default is -p 1.0:0.5:0.1)
## The loops will NOT be shaded in grayscale according to their score, so they will all be black
## Additionally the track name is set to 'my_predicted_CTCF_loops'
python2 ctcf_peaks2loops.py -p 1.0:0.4:0.1 -s -n my_predicted_CTCF_loops -i peak-weighted_ctcf_motifs.bed -o ctcf_predictedloops.bed.gz

-----------------------------------------------------


Martin Oti
Radboud University Nijmegen
The Netherlands

Last updated: February 6, 2016
